# Supplementary material for: Prevalence of transcription factors in ascomycete and basidiomycete fungi
Source: BMC Genomics. 2014 Mar 20;15:214. doi: 10.1186/1471-2164-15-214 (PMC3998117; doi:10.1186/1471-2164-15-214)
Supplement: Additional file 2 — Putative regulators identified by Pfam in 108 fungal genomes. [file 1471-2164-15-214-S2.xlsx]

## Sheet: all_fungi_regulator_use
Additional file 2. Putative regulators identified by Pfam in 108 fungal genomes.							full sequence			best 1 domain			#dom
		Species	Pfam domain	Gene	Description	Model	E-value	score	bias	E-value	score	bias	exp	N
Ascomycota	Dothideomycetes	Alternaria brassicicola	PF00172	AB00088.1	Zn_clus	PF00172.13	1.1e-05	24.8	10.1	2e-05	23.9	7	1.5	1	0	0	1	1	1	1
Ascomycota	Dothideomycetes	Alternaria brassicicola	PF04082	AB00088.1	Fungal_trans	PF04082.13	7.1e-23	80.3	0	2.2e-22	78.7	0	1.8	2	0	0	2	2	1	1
Ascomycota	Dothideomycetes	Alternaria brassicicola	PF00172	AB00117.1	Zn_clus	PF00172.13	5.6e-06	25.6	13.9	1.2e-05	24.6	9.7	1.5	1	0	0	1	1	1	1
Ascomycota	Dothideomycetes	Alternaria brassicicola	PF00172	AB00120.1	Zn_clus	PF00172.13	2.6e-08	33.1	12.1	3.9e-08	32.6	8.4	1.3	1	0	0	1	1	1	1
Ascomycota	Dothideomycetes	Alternaria brassicicola	PF04082	AB00121.1	Fungal_trans	PF04082.13	3.5e-06	25.6	0.1	3.5e-06	25.6	0	1.8	2	0	0	2	2	1	1
Ascomycota	Dothideomycetes	Alternaria brassicicola	PF02892	AB00144.1	zf-BED	PF02892.10	9.7e-05	21.5	2.4	0.00015	21	0.4	2.2	3	0	0	3	3	1	1
Ascomycota	Dothideomycetes	Alternaria brassicicola	PF00249	AB00149.1	Myb_DNA-binding	PF00249.26	7.5e-10	38.2	0	1.2e-05	24.8	0	2.4	2	0	0	2	2	1	1
Ascomycota	Dothideomycetes	Alternaria brassicicola	PF00249	AB00151.1	Myb_DNA-binding	PF00249.26	2.2e-06	27.1	0.5	0.021	14.4	0	2.7	2	1	0	2	2	0	0
Ascomycota	Dothideomycetes	Alternaria brassicicola	PF00172	AB00158.1	Zn_clus	PF00172.13	8.4e-07	28.3	11	1.4e-06	27.6	7.6	1.4	1	0	0	1	1	1	1
Ascomycota	Dothideomycetes	Alternaria brassicicola	PF04082	AB00158.1	Fungal_trans	PF04082.13	1.7e-13	49.6	0.1	3.4e-13	48.6	0.1	1.4	1	0	0	1	1	1	1
Ascomycota	Dothideomycetes	Alternaria brassicicola	PF00096	AB00218.1	zf-C2H2	PF00096.21	4.7e-09	35.6	14.2	0.00024	20.8	1.9	2.9	2	0	0	2	2	2	2
Ascomycota	Dothideomycetes	Alternaria brassicicola	PF04082	AB00218.1	Fungal_trans	PF04082.13	1.8e-21	75.7	0	3.2e-21	74.9	0	1.3	1	0	0	1	1	1	1
Ascomycota	Dothideomycetes	Alternaria brassicicola	PF00172	AB00227.1	Zn_clus	PF00172.13	1.6e-09	37	8	2.7e-09	36.3	5.5	1.4	1	0	0	1	1	1	1
Ascomycota	Dothideomycetes	Alternaria brassicicola	PF04383	AB00250.1	KilA-N	PF04383.8	1.4e-05	24.2	0.5	0.0001	21.4	0.1	2.5	2	1	0	2	2	1	1
Ascomycota	Dothideomycetes	Alternaria brassicicola	PF00046	AB00260.1	Homeobox	PF00046.24	1.1e-12	46.8	3.4	2.8e-12	45.6	2.4	1.7	1	0	0	1	1	1	1
Ascomycota	Dothideomycetes	Alternaria brassicicola	PF00096	AB00283.1	zf-C2H2	PF00096.21	2.5e-11	42.7	20.8	0.0058	16.4	0.1	5.6	5	0	0	5	5	1	1
Ascomycota	Dothideomycetes	Alternaria brassicicola	PF00172	AB00291.1	Zn_clus	PF00172.13	7.8e-10	38	11.5	1.4e-09	37.2	8	1.4	1	0	0	1	1	1	1
Ascomycota	Dothideomycetes	Alternaria brassicicola	PF04082	AB00291.1	Fungal_trans	PF04082.13	1.1e-26	92.7	0.1	1.7e-26	92.2	0	1.2	1	0	0	1	1	1	1
Ascomycota	Dothideomycetes	Alternaria brassicicola	PF00172	AB00295.1	Zn_clus	PF00172.13	6.5e-06	25.5	8.9	1.2e-05	24.5	6.1	1.5	1	0	0	1	1	1	1
Ascomycota	Dothideomycetes	Alternaria brassicicola	PF04082	AB00295.1	Fungal_trans	PF04082.13	9.8e-06	24.1	0.3	3.7e-05	22.2	0.2	1.9	1	1	1	2	2	1	1
Ascomycota	Dothideomycetes	Alternaria brassicicola	PF04082	AB00343.1	Fungal_trans	PF04082.13	3.7e-16	58.3	0	7.7e-16	57.2	0	1.5	1	0	0	1	1	1	1
Ascomycota	Dothideomycetes	Alternaria brassicicola	PF00320	AB00430.1	GATA	PF00320.22	3.8e-31	105.6	15.2	2.8e-16	58.1	1.5	2.4	2	0	0	2	2	2	2
Ascomycota	Dothideomycetes	Alternaria brassicicola	PF00172	AB00587.1	Zn_clus	PF00172.13	1.5e-06	27.5	13	2.8e-06	26.6	9	1.4	1	0	0	1	1	1	1
Ascomycota	Dothideomycetes	Alternaria brassicicola	PF00172	AB00597.1	Zn_clus	PF00172.13	3.1e-09	36.1	8.3	8.2e-09	34.7	5.8	1.7	1	0	0	1	1	1	1
Ascomycota	Dothideomycetes	Alternaria brassicicola	PF04082	AB00597.1	Fungal_trans	PF04082.13	5.6e-42	142.9	0.1	9.4e-42	142.2	0.1	1.4	1	0	0	1	1	1	1
Ascomycota	Dothideomycetes	Alternaria brassicicola	PF00172	AB00609.1	Zn_clus	PF00172.13	2.4e-08	33.3	9.3	3.6e-08	32.7	6.4	1.3	1	0	0	1	1	1	1
Ascomycota	Dothideomycetes	Alternaria brassicicola	PF04082	AB00609.1	Fungal_trans	PF04082.13	8.8e-06	24.3	0.2	1.5e-05	23.5	0.1	1.3	1	0	0	1	1	1	1
Ascomycota	Dothideomycetes	Alternaria brassicicola	PF04082	AB00680.1	Fungal_trans	PF04082.13	1.7e-06	26.6	0.1	3.9e-06	25.4	0	1.6	1	0	0	1	1	1	1
Ascomycota	Dothideomycetes	Alternaria brassicicola	PF00096	AB00691.1	zf-C2H2	PF00096.21	7.4e-05	22.4	30.5	0.24	11.3	0.2	5.7	5	1	1	6	6	0	0
Ascomycota	Dothideomycetes	Alternaria brassicicola	PF04082	AB00754.1	Fungal_trans	PF04082.13	4.5e-23	80.9	0	7.4e-23	80.2	0	1.3	1	0	0	1	1	1	1
Ascomycota	Dothideomycetes	Alternaria brassicicola	PF04082	AB00755.1	Fungal_trans	PF04082.13	1.8e-15	56	0.6	2.6e-15	55.5	0.4	1.3	1	0	0	1	1	1	1
Ascomycota	Dothideomycetes	Alternaria brassicicola	PF00172	AB00780.1	Zn_clus	PF00172.13	1.4e-07	30.7	9.5	2.8e-07	29.8	6.6	1.5	1	0	0	1	1	1	1
Ascomycota	Dothideomycetes	Alternaria brassicicola	PF00010	AB00810.1	HLH	PF00010.21	7.2e-18	63.5	0.1	1.8e-17	62.3	0.1	1.7	1	0	0	1	1	1	1
Ascomycota	Dothideomycetes	Alternaria brassicicola	PF00320	AB00812.1	GATA	PF00320.22	2.3e-15	55.1	5.2	3.9e-15	54.4	3.6	1.4	1	0	0	1	1	1	1
Ascomycota	Dothideomycetes	Alternaria brassicicola	PF00096	AB00853.1	zf-C2H2	PF00096.21	0.00017	21.2	2.8	0.0099	15.7	0.1	2.3	2	0	0	2	2	1	1
Ascomycota	Dothideomycetes	Alternaria brassicicola	PF00172	AB00861.1	Zn_clus	PF00172.13	5e-10	38.6	12	5e-10	38.6	8.3	1.7	2	0	0	2	2	1	1
Ascomycota	Dothideomycetes	Alternaria brassicicola	PF04082	AB00861.1	Fungal_trans	PF04082.13	3.1e-16	58.5	0.1	5e-16	57.8	0.1	1.4	1	0	0	1	1	1	1
Ascomycota	Dothideomycetes	Alternaria brassicicola	PF04082	AB00864.1	Fungal_trans	PF04082.13	1.5e-06	26.7	0.5	2.9e-06	25.8	0.3	1.5	1	0	0	1	1	1	1
Ascomycota	Dothideomycetes	Alternaria brassicicola	PF04082	AB00953.1	Fungal_trans	PF04082.13	8.9e-08	30.8	0.1	1.1e-07	30.6	0	1.3	1	0	0	1	1	1	1
Ascomycota	Dothideomycetes	Alternaria brassicicola	PF00098	AB00980.1	zf-CCHC	PF00098.18	8e-06	25	1.2	1.2e-05	24.5	0.9	1.3	1	0	0	1	1	1	1
Ascomycota	Dothideomycetes	Alternaria brassicicola	PF04082	AB01090.1	Fungal_trans	PF04082.13	7.8e-19	67	0.7	3.3e-15	55.2	0.1	2.6	2	1	1	3	3	1	1
Ascomycota	Dothideomycetes	Alternaria brassicicola	PF05225	AB01106.1	HTH_psq	PF05225.11	3.2e-05	22.9	0	5.3e-05	22.2	0	1.3	1	0	0	1	1	1	1
Ascomycota	Dothideomycetes	Alternaria brassicicola	PF00172	AB01128.1	Zn_clus	PF00172.13	2.5e-06	26.8	7.7	4.4e-06	26	5.4	1.4	1	0	0	1	1	1	1
Ascomycota	Dothideomycetes	Alternaria brassicicola	PF04082	AB01128.1	Fungal_trans	PF04082.13	9.7e-09	34	0.2	4e-08	31.9	0.1	1.9	1	1	0	1	1	1	1
Ascomycota	Dothideomycetes	Alternaria brassicicola	PF04082	AB01155.1	Fungal_trans	PF04082.13	4.6e-06	25.2	0.3	6.7e-06	24.6	0.2	1.3	1	0	0	1	1	1	1
Ascomycota	Dothideomycetes	Alternaria brassicicola	PF02928	AB01205.1	zf-C5HC2	PF02928.11	9.4e-17	60.3	3.1	2.2e-16	59.1	2.2	1.7	1	0	0	1	1	1	1
Ascomycota	Dothideomycetes	Alternaria brassicicola	PF04082	AB01532.1	Fungal_trans	PF04082.13	1.4e-59	200.6	0.2	2.2e-59	200	0.1	1.2	1	0	0	1	1	1	1
Ascomycota	Dothideomycetes	Alternaria brassicicola	PF00989	AB01584.1	PAS	PF00989.19	1.5e-07	30.7	0	0.0046	16.2	0	2.9	2	1	0	2	2	0	0
Ascomycota	Dothideomycetes	Alternaria brassicicola	PF04082	AB01592.1	Fungal_trans	PF04082.13	1.1e-12	46.9	0	1.6e-12	46.4	0	1.3	1	0	0	1	1	1	1
Ascomycota	Dothideomycetes	Alternaria brassicicola	PF00249	AB01653.1	Myb_DNA-binding	PF00249.26	1.7e-06	27.5	0	4.1e-06	26.3	0	1.7	1	0	0	1	1	1	1
Ascomycota	Dothideomycetes	Alternaria brassicicola	PF00170	AB01709.1	bZIP_1	PF00170.16	2e-07	30.4	7.3	3.6e-07	29.5	5.1	1.4	1	0	0	1	1	1	1
Ascomycota	Dothideomycetes	Alternaria brassicicola	PF00172	AB01725.1	Zn_clus	PF00172.13	1.5e-07	30.7	11.2	2.7e-07	29.9	7.8	1.4	1	0	0	1	1	1	1
Ascomycota	Dothideomycetes	Alternaria brassicicola	PF00096	AB01819.1	zf-C2H2	PF00096.21	2.3e-08	33.4	13.5	0.00078	19.2	2.9	2.9	2	0	0	2	2	2	2
Ascomycota	Dothideomycetes	Alternaria brassicicola	PF04082	AB01917.1	Fungal_trans	PF04082.13	6.8e-13	47.6	0.1	1.3e-12	46.7	0.1	1.4	1	0	0	1	1	1	1
Ascomycota	Dothideomycetes	Alternaria brassicicola	PF00170	AB01954.1	bZIP_1	PF00170.16	3.6e-06	26.3	15.1	5.4e-06	25.8	10.5	1.2	1	0	0	1	1	1	1
Ascomycota	Dothideomycetes	Alternaria brassicicola	PF07716	AB01954.1	bZIP_2	PF07716.10	7.6e-05	22	20.1	0.00014	21.1	13.9	1.5	1	0	0	1	1	0	0
Ascomycota	Dothideomycetes	Alternaria brassicicola	PF04082	AB02034.1	Fungal_trans	PF04082.13	3.2e-09	35.5	3.3	1e-08	33.9	2.3	1.8	1	1	0	1	1	1	1
Ascomycota	Dothideomycetes	Alternaria brassicicola	PF07093	AB02063.1	SGT1	PF07093.6	3.8e-125	418	37.7	2.7e-123	411.9	26.1	2.1	1	1	0	1	1	1	1
Ascomycota	Dothideomycetes	Alternaria brassicicola	PF00320	AB02095.1	GATA	PF00320.22	3.9e-15	54.4	9.1	8.2e-15	53.4	6.3	1.6	1	0	0	1	1	1	1
Ascomycota	Dothideomycetes	Alternaria brassicicola	PF00989	AB02095.1	PAS	PF00989.19	1.6e-13	49.9	0	1.1e-06	27.9	0	4.1	3	1	0	3	3	1	1
Ascomycota	Dothideomycetes	Alternaria brassicicola	PF00165	AB02104.1	HTH_AraC	PF00165.18	7.6e-11	41	0	1.6e-10	39.9	0	1.6	1	0	0	1	1	1	1
Ascomycota	Dothideomycetes	Alternaria brassicicola	PF00172	AB02136.1	Zn_clus	PF00172.13	2.2e-09	36.6	10.9	2.2e-09	36.6	7.5	2.7	3	0	0	3	3	1	1
Ascomycota	Dothideomycetes	Alternaria brassicicola	PF04082	AB02139.1	Fungal_trans	PF04082.13	1.5e-09	36.6	0.1	9.5e-09	34	0.1	2.2	1	1	0	1	1	1	1
Ascomycota	Dothideomycetes	Alternaria brassicicola	PF00172	AB02229.1	Zn_clus	PF00172.13	2.2e-08	33.4	13.5	3.8e-08	32.6	9.4	1.4	1	0	0	1	1	1	1
Ascomycota	Dothideomycetes	Alternaria brassicicola	PF00096	AB02276.1	zf-C2H2	PF00096.21	8.7e-05	22.1	10.8	0.00042	20	0.4	4.3	4	0	0	4	4	2	2
Ascomycota	Dothideomycetes	Alternaria brassicicola	PF00172	AB02276.1	Zn_clus	PF00172.13	1.8e-08	33.6	13.9	4e-08	32.5	9.7	1.6	1	0	0	1	1	1	1
Ascomycota	Dothideomycetes	Alternaria brassicicola	PF04082	AB02276.1	Fungal_trans	PF04082.13	1.2e-07	30.3	1.9	1.9e-07	29.7	0.6	1.9	2	0	0	2	2	1	1
Ascomycota	Dothideomycetes	Alternaria brassicicola	PF04082	AB02325.1	Fungal_trans	PF04082.13	6.1e-18	64.1	0.7	1.6e-17	62.7	0.3	1.8	1	1	1	2	2	1	1
Ascomycota	Dothideomycetes	Alternaria brassicicola	PF04082	AB02338.1	Fungal_trans	PF04082.13	3.8e-29	100.9	0	1.9e-27	95.3	0	2.3	2	0	0	2	2	1	1
Ascomycota	Dothideomycetes	Alternaria brassicicola	PF00170	AB02344.1	bZIP_1	PF00170.16	7.1e-08	31.8	9	9.4e-08	31.4	6.2	1.2	1	0	0	1	1	1	1
Ascomycota	Dothideomycetes	Alternaria brassicicola	PF07716	AB02344.1	bZIP_2	PF07716.10	5.9e-07	28.7	8.6	9.8e-07	28	6	1.4	1	0	0	1	1	1	1
Ascomycota	Dothideomycetes	Alternaria brassicicola	PF05224	AB02365.1	NDT80_PhoG	PF05224.7	6.6e-38	130.1	0.1	1.1e-37	129.4	0.1	1.3	1	0	0	1	1	1	1
Ascomycota	Dothideomycetes	Alternaria brassicicola	PF04082	AB02367.1	Fungal_trans	PF04082.13	2.8e-19	68.5	0.1	5.2e-19	67.6	0.1	1.4	1	0	0	1	1	1	1
Ascomycota	Dothideomycetes	Alternaria brassicicola	PF00172	AB02376.1	Zn_clus	PF00172.13	1.5e-09	37.1	8.2	2.4e-09	36.4	5.7	1.3	1	0	0	1	1	1	1
Ascomycota	Dothideomycetes	Alternaria brassicicola	PF04082	AB02376.1	Fungal_trans	PF04082.13	1e-32	112.5	0	1.9e-32	111.7	0	1.4	2	0	0	2	2	1	1
Ascomycota	Dothideomycetes	Alternaria brassicicola	PF04516	AB02466.1	CP2	PF04516.10	4.4e-87	290.5	0	7.1e-87	289.9	0	1.3	1	0	0	1	1	1	1
Ascomycota	Dothideomycetes	Alternaria brassicicola	PF00098	AB02531.1	zf-CCHC	PF00098.18	1.5e-06	27.3	1.4	3.3e-06	26.2	1	1.6	1	0	0	1	1	1	1
Ascomycota	Dothideomycetes	Alternaria brassicicola	PF00172	AB02532.1	Zn_clus	PF00172.13	5e-07	29	11.2	8.1e-07	28.3	7.8	1.3	1	0	0	1	1	1	1
Ascomycota	Dothideomycetes	Alternaria brassicicola	PF04082	AB02626.1	Fungal_trans	PF04082.13	3.5e-19	68.2	0.1	6.3e-19	67.3	0.1	1.4	1	0	0	1	1	1	1
Ascomycota	Dothideomycetes	Alternaria brassicicola	PF00046	AB02715.1	Homeobox	PF00046.24	2.1e-17	62	3.2	3.6e-17	61.2	2.2	1.4	1	0	0	1	1	1	1
Ascomycota	Dothideomycetes	Alternaria brassicicola	PF00010	AB02840.1	HLH	PF00010.21	2.4e-15	55.4	0	5.4e-15	54.3	0	1.6	1	0	0	1	1	1	1
Ascomycota	Dothideomycetes	Alternaria brassicicola	PF00165	AB03008.1	HTH_AraC	PF00165.18	3e-07	29.6	0	5.6e-07	28.7	0	1.5	1	0	0	1	1	1	1
Ascomycota	Dothideomycetes	Alternaria brassicicola	PF00989	AB03053.1	PAS	PF00989.19	3.1e-06	26.4	0	3.9e-05	22.9	0	2.8	2	0	0	2	2	1	1
Ascomycota	Dothideomycetes	Alternaria brassicicola	PF00172	AB03082.1	Zn_clus	PF00172.13	1.7e-08	33.7	8.9	3.1e-08	32.9	6.2	1.5	1	0	0	1	1	1	1
Ascomycota	Dothideomycetes	Alternaria brassicicola	PF00010	AB03089.1	HLH	PF00010.21	1.2e-06	27.6	0	2.3e-06	26.7	0	1.5	1	0	0	1	1	1	1
Ascomycota	Dothideomycetes	Alternaria brassicicola	PF00098	AB03094.1	zf-CCHC	PF00098.18	6e-30	101.2	57.9	1.8e-06	27.1	1.2	6.7	6	0	0	6	6	5	5
Ascomycota	Dothideomycetes	Alternaria brassicicola	PF00319	AB03118.1	SRF-TF	PF00319.13	3.2e-24	83.4	0.1	5.1e-24	82.8	0.1	1.3	1	0	0	1	1	1	1
Ascomycota	Dothideomycetes	Alternaria brassicicola	PF02045	AB03151.1	CBFB_NFYA	PF02045.10	1.1e-29	102.2	3.1	1.1e-29	102.2	2.1	1.8	2	0	0	2	2	1	1
Ascomycota	Dothideomycetes	Alternaria brassicicola	PF04082	AB03153.1	Fungal_trans	PF04082.13	4e-08	31.9	0.1	9.8e-08	30.7	0.1	1.7	1	0	0	1	1	1	1
Ascomycota	Dothideomycetes	Alternaria brassicicola	PF00320	AB03217.1	GATA	PF00320.22	1.3e-16	59.1	5.5	2.7e-16	58.1	3.8	1.6	1	0	0	1	1	1	1
Ascomycota	Dothideomycetes	Alternaria brassicicola	PF04082	AB03266.1	Fungal_trans	PF04082.13	1.5e-07	30.1	1.8	2.1e-07	29.6	0.4	1.9	2	0	0	2	2	1	1
Ascomycota	Dothideomycetes	Alternaria brassicicola	PF00989	AB03299.1	PAS	PF00989.19	2.7e-17	62.1	0.1	2.5e-06	26.7	0	3.9	3	0	0	3	3	1	1
Ascomycota	Dothideomycetes	Alternaria brassicicola	PF00096	AB03300.1	zf-C2H2	PF00096.21	1.4e-10	40.3	11.3	7.6e-06	25.5	3	2.6	2	0	0	2	2	2	2
Ascomycota	Dothideomycetes	Alternaria brassicicola	PF00170	AB03358.1	bZIP_1	PF00170.16	2.3e-05	23.8	11.8	2.3e-05	23.8	8.2	2	2	1	0	2	2	1	1
Ascomycota	Dothideomycetes	Alternaria brassicicola	PF07716	AB03358.1	bZIP_2	PF07716.10	4.3e-07	29.1	10.3	4.3e-07	29.1	7.1	2.1	2	1	0	2	2	1	1
Ascomycota	Dothideomycetes	Alternaria brassicicola	PF01285	AB03389.1	TEA	PF01285.13	3e-24	85.4	1.4	7.7e-24	84.1	0.5	1.9	1	1	0	1	1	1	1
Ascomycota	Dothideomycetes	Alternaria brassicicola	PF00172	AB03428.1	Zn_clus	PF00172.13	7.7e-07	28.4	10.7	1.3e-06	27.7	7.4	1.4	1	0	0	1	1	1	1
Ascomycota	Dothideomycetes	Alternaria brassicicola	PF04082	AB03428.1	Fungal_trans	PF04082.13	6.1e-17	60.8	0	1.2e-16	59.9	0	1.4	1	0	0	1	1	1	1
Ascomycota	Dothideomycetes	Alternaria brassicicola	PF04082	AB03460.1	Fungal_trans	PF04082.13	5.1e-13	48	0.2	9.6e-13	47.1	0.1	1.4	1	0	0	1	1	1	1
Ascomycota	Dothideomycetes	Alternaria brassicicola	PF04082	AB03469.1	Fungal_trans	PF04082.13	4e-41	140.1	4.8	4e-41	140.1	3.3	1.9	2	0	0	2	2	1	1
Ascomycota	Dothideomycetes	Alternaria brassicicola	PF00096	AB03480.1	zf-C2H2	PF00096.21	5.5e-11	41.6	20.4	2.2e-06	27.2	1.6	4.3	3	1	0	3	3	2	2
Ascomycota	Dothideomycetes	Alternaria brassicicola	PF04082	AB03485.1	Fungal_trans	PF04082.13	2.1e-05	23	0	3.6e-05	22.3	0	1.3	1	0	0	1	1	1	1
Ascomycota	Dothideomycetes	Alternaria brassicicola	PF00098	AB03513.1	zf-CCHC	PF00098.18	1.2e-36	122.4	55	3.8e-08	32.4	1.1	7.1	7	0	0	7	7	5	5
Ascomycota	Dothideomycetes	Alternaria brassicicola	PF04082	AB03516.1	Fungal_trans	PF04082.13	1.1e-27	96	0.5	1.9e-27	95.3	0.3	1.4	1	0	0	1	1	1	1
Ascomycota	Dothideomycetes	Alternaria brassicicola	PF00010	AB03556.1	HLH	PF00010.21	6.8e-13	47.6	2.9	7.7e-13	47.4	0.1	2.5	2	1	0	2	2	1	1
Ascomycota	Dothideomycetes	Alternaria brassicicola	PF00172	AB03600.1	Zn_clus	PF00172.13	2e-08	33.5	9.6	3.3e-08	32.8	6.6	1.3	1	0	0	1	1	1	1
Ascomycota	Dothideomycetes	Alternaria brassicicola	PF04082	AB03600.1	Fungal_trans	PF04082.13	1.6e-08	33.2	0.3	3e-08	32.3	0.2	1.4	1	0	0	1	1	1	1
Ascomycota	Dothideomycetes	Alternaria brassicicola	PF00172	AB03633.1	Zn_clus	PF00172.13	2.5e-09	36.4	13	4.5e-09	35.6	9	1.4	1	0	0	1	1	1	1
Ascomycota	Dothideomycetes	Alternaria brassicicola	PF04082	AB03633.1	Fungal_trans	PF04082.13	1e-32	112.5	0	1.9e-32	111.7	0	1.4	1	0	0	1	1	1	1
Ascomycota	Dothideomycetes	Alternaria brassicicola	PF04082	AB03734.1	Fungal_trans	PF04082.13	2.8e-10	39	1.3	2.8e-10	39	0.9	1.5	2	0	0	2	2	1	1
Ascomycota	Dothideomycetes	Alternaria brassicicola	PF04082	AB03759.1	Fungal_trans	PF04082.13	2.7e-18	65.3	0.2	5e-18	64.4	0.1	1.3	1	0	0	1	1	1	1
Ascomycota	Dothideomycetes	Alternaria brassicicola	PF00172	AB03766.1	Zn_clus	PF00172.13	3.4e-08	32.8	8.8	3.4e-08	32.8	6.1	2.1	2	0	0	2	2	1	1
Ascomycota	Dothideomycetes	Alternaria brassicicola	PF00096	AB03831.1	zf-C2H2	PF00096.21	2.1e-06	27.2	16.6	0.011	15.5	0.6	4.7	4	0	0	4	4	1	1
Ascomycota	Dothideomycetes	Alternaria brassicicola	PF00010	AB03840.1	HLH	PF00010.21	1.6e-12	46.4	0	2.8e-12	45.6	0	1.4	1	0	0	1	1	1	1
Ascomycota	Dothideomycetes	Alternaria brassicicola	PF04082	AB03898.1	Fungal_trans	PF04082.13	4.1e-25	87.6	0.1	9.1e-25	86.5	0	1.5	1	0	0	1	1	1	1
Ascomycota	Dothideomycetes	Alternaria brassicicola	PF07716	AB03920.1	bZIP_2	PF07716.10	6.9e-10	38.1	14.7	6.9e-10	38.1	10.2	1.6	2	0	0	2	2	1	1
Ascomycota	Dothideomycetes	Alternaria brassicicola	PF00172	AB03935.1	Zn_clus	PF00172.13	1.8e-07	30.4	9.7	3.5e-07	29.5	6.7	1.5	1	0	0	1	1	1	1
Ascomycota	Dothideomycetes	Alternaria brassicicola	PF04082	AB03935.1	Fungal_trans	PF04082.13	9.8e-30	102.8	0.1	1.8e-29	101.9	0	1.4	1	0	0	1	1	1	1
Ascomycota	Dothideomycetes	Alternaria brassicicola	PF00096	AB03945.1	zf-C2H2	PF00096.21	3.7e-12	45.3	12.5	5.2e-06	26	1.6	3.7	3	0	0	3	3	2	2
Ascomycota	Dothideomycetes	Alternaria brassicicola	PF00046	AB04065.1	Homeobox	PF00046.24	5.2e-11	41.5	0	1.6e-10	39.9	0	1.9	1	0	0	1	1	1	1
Ascomycota	Dothideomycetes	Alternaria brassicicola	PF04082	AB04071.1	Fungal_trans	PF04082.13	2.9e-30	104.5	0.4	6.6e-30	103.3	0.3	1.6	1	0	0	1	1	1	1
Ascomycota	Dothideomycetes	Alternaria brassicicola	PF00096	AB04090.1	zf-C2H2	PF00096.21	2.6e-06	26.9	15	1.7e-05	24.4	1.9	3.4	3	0	0	3	3	1	1
Ascomycota	Dothideomycetes	Alternaria brassicicola	PF00172	AB04096.1	Zn_clus	PF00172.13	1.6e-09	37	11.2	3.7e-09	35.8	7.8	1.7	1	0	0	1	1	1	1
Ascomycota	Dothideomycetes	Alternaria brassicicola	PF04082	AB04096.1	Fungal_trans	PF04082.13	1.6e-26	92.2	0	2.9e-26	91.4	0	1.4	1	0	0	1	1	1	1
Ascomycota	Dothideomycetes	Alternaria brassicicola	PF00098	AB04099.1	zf-CCHC	PF00098.18	1.1e-12	46.8	9.5	1.3e-06	27.5	0.3	2.4	2	0	0	2	2	2	2
Ascomycota	Dothideomycetes	Alternaria brassicicola	PF00172	AB04101.1	Zn_clus	PF00172.13	6.1e-07	28.7	12.4	6.1e-07	28.7	8.6	1.6	2	0	0	2	2	1	1
Ascomycota	Dothideomycetes	Alternaria brassicicola	PF04082	AB04111.1	Fungal_trans	PF04082.13	6.6e-08	31.2	0.2	1.4e-07	30.2	0.2	1.6	1	0	0	1	1	1	1
Ascomycota	Dothideomycetes	Alternaria brassicicola	PF04082	AB04121.1	Fungal_trans	PF04082.13	5.5e-31	106.9	0	1e-30	106	0	1.3	1	0	0	1	1	1	1
Ascomycota	Dothideomycetes	Alternaria brassicicola	PF04082	AB04206.1	Fungal_trans	PF04082.13	7e-32	109.8	0.6	7e-32	109.8	0.4	1.9	1	1	0	2	2	1	1
Ascomycota	Dothideomycetes	Alternaria brassicicola	PF00096	AB04255.1	zf-C2H2	PF00096.21	0.00014	21.5	14.4	0.025	14.4	4	2.8	2	0	0	2	2	1	1
Ascomycota	Dothideomycetes	Alternaria brassicicola	PF04082	AB04255.1	Fungal_trans	PF04082.13	2.1e-16	59.1	2.8	3.2e-16	58.5	2	1.3	1	0	0	1	1	1	1
Ascomycota	Dothideomycetes	Alternaria brassicicola	PF00170	AB04329.1	bZIP_1	PF00170.16	1e-05	24.9	7.3	1e-05	24.9	5.1	1.6	2	0	0	2	2	1	1
Ascomycota	Dothideomycetes	Alternaria brassicicola	PF04082	AB04456.1	Fungal_trans	PF04082.13	2.9e-06	25.8	0	5e-06	25.1	0	1.3	1	0	0	1	1	1	1
Ascomycota	Dothideomycetes	Alternaria brassicicola	PF00172	AB04502.1	Zn_clus	PF00172.13	4.7e-07	29.1	12.6	9.2e-07	28.2	8.7	1.4	1	0	0	1	1	1	1
Ascomycota	Dothideomycetes	Alternaria brassicicola	PF00172	AB04585.1	Zn_clus	PF00172.13	5.6e-06	25.7	13.2	1.1e-05	24.7	9.1	1.4	1	0	0	1	1	1	1
Ascomycota	Dothideomycetes	Alternaria brassicicola	PF05225	AB04700.1	HTH_psq	PF05225.11	1.4e-05	24	0	1.8e-05	23.6	0	1.1	1	0	0	1	1	1	1
Ascomycota	Dothideomycetes	Alternaria brassicicola	PF00170	AB04817.1	bZIP_1	PF00170.16	9.8e-10	37.7	9.2	1.9e-09	36.8	6.4	1.4	1	0	0	1	1	1	1
Ascomycota	Dothideomycetes	Alternaria brassicicola	PF00172	AB04928.1	Zn_clus	PF00172.13	1.2e-09	37.4	12.5	1.9e-09	36.8	8.6	1.3	1	0	0	1	1	1	1
Ascomycota	Dothideomycetes	Alternaria brassicicola	PF04082	AB04961.1	Fungal_trans	PF04082.13	1e-19	69.9	0.5	2.8e-19	68.5	0.4	1.7	1	1	0	1	1	1	1
Ascomycota	Dothideomycetes	Alternaria brassicicola	PF00172	AB05039.1	Zn_clus	PF00172.13	4.3e-09	35.6	10.4	6.6e-09	35	7.2	1.3	1	0	0	1	1	1	1
Ascomycota	Dothideomycetes	Alternaria brassicicola	PF04082	AB05039.1	Fungal_trans	PF04082.13	2.4e-26	91.6	0	5.2e-26	90.6	0	1.6	1	1	0	1	1	1	1
Ascomycota	Dothideomycetes	Alternaria brassicicola	PF00172	AB05056.1	Zn_clus	PF00172.13	5.4e-07	28.9	10.1	8.3e-07	28.3	7	1.2	1	0	0	1	1	1	1
Ascomycota	Dothideomycetes	Alternaria brassicicola	PF00172	AB05165.1	Zn_clus	PF00172.13	4e-09	35.7	10.3	7.5e-09	34.9	7.1	1.4	1	0	0	1	1	1	1
Ascomycota	Dothideomycetes	Alternaria brassicicola	PF04082	AB05245.1	Fungal_trans	PF04082.13	2.5e-08	32.6	1.6	1.9e-07	29.7	1.1	2	1	1	0	1	1	1	1
Ascomycota	Dothideomycetes	Alternaria brassicicola	PF04082	AB05282.1	Fungal_trans	PF04082.13	1.8e-28	98.7	0.4	3.3e-28	97.8	0.2	1.4	1	0	0	1	1	1	1
Ascomycota	Dothideomycetes	Alternaria brassicicola	PF00172	AB05299.1	Zn_clus	PF00172.13	1.3e-08	34.1	11.8	2.1e-08	33.4	8.2	1.2	1	0	0	1	1	1	1
Ascomycota	Dothideomycetes	Alternaria brassicicola	PF00172	AB05369.1	Zn_clus	PF00172.13	1.2e-09	37.5	8.8	2.3e-09	36.5	6.1	1.5	1	0	0	1	1	1	1
Ascomycota	Dothideomycetes	Alternaria brassicicola	PF00170	AB05384.1	bZIP_1	PF00170.16	7.7e-08	31.7	12.4	7.7e-08	31.7	8.6	2.5	3	0	0	3	3	1	1
Ascomycota	Dothideomycetes	Alternaria brassicicola	PF05225	AB05421.1	HTH_psq	PF05225.11	0.00011	21.2	0	0.00039	19.4	0	2	1	1	0	1	1	0	0
Ascomycota	Dothideomycetes	Alternaria brassicicola	PF00096	AB05424.1	zf-C2H2	PF00096.21	4.7e-07	29.3	11	0.0017	18.1	1.2	3.2	2	0	0	2	2	2	2
Ascomycota	Dothideomycetes	Alternaria brassicicola	PF00172	AB05458.1	Zn_clus	PF00172.13	3.4e-08	32.7	7.2	7.5e-08	31.7	5	1.5	1	0	0	1	1	1	1
Ascomycota	Dothideomycetes	Alternaria brassicicola	PF00172	AB05479.1	Zn_clus	PF00172.13	3.7e-05	23	8.3	8.2e-05	21.9	5.7	1.5	1	0	0	1	1	1	1
Ascomycota	Dothideomycetes	Alternaria brassicicola	PF00172	AB05503.1	Zn_clus	PF00172.13	9.2e-10	37.8	10.1	1.3e-09	37.3	7	1.2	1	0	0	1	1	1	1
Ascomycota	Dothideomycetes	Alternaria brassicicola	PF00172	AB05588.1	Zn_clus	PF00172.13	2e-07	30.3	9.7	3.3e-07	29.6	6.7	1.3	1	0	0	1	1	1	1
Ascomycota	Dothideomycetes	Alternaria brassicicola	PF04082	AB05588.1	Fungal_trans	PF04082.13	2.9e-06	25.9	0	3.9e-06	25.4	0	1.2	1	0	0	1	1	1	1
Ascomycota	Dothideomycetes	Alternaria brassicicola	PF00172	AB05592.1	Zn_clus	PF00172.13	3e-07	29.7	7.3	5.6e-07	28.8	5	1.4	1	0	0	1	1	1	1
Ascomycota	Dothideomycetes	Alternaria brassicicola	PF00170	AB05593.1	bZIP_1	PF00170.16	2.1e-07	30.2	8.9	4.1e-07	29.3	6.2	1.5	1	0	0	1	1	1	1
Ascomycota	Dothideomycetes	Alternaria brassicicola	PF00172	AB05762.1	Zn_clus	PF00172.13	9.8e-08	31.3	10.2	1.8e-07	30.5	7.1	1.4	1	0	0	1	1	1	1
Ascomycota	Dothideomycetes	Alternaria brassicicola	PF00249	AB05789.1	Myb_DNA-binding	PF00249.26	1e-15	57	10.8	9.3e-08	31.5	0	4.1	3	2	1	4	4	2	2
Ascomycota	Dothideomycetes	Alternaria brassicicola	PF00249	AB05795.1	Myb_DNA-binding	PF00249.26	7.9e-09	34.9	0.7	1.5e-08	34.1	0.5	1.5	1	0	0	1	1	1	1
Ascomycota	Dothideomycetes	Alternaria brassicicola	PF04082	AB05815.1	Fungal_trans	PF04082.13	3e-17	61.8	0.3	6e-17	60.9	0.2	1.4	1	0	0	1	1	1	1
Ascomycota	Dothideomycetes	Alternaria brassicicola	PF00096	AB05896.1	zf-C2H2	PF00096.21	5.1e-06	26	9.8	0.0028	17.4	0.2	2.9	3	0	0	3	3	2	2
Ascomycota	Dothideomycetes	Alternaria brassicicola	PF00320	AB05899.1	GATA	PF00320.22	8.2e-15	53.4	3	1.6e-14	52.4	2.1	1.6	1	0	0	1	1	1	1
Ascomycota	Dothideomycetes	Alternaria brassicicola	PF00172	AB05915.1	Zn_clus	PF00172.13	7.4e-08	31.7	11.4	1.4e-07	30.8	7.9	1.4	1	0	0	1	1	1	1
Ascomycota	Dothideomycetes	Alternaria brassicicola	PF05225	AB05944.1	HTH_psq	PF05225.11	1.1e-05	24.4	0	4.6e-05	22.4	0	2	1	1	1	2	2	1	1
Ascomycota	Dothideomycetes	Alternaria brassicicola	PF00172	AB06017.1	Zn_clus	PF00172.13	1.4e-09	37.1	10.9	2.3e-09	36.5	7.6	1.3	1	0	0	1	1	1	1
Ascomycota	Dothideomycetes	Alternaria brassicicola	PF04082	AB06017.1	Fungal_trans	PF04082.13	4.2e-28	97.4	0	7.3e-28	96.6	0	1.4	1	0	0	1	1	1	1
Ascomycota	Dothideomycetes	Alternaria brassicicola	PF00249	AB06078.1	Myb_DNA-binding	PF00249.26	1.3e-24	85.4	3.2	8.4e-14	50.9	0.2	2.3	2	0	0	2	2	2	2
Ascomycota	Dothideomycetes	Alternaria brassicicola	PF04082	AB06115.1	Fungal_trans	PF04082.13	8.8e-17	60.3	0.3	8.8e-17	60.3	0.2	1.5	2	0	0	2	2	1	1
Ascomycota	Dothideomycetes	Alternaria brassicicola	PF00010	AB06119.1	HLH	PF00010.21	5.4e-13	47.9	0.4	1e-12	47.1	0.3	1.5	1	0	0	1	1	1	1
Ascomycota	Dothideomycetes	Alternaria brassicicola	PF00172	AB06225.1	Zn_clus	PF00172.13	2.3e-06	26.9	9.7	2.3e-06	26.9	6.7	2.1	2	0	0	2	2	1	1
Ascomycota	Dothideomycetes	Alternaria brassicicola	PF00098	AB06226.1	zf-CCHC	PF00098.18	5.4e-51	167.7	57.6	2.6e-09	36.1	1	7.2	7	0	0	7	7	7	7
Ascomycota	Dothideomycetes	Alternaria brassicicola	PF00249	AB06230.1	Myb_DNA-binding	PF00249.26	1.5e-11	43.6	2	2.1e-08	33.6	0.1	2.6	2	1	0	2	2	1	1
Ascomycota	Dothideomycetes	Alternaria brassicicola	PF04082	AB06350.1	Fungal_trans	PF04082.13	6.5e-05	21.4	0.1	0.00021	19.7	0	1.8	1	1	0	1	1	0	0
Ascomycota	Dothideomycetes	Alternaria brassicicola	PF04082	AB06351.1	Fungal_trans	PF04082.13	2.8e-20	71.8	0.5	2.8e-20	71.8	0.4	1.5	2	0	0	2	2	1	1
Ascomycota	Dothideomycetes	Alternaria brassicicola	PF00096	AB06462.1	zf-C2H2	PF00096.21	1.2e-07	31.2	18.2	8.4e-05	22.2	0.7	3.2	3	0	0	3	3	2	2
Ascomycota	Dothideomycetes	Alternaria brassicicola	PF04082	AB06462.1	Fungal_trans	PF04082.13	4.9e-15	54.6	0	7.3e-15	54	0	1.3	1	0	0	1	1	1	1
Ascomycota	Dothideomycetes	Alternaria brassicicola	PF00172	AB06533.1	Zn_clus	PF00172.13	6.2e-10	38.3	7.4	1e-09	37.6	5.1	1.4	1	0	0	1	1	1	1
Ascomycota	Dothideomycetes	Alternaria brassicicola	PF04082	AB06533.1	Fungal_trans	PF04082.13	4.2e-08	31.9	0.5	9.8e-08	30.7	0.4	1.6	1	1	0	1	1	1	1
Ascomycota	Dothideomycetes	Alternaria brassicicola	PF00096	AB06565.1	zf-C2H2	PF00096.21	0.00015	21.4	15.1	0.41	10.6	0.1	4.7	4	0	0	4	4	0	0
Ascomycota	Dothideomycetes	Alternaria brassicicola	PF00172	AB06567.1	Zn_clus	PF00172.13	1.7e-06	27.3	9.2	1.7e-06	27.3	6.4	2	2	0	0	2	2	1	1
Ascomycota	Dothideomycetes	Alternaria brassicicola	PF04082	AB06588.1	Fungal_trans	PF04082.13	2.5e-13	49	4	2.8e-12	45.6	1.2	2.8	2	1	0	2	2	1	1
Ascomycota	Dothideomycetes	Alternaria brassicicola	PF05764	AB06625.1	YL1	PF05764.8	2.1e-17	63.1	5.2	4.8e-17	61.9	3.6	1.7	1	0	0	1	1	1	1
Ascomycota	Dothideomycetes	Alternaria brassicicola	PF04082	AB06661.1	Fungal_trans	PF04082.13	4.9e-06	25.1	0.2	8.7e-06	24.3	0.1	1.3	1	0	0	1	1	1	1
Ascomycota	Dothideomycetes	Alternaria brassicicola	PF00096	AB06726.1	zf-C2H2	PF00096.21	1.1e-10	40.6	6.2	7.4e-05	22.4	2.2	2.7	2	0	0	2	2	2	2
Ascomycota	Dothideomycetes	Alternaria brassicicola	PF00172	AB06770.1	Zn_clus	PF00172.13	2.3e-06	26.9	9	4.7e-06	25.9	6.2	1.5	1	0	0	1	1	1	1
Ascomycota	Dothideomycetes	Alternaria brassicicola	PF00172	AB06774.1	Zn_clus	PF00172.13	1.6e-06	27.4	9.4	2.5e-06	26.8	6.5	1.3	1	0	0	1	1	1	1
Ascomycota	Dothideomycetes	Alternaria brassicicola	PF04082	AB06774.1	Fungal_trans	PF04082.13	2.2e-09	36.1	0.2	3.8e-09	35.3	0.1	1.4	1	0	0	1	1	1	1
Ascomycota	Dothideomycetes	Alternaria brassicicola	PF03343	AB06812.1	SART-1	PF03343.8	4.1e-31	107.5	11.5	4.7e-31	107.3	8	1	1	0	0	1	1	1	1
Ascomycota	Dothideomycetes	Alternaria brassicicola	PF03343	AB06813.1	SART-1	PF03343.8	3.1e-100	335.8	43.4	3.5e-100	335.6	30.1	1	1	0	0	1	1	1	1
Ascomycota	Dothideomycetes	Alternaria brassicicola	PF00170	AB06842.1	bZIP_1	PF00170.16	4e-13	48.6	5.4	4e-13	48.6	3.8	1.7	2	0	0	2	2	1	1
Ascomycota	Dothideomycetes	Alternaria brassicicola	PF07716	AB06842.1	bZIP_2	PF07716.10	4.4e-06	25.9	5.4	1.3e-05	24.4	3.7	1.9	1	0	0	1	1	1	1
Ascomycota	Dothideomycetes	Alternaria brassicicola	PF00098	AB06914.1	zf-CCHC	PF00098.18	1.2e-39	131.8	78.5	1.2e-06	27.6	1.4	9.4	9	0	0	9	9	7	7
Ascomycota	Dothideomycetes	Alternaria brassicicola	PF00250	AB06921.1	Fork_head	PF00250.13	2.7e-21	74.9	0.2	7.4e-21	73.5	0.1	1.7	1	0	0	1	1	1	1
Ascomycota	Dothideomycetes	Alternaria brassicicola	PF04082	AB06947.1	Fungal_trans	PF04082.13	1e-05	24	0.1	0.00036	19	0	2.2	2	0	0	2	2	0	0
Ascomycota	Dothideomycetes	Alternaria brassicicola	PF01381	AB06965.1	HTH_3	PF01381.17	2e-07	30.2	0	3.6e-07	29.4	0	1.3	1	0	0	1	1	1	1
Ascomycota	Dothideomycetes	Alternaria brassicicola	PF00172	AB06986.1	Zn_clus	PF00172.13	2.2e-08	33.4	6.4	3.2e-08	32.9	4.4	1.2	1	0	0	1	1	1	1
Ascomycota	Dothideomycetes	Alternaria brassicicola	PF00319	AB06997.1	SRF-TF	PF00319.13	1.1e-23	81.7	0.2	1.5e-23	81.3	0.2	1.2	1	0	0	1	1	1	1
Ascomycota	Dothideomycetes	Alternaria brassicicola	PF04082	AB07050.1	Fungal_trans	PF04082.13	8.3e-29	99.7	0	1.3e-28	99.1	0	1.2	1	0	0	1	1	1	1
Ascomycota	Dothideomycetes	Alternaria brassicicola	PF04082	AB07064.1	Fungal_trans	PF04082.13	8.7e-11	40.7	2.8	8.7e-11	40.7	1.9	2	2	0	0	2	2	1	1
Ascomycota	Dothideomycetes	Alternaria brassicicola	PF00172	AB07208.1	Zn_clus	PF00172.13	4.8e-07	29.1	7.1	8e-07	28.4	5	1.3	1	0	0	1	1	1	1
Ascomycota	Dothideomycetes	Alternaria brassicicola	PF00010	AB07245.1	HLH	PF00010.21	7.3e-14	50.7	0.3	1.3e-13	49.9	0.2	1.4	1	0	0	1	1	1	1
Ascomycota	Dothideomycetes	Alternaria brassicicola	PF00172	AB07255.1	Zn_clus	PF00172.13	0.00012	21.4	16.3	0.00012	21.4	11.3	4.7	4	1	2	6	6	1	1
Ascomycota	Dothideomycetes	Alternaria brassicicola	PF00010	AB07297.1	HLH	PF00010.21	9.3e-07	27.9	0	3.4e-06	26.2	0	1.9	2	0	0	2	2	1	1
Ascomycota	Dothideomycetes	Alternaria brassicicola	PF00172	AB07404.1	Zn_clus	PF00172.13	2e-10	39.9	11.2	5.5e-10	38.5	7.7	1.8	1	0	0	1	1	1	1
Ascomycota	Dothideomycetes	Alternaria brassicicola	PF05225	AB07416.1	HTH_psq	PF05225.11	2.2e-07	29.8	1.3	2.4e-06	26.5	0.3	2.6	2	0	0	2	2	1	1
Ascomycota	Dothideomycetes	Alternaria brassicicola	PF00096	AB07424.1	zf-C2H2	PF00096.21	2.2e-05	24	0.4	2.2e-05	24	0.3	3.6	3	1	0	3	3	1	1
Ascomycota	Dothideomycetes	Alternaria brassicicola	PF00096	AB07446.1	zf-C2H2	PF00096.21	4.4e-07	29.4	8.1	2.8e-05	23.7	1.1	2.6	2	0	0	2	2	1	1
Ascomycota	Dothideomycetes	Alternaria brassicicola	PF00249	AB07547.1	Myb_DNA-binding	PF00249.26	6.7e-20	70.4	8.4	2.6e-10	39.7	0.3	3.5	3	0	0	3	3	2	2
Ascomycota	Dothideomycetes	Alternaria brassicicola	PF00172	AB07551.1	Zn_clus	PF00172.13	3.6e-09	35.9	11.6	7.3e-09	34.9	8	1.5	1	0	0	1	1	1	1
Ascomycota	Dothideomycetes	Alternaria brassicicola	PF04082	AB07551.1	Fungal_trans	PF04082.13	3.1e-19	68.3	0.4	6.5e-19	67.3	0.3	1.5	1	0	0	1	1	1	1
Ascomycota	Dothideomycetes	Alternaria brassicicola	PF00172	AB07605.1	Zn_clus	PF00172.13	4.2e-08	32.5	13	6.9e-08	31.8	9	1.3	1	0	0	1	1	1	1
Ascomycota	Dothideomycetes	Alternaria brassicicola	PF04082	AB07605.1	Fungal_trans	PF04082.13	2.6e-18	65.3	0	7.7e-18	63.8	0	1.7	1	0	0	1	1	1	1
Ascomycota	Dothideomycetes	Alternaria brassicicola	PF04082	AB07610.1	Fungal_trans	PF04082.13	1.6e-40	138.1	0.3	3.2e-40	137.1	0.1	1.5	2	0	0	2	2	1	1
Ascomycota	Dothideomycetes	Alternaria brassicicola	PF00172	AB07639.1	Zn_clus	PF00172.13	5.4e-10	38.5	9.5	5.4e-10	38.5	6.6	2	2	0	0	2	2	1	1
Ascomycota	Dothideomycetes	Alternaria brassicicola	PF00170	AB07644.1	bZIP_1	PF00170.16	5.7e-06	25.7	7	8.9e-06	25.1	4.9	1.2	1	0	0	1	1	1	1
Ascomycota	Dothideomycetes	Alternaria brassicicola	PF00172	AB07647.1	Zn_clus	PF00172.13	5.5e-08	32.1	13.5	9e-08	31.4	9.3	1.3	1	0	0	1	1	1	1
Ascomycota	Dothideomycetes	Alternaria brassicicola	PF04082	AB07737.1	Fungal_trans	PF04082.13	6.4e-17	60.8	0.3	1.1e-16	59.9	0.2	1.3	1	0	0	1	1	1	1
Ascomycota	Dothideomycetes	Alternaria brassicicola	PF00320	AB07759.1	GATA	PF00320.22	1e-05	24.3	2.2	2.3e-05	23.1	1.5	1.6	1	0	0	1	1	1	1
Ascomycota	Dothideomycetes	Alternaria brassicicola	PF00172	AB07764.1	Zn_clus	PF00172.13	5.2e-08	32.2	10.1	8.6e-08	31.5	7	1.3	1	0	0	1	1	1	1
Ascomycota	Dothideomycetes	Alternaria brassicicola	PF00010	AB07784.1	HLH	PF00010.21	8.3e-15	53.7	0.4	1.8e-14	52.7	0.3	1.6	1	0	0	1	1	1	1
Ascomycota	Dothideomycetes	Alternaria brassicicola	PF02257	AB07822.1	RFX_DNA_binding	PF02257.10	3.6e-30	103.4	0	7.6e-30	102.4	0	1.6	1	0	0	1	1	1	1
Ascomycota	Dothideomycetes	Alternaria brassicicola	PF00172	AB07871.1	Zn_clus	PF00172.13	6e-08	32	9.3	1e-07	31.2	6.5	1.4	1	0	0	1	1	1	1
Ascomycota	Dothideomycetes	Alternaria brassicicola	PF00172	AB07899.1	Zn_clus	PF00172.13	5.2e-05	22.6	8.2	0.00012	21.4	5.7	1.6	1	0	0	1	1	1	1
Ascomycota	Dothideomycetes	Alternaria brassicicola	PF00250	AB07947.1	Fork_head	PF00250.13	2.2e-31	107.2	0.4	3.9e-31	106.4	0.3	1.4	1	0	0	1	1	1	1
Ascomycota	Dothideomycetes	Alternaria brassicicola	PF04082	AB07997.1	Fungal_trans	PF04082.13	1.9e-14	52.7	0	2.9e-14	52	0	1.3	1	0	0	1	1	1	1
Ascomycota	Dothideomycetes	Alternaria brassicicola	PF00172	AB08087.1	Zn_clus	PF00172.13	1.6e-05	24.2	2.9	2.8e-05	23.4	2	1.3	1	0	0	1	1	1	1
Ascomycota	Dothideomycetes	Alternaria brassicicola	PF00172	AB08099.1	Zn_clus	PF00172.13	0.00016	21	15.3	0.00031	20.1	10.6	1.4	1	0	0	1	1	0	0
Ascomycota	Dothideomycetes	Alternaria brassicicola	PF04082	AB08099.1	Fungal_trans	PF04082.13	5.1e-27	93.9	1	6.5e-27	93.5	0.1	1.6	2	0	0	2	2	1	1
Ascomycota	Dothideomycetes	Alternaria brassicicola	PF05225	AB08171.1	HTH_psq	PF05225.11	1.5e-05	23.9	0	1.7e-05	23.7	0	1.2	1	0	0	1	1	1	1
Ascomycota	Dothideomycetes	Alternaria brassicicola	PF00172	AB08250.1	Zn_clus	PF00172.13	2.3e-08	33.3	6.2	2.3e-08	33.3	4.3	2.2	2	0	0	2	2	1	1
Ascomycota	Dothideomycetes	Alternaria brassicicola	PF04082	AB08250.1	Fungal_trans	PF04082.13	8.6e-13	47.2	1	1.4e-12	46.5	0.7	1.3	1	0	0	1	1	1	1
Ascomycota	Dothideomycetes	Alternaria brassicicola	PF05225	AB08269.1	HTH_psq	PF05225.11	3.2e-07	29.3	0.4	6.5e-07	28.3	0.3	1.5	1	0	0	1	1	1	1
Ascomycota	Dothideomycetes	Alternaria brassicicola	PF00170	AB08404.1	bZIP_1	PF00170.16	1.5e-15	56.4	8.3	2.6e-15	55.6	5.8	1.4	1	0	0	1	1	1	1
Ascomycota	Dothideomycetes	Alternaria brassicicola	PF07716	AB08404.1	bZIP_2	PF07716.10	1.8e-08	33.6	7	4.2e-08	32.4	4.9	1.6	1	0	0	1	1	1	1
Ascomycota	Dothideomycetes	Alternaria brassicicola	PF00172	AB08440.1	Zn_clus	PF00172.13	3.8e-07	29.4	9.3	8.7e-07	28.3	6.4	1.6	1	0	0	1	1	1	1
Ascomycota	Dothideomycetes	Alternaria brassicicola	PF04082	AB08440.1	Fungal_trans	PF04082.13	1.9e-13	49.4	2.9	3.2e-13	48.6	2	1.3	1	0	0	1	1	1	1
Ascomycota	Dothideomycetes	Alternaria brassicicola	PF00172	AB08468.1	Zn_clus	PF00172.13	7.5e-07	28.5	9.4	7.5e-07	28.5	6.5	1.8	2	0	0	2	2	1	1
Ascomycota	Dothideomycetes	Alternaria brassicicola	PF04082	AB08468.1	Fungal_trans	PF04082.13	1.3e-27	95.8	0.7	2.6e-27	94.8	0.5	1.5	1	0	0	1	1	1	1
Ascomycota	Dothideomycetes	Alternaria brassicicola	PF04082	AB08476.1	Fungal_trans	PF04082.13	8.8e-12	43.9	1.7	1.4e-11	43.2	1.2	1.3	1	0	0	1	1	1	1
Ascomycota	Dothideomycetes	Alternaria brassicicola	PF00172	AB08540.1	Zn_clus	PF00172.13	1.3e-07	30.9	9.4	2.3e-07	30.1	6.5	1.4	1	0	0	1	1	1	1
Ascomycota	Dothideomycetes	Alternaria brassicicola	PF04082	AB08540.1	Fungal_trans	PF04082.13	4.6e-12	44.8	0	7.2e-12	44.2	0	1.2	1	0	0	1	1	1	1
Ascomycota	Dothideomycetes	Alternaria brassicicola	PF00989	AB08544.1	PAS	PF00989.19	2.3e-11	42.9	0	6.2e-05	22.2	0	2.6	2	0	0	2	2	0	0
Ascomycota	Dothideomycetes	Alternaria brassicicola	PF00447	AB08549.1	HSF_DNA-bind	PF00447.12	3.5e-37	126.2	0.4	6.5e-37	125.4	0.3	1.5	1	0	0	1	1	1	1
Ascomycota	Dothideomycetes	Alternaria brassicicola	PF04082	AB08562.1	Fungal_trans	PF04082.13	1.1e-22	79.7	0	1.6e-22	79.2	0	1.3	1	0	0	1	1	1	1
Ascomycota	Dothideomycetes	Alternaria brassicicola	PF00046	AB08612.1	Homeobox	PF00046.24	2.9e-06	26.3	0.1	9.8e-06	24.6	0.1	1.9	1	0	0	1	1	1	1
Ascomycota	Dothideomycetes	Alternaria brassicicola	PF00096	AB08612.1	zf-C2H2	PF00096.21	2e-05	24.1	23	0.00085	19	1.2	5.1	3	1	0	3	3	1	1
Ascomycota	Dothideomycetes	Alternaria brassicicola	PF00249	AB08620.1	Myb_DNA-binding	PF00249.26	8.2e-26	89.3	4.4	4.8e-13	48.4	0.2	4.4	4	0	0	4	4	2	2
Ascomycota	Dothideomycetes	Alternaria brassicicola	PF00172	AB08705.1	Zn_clus	PF00172.13	1.2e-07	31	10.7	2.7e-07	29.9	7.4	1.6	1	0	0	1	1	1	1
Ascomycota	Dothideomycetes	Alternaria brassicicola	PF05225	AB08707.1	HTH_psq	PF05225.11	3.3e-05	22.8	0	5.3e-05	22.2	0	1.3	1	0	0	1	1	1	1
Ascomycota	Dothideomycetes	Alternaria brassicicola	PF00096	AB08741.1	zf-C2H2	PF00096.21	7.3e-32	107.3	51.5	5.5e-06	25.9	0.6	10.5	10	0	0	10	10	5	5
Ascomycota	Dothideomycetes	Alternaria brassicicola	PF00172	AB08849.1	Zn_clus	PF00172.13	1.8e-07	30.4	8.5	2.7e-07	29.9	5.9	1.3	1	0	0	1	1	1	1
Ascomycota	Dothideomycetes	Alternaria brassicicola	PF06839	AB08895.1	zf-GRF	PF06839.7	1.5e-05	24.3	0.9	3.1e-05	23.3	0.6	1.5	1	0	0	1	1	1	1
Ascomycota	Dothideomycetes	Alternaria brassicicola	PF00249	AB08939.1	Myb_DNA-binding	PF00249.26	1.7e-08	33.9	0.2	1.7e-06	27.4	0	3	3	0	0	3	3	1	1
Ascomycota	Dothideomycetes	Alternaria brassicicola	PF00096	AB09078.1	zf-C2H2	PF00096.21	1.4e-22	78.1	17.6	2.4e-05	23.9	0.7	4.6	4	0	0	4	4	4	4
Ascomycota	Dothideomycetes	Alternaria brassicicola	PF04082	AB09094.1	Fungal_trans	PF04082.13	2.7e-11	42.3	1.8	3.9e-11	41.8	0.5	1.8	2	0	0	2	2	1	1
Ascomycota	Dothideomycetes	Alternaria brassicicola	PF00249	AB09130.1	Myb_DNA-binding	PF00249.26	2.3e-07	30.2	0.3	0.00039	19.9	0	2.6	2	0	0	2	2	0	0
Ascomycota	Dothideomycetes	Alternaria brassicicola	PF00096	AB09132.1	zf-C2H2	PF00096.21	4.5e-12	45	9.5	1.4e-06	27.8	0.4	2.8	2	0	0	2	2	2	2
Ascomycota	Dothideomycetes	Alternaria brassicicola	PF02200	AB09132.1	STE	PF02200.11	1.4e-61	204.9	0.3	2.7e-61	204	0.2	1.5	1	0	0	1	1	1	1
Ascomycota	Dothideomycetes	Alternaria brassicicola	PF00989	AB09279.1	PAS	PF00989.19	6.2e-12	44.8	0	1.2e-09	37.4	0	2.7	2	1	0	2	2	1	1
Ascomycota	Dothideomycetes	Alternaria brassicicola	PF07716	AB09284.1	bZIP_2	PF07716.10	3.7e-07	29.4	18.6	5.9e-07	28.7	12.1	1.9	1	1	0	1	1	1	1
Ascomycota	Dothideomycetes	Alternaria brassicicola	PF00447	AB09304.1	HSF_DNA-bind	PF00447.12	2.6e-29	101	0.9	5.9e-29	99.8	0.6	1.7	1	0	0	1	1	1	1
Ascomycota	Dothideomycetes	Alternaria brassicicola	PF04082	AB09355.1	Fungal_trans	PF04082.13	1.5e-06	26.8	0	4.1e-06	25.3	0	1.7	1	1	0	1	1	1	1
Ascomycota	Dothideomycetes	Alternaria brassicicola	PF05225	AB09359.1	HTH_psq	PF05225.11	1.1e-05	24.4	0	1.7e-05	23.7	0	1.3	1	0	0	1	1	1	1
Ascomycota	Dothideomycetes	Alternaria brassicicola	PF06839	AB09418.1	zf-GRF	PF06839.7	4.2e-05	22.9	3.8	0.00011	21.5	2.6	1.7	1	0	0	1	1	0	0
Ascomycota	Dothideomycetes	Alternaria brassicicola	PF05225	AB09424.1	HTH_psq	PF05225.11	4.4e-07	28.9	0.9	2.5e-06	26.4	0.3	2.4	2	0	0	2	2	1	1
Ascomycota	Dothideomycetes	Alternaria brassicicola	PF05225	AB09425.1	HTH_psq	PF05225.11	7.8e-08	31.2	0.4	1.5e-07	30.3	0.3	1.5	1	0	0	1	1	1	1
Ascomycota	Dothideomycetes	Alternaria brassicicola	PF04082	AB09452.1	Fungal_trans	PF04082.13	1.9e-21	75.6	0.4	2.9e-21	75	0.3	1.2	1	0	0	1	1	1	1
Ascomycota	Dothideomycetes	Alternaria brassicicola	PF00172	AB09465.1	Zn_clus	PF00172.13	7.8e-10	38	13.9	1.2e-09	37.4	9.6	1.3	1	0	0	1	1	1	1
Ascomycota	Dothideomycetes	Alternaria brassicicola	PF00172	AB09518.1	Zn_clus	PF00172.13	3e-06	26.5	10.1	6.6e-06	25.4	7	1.6	1	0	0	1	1	1	1
Ascomycota	Dothideomycetes	Alternaria brassicicola	PF04082	AB09537.1	Fungal_trans	PF04082.13	3.9e-07	28.7	0	6.1e-07	28.1	0	1.3	1	0	0	1	1	1	1
Ascomycota	Dothideomycetes	Alternaria brassicicola	PF00096	AB09574.1	zf-C2H2	PF00096.21	1.8e-05	24.3	11.4	0.0064	16.3	0.9	2.6	2	0	0	2	2	1	1
Ascomycota	Dothideomycetes	Alternaria brassicicola	PF04082	AB09713.1	Fungal_trans	PF04082.13	8.3e-17	60.4	0.3	8.3e-17	60.4	0.2	1.5	2	0	0	2	2	1	1
Ascomycota	Dothideomycetes	Alternaria brassicicola	PF04082	AB09807.1	Fungal_trans	PF04082.13	1.1e-22	79.7	0	1.7e-22	79	0	1.3	1	0	0	1	1	1	1
Ascomycota	Dothideomycetes	Alternaria brassicicola	PF00096	AB09849.1	zf-C2H2	PF00096.21	2.5e-09	36.4	16.7	2e-05	24.1	2.8	4.1	4	0	0	4	4	1	1
Ascomycota	Dothideomycetes	Alternaria brassicicola	PF04082	AB09865.1	Fungal_trans	PF04082.13	3.4e-11	42	0.1	6.2e-11	41.1	0.1	1.4	1	0	0	1	1	1	1
Ascomycota	Dothideomycetes	Alternaria brassicicola	PF00172	AB09962.1	Zn_clus	PF00172.13	3.5e-06	26.3	12.1	7.3e-06	25.3	8.4	1.6	1	0	0	1	1	1	1
Ascomycota	Dothideomycetes	Alternaria brassicicola	PF00096	AB10000.1	zf-C2H2	PF00096.21	4.7e-08	32.4	24.8	0.033	14	1.4	5.8	5	0	0	5	5	0	0
Ascomycota	Dothideomycetes	Alternaria brassicicola	PF00096	AB10053.1	zf-C2H2	PF00096.21	2.5e-05	23.8	5.1	0.029	14.2	0.9	2.8	2	0	0	2	2	1	1
Ascomycota	Dothideomycetes	Alternaria brassicicola	PF00989	AB10076.1	PAS	PF00989.19	1.2e-07	31	0	2.1e-07	30.2	0	1.4	1	0	0	1	1	1	1
Ascomycota	Dothideomycetes	Alternaria brassicicola	PF00096	AB10138.1	zf-C2H2	PF00096.21	4.9e-09	35.5	11.6	3.2e-06	26.7	0.7	3.6	3	0	0	3	3	2	2
Ascomycota	Dothideomycetes	Alternaria brassicicola	PF00172	AB10188.1	Zn_clus	PF00172.13	2.7e-09	36.3	13.7	5e-09	35.4	9.5	1.4	1	0	0	1	1	1	1
Ascomycota	Dothideomycetes	Alternaria brassicicola	PF00172	AB10279.1	Zn_clus	PF00172.13	7e-07	28.5	5.9	7e-07	28.5	4.1	1.6	2	0	0	2	2	1	1
Ascomycota	Dothideomycetes	Alternaria brassicicola	PF04082	AB10279.1	Fungal_trans	PF04082.13	6e-09	34.6	0.8	1.2e-08	33.6	0.5	1.4	1	1	0	1	1	1	1
Ascomycota	Dothideomycetes	Alternaria brassicicola	PF00010	AB10294.1	HLH	PF00010.21	1.2e-12	46.8	0	5.3e-12	44.7	0	2	2	1	0	2	2	1	1
Ascomycota	Dothideomycetes	Alternaria brassicicola	PF00170	AB10360.1	bZIP_1	PF00170.16	3.6e-09	35.9	1.5	3.6e-09	35.9	1	1.8	2	0	0	2	2	1	1
Ascomycota	Dothideomycetes	Alternaria brassicicola	PF07716	AB10360.1	bZIP_2	PF07716.10	5.2e-06	25.7	2	9.6e-06	24.8	1.4	1.4	1	0	0	1	1	1	1
Ascomycota	Dothideomycetes	Alternaria brassicicola	PF00010	AB10449.1	HLH	PF00010.21	2.8e-15	55.3	0.8	6.2e-15	54.1	0.5	1.6	1	0	0	1	1	1	1
Ascomycota	Dothideomycetes	Alternaria brassicicola	PF00046	AB10510.1	Homeobox	PF00046.24	4.3e-20	70.6	4.2	9.2e-20	69.5	2.9	1.6	1	0	0	1	1	1	1
Ascomycota	Dothideomycetes	Alternaria brassicicola	PF00096	AB10568.1	zf-C2H2	PF00096.21	1.6e-08	33.9	15	2.8e-06	26.9	1.9	3.3	3	0	0	3	3	1	1
Ascomycota	Dothideomycetes	Alternaria brassicicola	PF00172	AB10636.1	Zn_clus	PF00172.13	2.1e-08	33.4	8.9	3.7e-08	32.6	6.2	1.3	1	0	0	1	1	1	1
Ascomycota	Dothideomycetes	Alternaria brassicicola	PF00096	AB10658.1	zf-C2H2	PF00096.21	1.3e-09	37.3	15.4	0.0012	18.6	1.2	3.6	3	0	0	3	3	2	2
Ascomycota	Dothideomycetes	Baudoinia compniacensis UAMH 10762	PF00172	Bauco1|101870|estExt_Genewise1Plus.C_2_t20239	Zn_clus	PF00172.13	2.3e-08	33.3	10.1	4e-08	32.5	7	1.4	1	0	0	1	1	1	1
Ascomycota	Dothideomycetes	Baudoinia compniacensis UAMH 10762	PF04082	Bauco1|101870|estExt_Genewise1Plus.C_2_t20239	Fungal_trans	PF04082.13	1e-21	76.5	0	1.5e-21	75.9	0	1.2	1	0	0	1	1	1	1
Ascomycota	Dothideomycetes	Baudoinia compniacensis UAMH 10762	PF07093	Bauco1|102765|estExt_Genewise1Plus.C_2_t40204	SGT1	PF07093.6	2e-135	452	25.8	5.4e-114	381.2	0	2	1	1	1	2	2	2	2
Ascomycota	Dothideomycetes	Baudoinia compniacensis UAMH 10762	PF00096	Bauco1|111947|estExt_Genewise1Plus.C_9_t20456	zf-C2H2	PF00096.21	1.4e-30	103.2	46.4	0.00014	21.5	0.2	11.2	11	0	0	11	11	4	4
Ascomycota	Dothideomycetes	Baudoinia compniacensis UAMH 10762	PF00096	Bauco1|118535|fgenesh1_pm.1_#_405	zf-C2H2	PF00096.21	5.5e-09	35.3	13.4	0.0047	16.7	0.2	3.7	3	0	0	3	3	2	2
Ascomycota	Dothideomycetes	Baudoinia compniacensis UAMH 10762	PF00172	Bauco1|118634|fgenesh1_pm.1_#_504	Zn_clus	PF00172.13	2.6e-08	33.1	10.7	4e-08	32.5	7.4	1.3	1	0	0	1	1	1	1
Ascomycota	Dothideomycetes	Baudoinia compniacensis UAMH 10762	PF00172	Bauco1|118684|fgenesh1_pm.1_#_554	Zn_clus	PF00172.13	1.7e-11	43.3	7.9	1.7e-11	43.3	5.5	1.9	2	0	0	2	2	1	1
Ascomycota	Dothideomycetes	Baudoinia compniacensis UAMH 10762	PF00170	Bauco1|118710|fgenesh1_pm.1_#_580	bZIP_1	PF00170.16	5.4e-07	29	6.1	9.4e-07	28.2	4.3	1.3	1	0	0	1	1	1	1
Ascomycota	Dothideomycetes	Baudoinia compniacensis UAMH 10762	PF07716	Bauco1|118710|fgenesh1_pm.1_#_580	bZIP_2	PF07716.10	1.2e-05	24.5	7.2	1.7e-05	24	5	1.3	1	0	0	1	1	1	1
Ascomycota	Dothideomycetes	Baudoinia compniacensis UAMH 10762	PF00096	Bauco1|118821|fgenesh1_pm.1_#_691	zf-C2H2	PF00096.21	6.8e-12	44.5	11	0.00019	21.1	0.3	3.9	3	0	0	3	3	1	1
Ascomycota	Dothideomycetes	Baudoinia compniacensis UAMH 10762	PF00172	Bauco1|119315|fgenesh1_pm.2_#_306	Zn_clus	PF00172.13	1.1e-08	34.3	10.4	2.3e-08	33.3	7.2	1.5	1	0	0	1	1	1	1
Ascomycota	Dothideomycetes	Baudoinia compniacensis UAMH 10762	PF04082	Bauco1|119315|fgenesh1_pm.2_#_306	Fungal_trans	PF04082.13	7.9e-14	50.6	0	1e-13	50.2	0	1.3	1	0	0	1	1	1	1
Ascomycota	Dothideomycetes	Baudoinia compniacensis UAMH 10762	PF00172	Bauco1|119676|fgenesh1_pm.2_#_667	Zn_clus	PF00172.13	1.3e-07	30.9	8.5	2.2e-07	30.2	5.9	1.3	1	0	0	1	1	1	1
Ascomycota	Dothideomycetes	Baudoinia compniacensis UAMH 10762	PF04082	Bauco1|119676|fgenesh1_pm.2_#_667	Fungal_trans	PF04082.13	1.7e-13	49.6	0	2.6e-13	48.9	0	1.3	1	0	0	1	1	1	1
Ascomycota	Dothideomycetes	Baudoinia compniacensis UAMH 10762	PF00172	Bauco1|120118|fgenesh1_pm.3_#_228	Zn_clus	PF00172.13	3.2e-07	29.6	10.2	6.4e-07	28.6	7.1	1.5	1	0	0	1	1	1	1
Ascomycota	Dothideomycetes	Baudoinia compniacensis UAMH 10762	PF00046	Bauco1|120297|fgenesh1_pm.3_#_407	Homeobox	PF00046.24	8.8e-14	50.3	1.5	1.5e-13	49.6	1	1.4	1	0	0	1	1	1	1
Ascomycota	Dothideomycetes	Baudoinia compniacensis UAMH 10762	PF00172	Bauco1|120474|fgenesh1_pm.3_#_584	Zn_clus	PF00172.13	1.9e-07	30.4	15.5	3.2e-07	29.6	10.8	1.4	1	0	0	1	1	1	1
Ascomycota	Dothideomycetes	Baudoinia compniacensis UAMH 10762	PF04082	Bauco1|120474|fgenesh1_pm.3_#_584	Fungal_trans	PF04082.13	2.8e-29	101.3	0	4.5e-29	100.6	0	1.3	1	0	0	1	1	1	1
Ascomycota	Dothideomycetes	Baudoinia compniacensis UAMH 10762	PF00249	Bauco1|121097|fgenesh1_pm.4_#_420	Myb_DNA-binding	PF00249.26	4.7e-13	48.4	0.5	1.5e-07	30.8	0	2.8	3	0	0	3	3	1	1
Ascomycota	Dothideomycetes	Baudoinia compniacensis UAMH 10762	PF00172	Bauco1|121704|fgenesh1_pm.5_#_279	Zn_clus	PF00172.13	1e-09	37.6	9.7	1.6e-09	37	6.7	1.2	1	0	0	1	1	1	1
Ascomycota	Dothideomycetes	Baudoinia compniacensis UAMH 10762	PF00172	Bauco1|122162|fgenesh1_pm.5_#_737	Zn_clus	PF00172.13	4.7e-09	35.5	11.2	9.7e-09	34.5	7.8	1.5	1	0	0	1	1	1	1
Ascomycota	Dothideomycetes	Baudoinia compniacensis UAMH 10762	PF00172	Bauco1|122462|fgenesh1_pm.6_#_295	Zn_clus	PF00172.13	8e-07	28.3	8.6	1.7e-06	27.3	6	1.6	1	0	0	1	1	1	1
Ascomycota	Dothideomycetes	Baudoinia compniacensis UAMH 10762	PF04082	Bauco1|122462|fgenesh1_pm.6_#_295	Fungal_trans	PF04082.13	1.6e-24	85.7	0.4	2.5e-24	85	0.3	1.3	1	0	0	1	1	1	1
Ascomycota	Dothideomycetes	Baudoinia compniacensis UAMH 10762	PF00172	Bauco1|122802|fgenesh1_pm.6_#_635	Zn_clus	PF00172.13	8.9e-07	28.2	9.2	8.9e-07	28.2	6.4	1.9	2	0	0	2	2	1	1
Ascomycota	Dothideomycetes	Baudoinia compniacensis UAMH 10762	PF04082	Bauco1|122802|fgenesh1_pm.6_#_635	Fungal_trans	PF04082.13	1.2e-11	43.5	0	1.9e-11	42.8	0	1.3	1	0	0	1	1	1	1
Ascomycota	Dothideomycetes	Baudoinia compniacensis UAMH 10762	PF00096	Bauco1|123056|fgenesh1_pm.7_#_225	zf-C2H2	PF00096.21	1.7e-05	24.4	11.5	0.0059	16.4	1	2.5	2	0	0	2	2	1	1
Ascomycota	Dothideomycetes	Baudoinia compniacensis UAMH 10762	PF00172	Bauco1|123059|fgenesh1_pm.7_#_228	Zn_clus	PF00172.13	7.9e-09	34.8	10.6	1.4e-08	34	7.4	1.4	1	0	0	1	1	1	1
Ascomycota	Dothideomycetes	Baudoinia compniacensis UAMH 10762	PF00172	Bauco1|123202|fgenesh1_pm.7_#_371	Zn_clus	PF00172.13	2.1e-08	33.4	8.5	2.1e-08	33.4	5.9	1.8	2	0	0	2	2	1	1
Ascomycota	Dothideomycetes	Baudoinia compniacensis UAMH 10762	PF04082	Bauco1|123202|fgenesh1_pm.7_#_371	Fungal_trans	PF04082.13	4.9e-05	21.8	0.4	7.3e-05	21.2	0.3	1.3	1	0	0	1	1	1	1
Ascomycota	Dothideomycetes	Baudoinia compniacensis UAMH 10762	PF04082	Bauco1|123982|fgenesh1_pm.9_#_38	Fungal_trans	PF04082.13	6.5e-07	27.9	2.3	7.9e-07	27.7	0.4	1.8	2	0	0	2	2	1	1
Ascomycota	Dothideomycetes	Baudoinia compniacensis UAMH 10762	PF00096	Bauco1|124151|fgenesh1_pm.9_#_207	zf-C2H2	PF00096.21	2.4e-09	36.5	12.6	5.6e-05	22.7	1.2	2.6	2	0	0	2	2	2	2
Ascomycota	Dothideomycetes	Baudoinia compniacensis UAMH 10762	PF00172	Bauco1|124270|fgenesh1_pm.9_#_326	Zn_clus	PF00172.13	6.2e-08	31.9	9.6	1.4e-07	30.8	6.7	1.6	1	0	0	1	1	1	1
Ascomycota	Dothideomycetes	Baudoinia compniacensis UAMH 10762	PF00172	Bauco1|124636|fgenesh1_pm.10_#_159	Zn_clus	PF00172.13	7.4e-08	31.6	12.2	1.5e-07	30.7	8.4	1.5	1	0	0	1	1	1	1
Ascomycota	Dothideomycetes	Baudoinia compniacensis UAMH 10762	PF04082	Bauco1|124636|fgenesh1_pm.10_#_159	Fungal_trans	PF04082.13	1.5e-22	79.2	0.3	2.5e-22	78.5	0.2	1.4	1	0	0	1	1	1	1
Ascomycota	Dothideomycetes	Baudoinia compniacensis UAMH 10762	PF00172	Bauco1|124644|fgenesh1_pm.10_#_167	Zn_clus	PF00172.13	1.3e-06	27.7	7.2	2.3e-06	26.9	5	1.3	1	0	0	1	1	1	1
Ascomycota	Dothideomycetes	Baudoinia compniacensis UAMH 10762	PF04082	Bauco1|124644|fgenesh1_pm.10_#_167	Fungal_trans	PF04082.13	3.7e-16	58.2	0.1	6.3e-16	57.5	0.1	1.3	1	0	0	1	1	1	1
Ascomycota	Dothideomycetes	Baudoinia compniacensis UAMH 10762	PF00172	Bauco1|124682|fgenesh1_pm.10_#_205	Zn_clus	PF00172.13	1.4e-05	24.3	10.8	1.4e-05	24.3	7.5	1.7	2	0	0	2	2	1	1
Ascomycota	Dothideomycetes	Baudoinia compniacensis UAMH 10762	PF04082	Bauco1|124682|fgenesh1_pm.10_#_205	Fungal_trans	PF04082.13	5.6e-23	80.6	0	8.2e-23	80	0	1.2	1	0	0	1	1	1	1
Ascomycota	Dothideomycetes	Baudoinia compniacensis UAMH 10762	PF04082	Bauco1|125366|fgenesh1_pm.11_#_357	Fungal_trans	PF04082.13	6.4e-15	54.2	0.1	1.3e-14	53.2	0.1	1.6	1	1	0	1	1	1	1
Ascomycota	Dothideomycetes	Baudoinia compniacensis UAMH 10762	PF00172	Bauco1|127015|fgenesh1_pm.15_#_38	Zn_clus	PF00172.13	4.4e-06	26	7.9	8.3e-06	25.1	5.5	1.4	1	0	0	1	1	1	1
Ascomycota	Dothideomycetes	Baudoinia compniacensis UAMH 10762	PF04082	Bauco1|127015|fgenesh1_pm.15_#_38	Fungal_trans	PF04082.13	1.1e-21	76.3	0	1.9e-21	75.6	0	1.3	1	0	0	1	1	1	1
Ascomycota	Dothideomycetes	Baudoinia compniacensis UAMH 10762	PF00172	Bauco1|129229|estExt_fgenesh1_pg.C_3_t10311	Zn_clus	PF00172.13	3.9e-08	32.5	10.5	6.9e-08	31.8	7.3	1.4	1	0	0	1	1	1	1
Ascomycota	Dothideomycetes	Baudoinia compniacensis UAMH 10762	PF04082	Bauco1|129229|estExt_fgenesh1_pg.C_3_t10311	Fungal_trans	PF04082.13	5.4e-15	54.4	3.1	8e-15	53.9	2.1	1.2	1	0	0	1	1	1	1
Ascomycota	Dothideomycetes	Baudoinia compniacensis UAMH 10762	PF00172	Bauco1|130166|estExt_fgenesh1_pg.C_4_t20127	Zn_clus	PF00172.13	3.3e-05	23.2	8.3	6.2e-05	22.3	5.8	1.4	1	0	0	1	1	1	1
Ascomycota	Dothideomycetes	Baudoinia compniacensis UAMH 10762	PF00096	Bauco1|130293|estExt_fgenesh1_pg.C_5_t10105	zf-C2H2	PF00096.21	5.5e-10	38.5	10.9	9.9e-05	21.9	0.8	3	2	0	0	2	2	2	2
Ascomycota	Dothideomycetes	Baudoinia compniacensis UAMH 10762	PF02200	Bauco1|130293|estExt_fgenesh1_pg.C_5_t10105	STE	PF02200.11	1.8e-61	204.5	0.2	3e-61	203.9	0.1	1.3	1	0	0	1	1	1	1
Ascomycota	Dothideomycetes	Baudoinia compniacensis UAMH 10762	PF00096	Bauco1|130739|estExt_fgenesh1_pg.C_5_t20090	zf-C2H2	PF00096.21	3.5e-12	45.4	11.8	9.9e-06	25.1	1.6	4	3	0	0	3	3	2	2
Ascomycota	Dothideomycetes	Baudoinia compniacensis UAMH 10762	PF03343	Bauco1|131959|estExt_fgenesh1_pg.C_80148	SART-1	PF03343.8	2.9e-134	448.2	60.7	3.6e-134	447.9	42.1	1.1	1	0	0	1	1	1	1
Ascomycota	Dothideomycetes	Baudoinia compniacensis UAMH 10762	PF00249	Bauco1|132024|estExt_fgenesh1_pg.C_80219	Myb_DNA-binding	PF00249.26	1.4e-06	27.7	0.4	2.7e-06	26.8	0.3	1.5	1	0	0	1	1	1	1
Ascomycota	Dothideomycetes	Baudoinia compniacensis UAMH 10762	PF00172	Bauco1|134803|estExt_fgenesh1_pg.C_150065	Zn_clus	PF00172.13	4.5e-08	32.3	8	7.8e-08	31.6	5.5	1.4	1	0	0	1	1	1	1
Ascomycota	Dothideomycetes	Baudoinia compniacensis UAMH 10762	PF00096	Bauco1|135551|estExt_fgenesh1_pm.C_1_t10379	zf-C2H2	PF00096.21	3.4e-06	26.6	17.5	1.2e-05	24.9	2.6	3.5	3	0	0	3	3	1	1
Ascomycota	Dothideomycetes	Baudoinia compniacensis UAMH 10762	PF00172	Bauco1|135907|estExt_fgenesh1_pm.C_1_t20258	Zn_clus	PF00172.13	1.4e-07	30.7	9.6	2.9e-07	29.7	6.6	1.5	1	0	0	1	1	1	1
Ascomycota	Dothideomycetes	Baudoinia compniacensis UAMH 10762	PF04082	Bauco1|135907|estExt_fgenesh1_pm.C_1_t20258	Fungal_trans	PF04082.13	5.3e-16	57.7	0.1	9.8e-16	56.9	0.1	1.4	1	0	0	1	1	1	1
Ascomycota	Dothideomycetes	Baudoinia compniacensis UAMH 10762	PF00172	Bauco1|136463|estExt_fgenesh1_pm.C_2_t10474	Zn_clus	PF00172.13	1.4e-08	33.9	11.6	2.2e-08	33.3	8.1	1.2	1	0	0	1	1	1	1
Ascomycota	Dothideomycetes	Baudoinia compniacensis UAMH 10762	PF00172	Bauco1|138682|estExt_fgenesh1_pm.C_5_t10407	Zn_clus	PF00172.13	2.3e-08	33.3	8.8	5.2e-08	32.1	6.1	1.6	1	0	0	1	1	1	1
Ascomycota	Dothideomycetes	Baudoinia compniacensis UAMH 10762	PF04082	Bauco1|138682|estExt_fgenesh1_pm.C_5_t10407	Fungal_trans	PF04082.13	1e-28	99.4	0	1.7e-28	98.7	0	1.3	1	0	0	1	1	1	1
Ascomycota	Dothideomycetes	Baudoinia compniacensis UAMH 10762	PF00172	Bauco1|141759|estExt_fgenesh1_pm.C_11_t10116	Zn_clus	PF00172.13	5.2e-05	22.5	18.1	9.4e-05	21.7	12.5	1.4	1	0	0	1	1	1	1
Ascomycota	Dothideomycetes	Baudoinia compniacensis UAMH 10762	PF04082	Bauco1|141759|estExt_fgenesh1_pm.C_11_t10116	Fungal_trans	PF04082.13	1e-25	89.6	0	1.5e-25	89	0	1.2	1	0	0	1	1	1	1
Ascomycota	Dothideomycetes	Baudoinia compniacensis UAMH 10762	PF01422	Bauco1|143812|estExt_fgenesh1_pm.C_150336	zf-NF-X1	PF01422.12	4.9e-06	25.8	31.8	6.5e-05	22.3	8.7	14.3	15	1	0	15	15	1	1
Ascomycota	Dothideomycetes	Baudoinia compniacensis UAMH 10762	PF00172	Bauco1|144135|gm1.97_g	Zn_clus	PF00172.13	9.2e-09	34.5	11.7	1.4e-08	33.9	8.1	1.3	1	0	0	1	1	1	1
Ascomycota	Dothideomycetes	Baudoinia compniacensis UAMH 10762	PF04082	Bauco1|144135|gm1.97_g	Fungal_trans	PF04082.13	6.2e-28	96.8	0	1.1e-27	96	0	1.4	1	0	0	1	1	1	1
Ascomycota	Dothideomycetes	Baudoinia compniacensis UAMH 10762	PF04082	Bauco1|144175|gm1.137_g	Fungal_trans	PF04082.13	3.8e-06	25.4	1.7	0.014	13.7	0	2.3	2	0	0	2	2	0	0
Ascomycota	Dothideomycetes	Baudoinia compniacensis UAMH 10762	PF00172	Bauco1|144502|gm1.464_g	Zn_clus	PF00172.13	4.7e-09	35.5	8.6	8.8e-09	34.6	6	1.5	1	0	0	1	1	1	1
Ascomycota	Dothideomycetes	Baudoinia compniacensis UAMH 10762	PF04082	Bauco1|144502|gm1.464_g	Fungal_trans	PF04082.13	1.4e-19	69.5	0.1	3.1e-19	68.3	0	1.6	1	0	0	1	1	1	1
Ascomycota	Dothideomycetes	Baudoinia compniacensis UAMH 10762	PF00172	Bauco1|144662|gm1.624_g	Zn_clus	PF00172.13	9.8e-09	34.5	9.2	1.6e-08	33.8	6.3	1.3	1	0	0	1	1	1	1
Ascomycota	Dothideomycetes	Baudoinia compniacensis UAMH 10762	PF04082	Bauco1|144662|gm1.624_g	Fungal_trans	PF04082.13	1.5e-17	62.8	0	2.9e-17	61.9	0	1.4	1	0	0	1	1	1	1
Ascomycota	Dothideomycetes	Baudoinia compniacensis UAMH 10762	PF00172	Bauco1|145643|gm1.1605_g	Zn_clus	PF00172.13	4.3e-10	38.8	7.6	7.3e-10	38.1	5.2	1.4	1	0	0	1	1	1	1
Ascomycota	Dothideomycetes	Baudoinia compniacensis UAMH 10762	PF04082	Bauco1|145643|gm1.1605_g	Fungal_trans	PF04082.13	7.6e-16	57.2	0	1.2e-15	56.6	0	1.4	1	0	0	1	1	1	1
Ascomycota	Dothideomycetes	Baudoinia compniacensis UAMH 10762	PF02891	Bauco1|145646|gm1.1608_g	zf-MIZ	PF02891.15	2.1e-08	33	0.2	4.7e-08	31.9	0.1	1.6	1	0	0	1	1	1	1
Ascomycota	Dothideomycetes	Baudoinia compniacensis UAMH 10762	PF04082	Bauco1|149162|gm1.5124_g	Fungal_trans	PF04082.13	2.2e-24	85.2	1	4.7e-24	84.1	0.7	1.6	1	0	0	1	1	1	1
Ascomycota	Dothideomycetes	Baudoinia compniacensis UAMH 10762	PF00172	Bauco1|149659|gm1.5621_g	Zn_clus	PF00172.13	1.8e-08	33.6	8	2.7e-08	33.1	5.5	1.3	1	0	0	1	1	1	1
Ascomycota	Dothideomycetes	Baudoinia compniacensis UAMH 10762	PF04082	Bauco1|151097|gm1.7059_g	Fungal_trans	PF04082.13	2.9e-12	45.5	0	5.1e-12	44.7	0	1.4	1	0	0	1	1	1	1
Ascomycota	Dothideomycetes	Baudoinia compniacensis UAMH 10762	PF05224	Bauco1|151124|gm1.7086_g	NDT80_PhoG	PF05224.7	1.4e-32	112.7	0	2.2e-32	112	0	1.3	1	0	0	1	1	1	1
Ascomycota	Dothideomycetes	Baudoinia compniacensis UAMH 10762	PF04082	Bauco1|151152|gm1.7114_g	Fungal_trans	PF04082.13	5.3e-06	24.9	0.1	9.6e-06	24.1	0	1.5	1	0	0	1	1	1	1
Ascomycota	Dothideomycetes	Baudoinia compniacensis UAMH 10762	PF00172	Bauco1|151190|gm1.7152_g	Zn_clus	PF00172.13	1.2e-06	27.8	6.6	1.9e-06	27.1	4.6	1.3	1	0	0	1	1	1	1
Ascomycota	Dothideomycetes	Baudoinia compniacensis UAMH 10762	PF04082	Bauco1|151190|gm1.7152_g	Fungal_trans	PF04082.13	2.7e-11	42.3	0.1	4.3e-11	41.6	0.1	1.2	1	0	0	1	1	1	1
Ascomycota	Dothideomycetes	Baudoinia compniacensis UAMH 10762	PF00447	Bauco1|151200|gm1.7162_g	HSF_DNA-bind	PF00447.12	1.3e-31	108.3	0.5	8.6e-20	70.3	0	2.3	2	0	0	2	2	2	2
Ascomycota	Dothideomycetes	Baudoinia compniacensis UAMH 10762	PF00172	Bauco1|152155|gm1.8117_g	Zn_clus	PF00172.13	2.9e-05	23.3	10.2	4.3e-05	22.8	7	1.2	1	0	0	1	1	1	1
Ascomycota	Dothideomycetes	Baudoinia compniacensis UAMH 10762	PF00096	Bauco1|154260|estExt_Genemark1.C_2_t20185	zf-C2H2	PF00096.21	1.2e-05	24.8	24.3	7.8e-05	22.3	1.1	4	4	0	0	4	4	2	2
Ascomycota	Dothideomycetes	Baudoinia compniacensis UAMH 10762	PF00172	Bauco1|154260|estExt_Genemark1.C_2_t20185	Zn_clus	PF00172.13	3e-08	32.9	13.4	7.3e-08	31.7	9.3	1.7	1	0	0	1	1	1	1
Ascomycota	Dothideomycetes	Baudoinia compniacensis UAMH 10762	PF04054	Bauco1|159617|estExt_Genemark1.C_120295	Not1	PF04054.10	6.6e-89	297.9	0	1.6e-88	296.6	0	1.7	1	0	0	1	1	1	1
Ascomycota	Dothideomycetes	Baudoinia compniacensis UAMH 10762	PF00098	Bauco1|161206|CE103_21462	zf-CCHC	PF00098.18	5.9e-12	44.4	9.7	7.9e-06	25	0.4	2.4	2	0	0	2	2	2	2
Ascomycota	Dothideomycetes	Baudoinia compniacensis UAMH 10762	PF00172	Bauco1|168304|CE7201_37610	Zn_clus	PF00172.13	5.6e-09	35.2	9.8	1.1e-08	34.3	6.8	1.5	1	0	0	1	1	1	1
Ascomycota	Dothideomycetes	Baudoinia compniacensis UAMH 10762	PF00172	Bauco1|170444|CE9341_14506	Zn_clus	PF00172.13	1.2e-07	31	9	2.8e-07	29.8	6.3	1.7	1	0	0	1	1	1	1
Ascomycota	Dothideomycetes	Baudoinia compniacensis UAMH 10762	PF00096	Bauco1|183486|CE22383_3064	zf-C2H2	PF00096.21	1.1e-10	40.7	15.8	0.00071	19.3	0.8	3.8	3	0	0	3	3	2	2
Ascomycota	Dothideomycetes	Baudoinia compniacensis UAMH 10762	PF00010	Bauco1|189575|CE28472_33164	HLH	PF00010.21	5.6e-12	44.6	0	1.9e-11	42.9	0	1.9	1	1	0	1	1	1	1
Ascomycota	Dothideomycetes	Baudoinia compniacensis UAMH 10762	PF00010	Bauco1|190174|CE29071_13784	HLH	PF00010.21	9e-15	53.6	0.4	1.6e-14	52.8	0.3	1.4	1	0	0	1	1	1	1
Ascomycota	Dothideomycetes	Baudoinia compniacensis UAMH 10762	PF04082	Bauco1|190769|CE29666_15623	Fungal_trans	PF04082.13	9.5e-18	63.5	0.1	1.5e-17	62.8	0.1	1.2	1	0	0	1	1	1	1
Ascomycota	Dothideomycetes	Baudoinia compniacensis UAMH 10762	PF00170	Bauco1|194898|CE33795_158313	bZIP_1	PF00170.16	2.3e-09	36.6	7.8	2.3e-09	36.6	5.4	1.8	2	0	0	2	2	1	1
Ascomycota	Dothideomycetes	Baudoinia compniacensis UAMH 10762	PF07716	Bauco1|194898|CE33795_158313	bZIP_2	PF07716.10	4.6e-08	32.2	11	4.6e-08	32.2	7.6	1.8	2	0	0	2	2	1	1
Ascomycota	Dothideomycetes	Baudoinia compniacensis UAMH 10762	PF00172	Bauco1|197012|CE35909_15435	Zn_clus	PF00172.13	1.6e-11	43.4	12.6	2.7e-11	42.6	8.7	1.4	1	0	0	1	1	1	1
Ascomycota	Dothideomycetes	Baudoinia compniacensis UAMH 10762	PF04082	Bauco1|197012|CE35909_15435	Fungal_trans	PF04082.13	4.4e-29	100.6	0	9.1e-29	99.6	0	1.5	1	0	0	1	1	1	1
Ascomycota	Dothideomycetes	Baudoinia compniacensis UAMH 10762	PF00172	Bauco1|20636|fgenesh1_pg.1_#_164	Zn_clus	PF00172.13	1.5e-07	30.6	11	2.6e-07	29.9	7.6	1.4	1	0	0	1	1	1	1
Ascomycota	Dothideomycetes	Baudoinia compniacensis UAMH 10762	PF00172	Bauco1|20800|fgenesh1_pg.1_#_328	Zn_clus	PF00172.13	7.1e-09	34.9	11.9	1.6e-08	33.8	8.2	1.6	1	0	0	1	1	1	1
Ascomycota	Dothideomycetes	Baudoinia compniacensis UAMH 10762	PF00172	Bauco1|20945|fgenesh1_pg.1_#_473	Zn_clus	PF00172.13	2.3e-06	26.9	2.4	3.9e-06	26.2	1.7	1.3	1	0	0	1	1	1	1
Ascomycota	Dothideomycetes	Baudoinia compniacensis UAMH 10762	PF04082	Bauco1|20945|fgenesh1_pg.1_#_473	Fungal_trans	PF04082.13	6.7e-20	70.5	0.2	1.1e-19	69.8	0.1	1.4	1	0	0	1	1	1	1
Ascomycota	Dothideomycetes	Baudoinia compniacensis UAMH 10762	PF00096	Bauco1|21037|fgenesh1_pg.1_#_565	zf-C2H2	PF00096.21	1.1e-06	28.1	8.8	4.3e-05	23.1	1.1	2.9	2	0	0	2	2	1	1
Ascomycota	Dothideomycetes	Baudoinia compniacensis UAMH 10762	PF04082	Bauco1|21121|fgenesh1_pg.1_#_649	Fungal_trans	PF04082.13	2.2e-05	22.9	0.1	3.8e-05	22.1	0.1	1.4	1	0	0	1	1	1	1
Ascomycota	Dothideomycetes	Baudoinia compniacensis UAMH 10762	PF00046	Bauco1|212345|CE51242_1307	Homeobox	PF00046.24	2.5e-10	39.3	0.3	4.7e-10	38.4	0.2	1.4	1	0	0	1	1	1	1
Ascomycota	Dothideomycetes	Baudoinia compniacensis UAMH 10762	PF00096	Bauco1|21581|fgenesh1_pg.2_#_351	zf-C2H2	PF00096.21	4.8e-06	26.1	27.6	0.013	15.2	0.2	6	4	2	1	5	5	1	1
Ascomycota	Dothideomycetes	Baudoinia compniacensis UAMH 10762	PF04516	Bauco1|21663|fgenesh1_pg.2_#_433	CP2	PF04516.10	6.9e-82	273.5	0	1e-81	273	0	1.2	1	0	0	1	1	1	1
Ascomycota	Dothideomycetes	Baudoinia compniacensis UAMH 10762	PF00172	Bauco1|22250|fgenesh1_pg.3_#_291	Zn_clus	PF00172.13	5.2e-06	25.7	6.8	9.2e-06	25	4.7	1.3	1	0	0	1	1	1	1
Ascomycota	Dothideomycetes	Baudoinia compniacensis UAMH 10762	PF00989	Bauco1|22270|fgenesh1_pg.3_#_311	PAS	PF00989.19	3.4e-07	29.5	0	4.8e-05	22.6	0	2.7	2	0	0	2	2	0	0
Ascomycota	Dothideomycetes	Baudoinia compniacensis UAMH 10762	PF00989	Bauco1|230062|CE68959_15145	PAS	PF00989.19	1.8e-16	59.4	0	1.5e-07	30.7	0	3.1	2	1	2	4	4	2	2
Ascomycota	Dothideomycetes	Baudoinia compniacensis UAMH 10762	PF00172	Bauco1|23055|fgenesh1_pg.4_#_409	Zn_clus	PF00172.13	3.7e-07	29.4	10.8	7e-07	28.5	7.5	1.4	1	0	0	1	1	1	1
Ascomycota	Dothideomycetes	Baudoinia compniacensis UAMH 10762	PF00170	Bauco1|23289|fgenesh1_pg.4_#_643	bZIP_1	PF00170.16	9e-08	31.4	11.9	1.8e-07	30.5	8.2	1.4	1	0	0	1	1	1	1
Ascomycota	Dothideomycetes	Baudoinia compniacensis UAMH 10762	PF00096	Bauco1|233496|CE72393_1730	zf-C2H2	PF00096.21	1.6e-06	27.6	28.4	0.0001	21.9	2	3.7	3	0	0	3	3	1	1
Ascomycota	Dothideomycetes	Baudoinia compniacensis UAMH 10762	PF02257	Bauco1|23427|fgenesh1_pg.5_#_121	RFX_DNA_binding	PF02257.10	1.3e-30	104.8	0	3.6e-30	103.4	0	1.8	1	0	0	1	1	1	1
Ascomycota	Dothideomycetes	Baudoinia compniacensis UAMH 10762	PF00172	Bauco1|23474|fgenesh1_pg.5_#_168	Zn_clus	PF00172.13	4.8e-08	32.2	5.2	8.1e-08	31.5	3.6	1.4	1	0	0	1	1	1	1
Ascomycota	Dothideomycetes	Baudoinia compniacensis UAMH 10762	PF04082	Bauco1|23474|fgenesh1_pg.5_#_168	Fungal_trans	PF04082.13	5.5e-10	38	0.2	1e-09	37.1	0.1	1.4	1	0	0	1	1	1	1
Ascomycota	Dothideomycetes	Baudoinia compniacensis UAMH 10762	PF00249	Bauco1|23520|fgenesh1_pg.5_#_214	Myb_DNA-binding	PF00249.26	7e-18	63.9	0	7.4e-09	35	0	2.7	2	0	0	2	2	2	2
Ascomycota	Dothideomycetes	Baudoinia compniacensis UAMH 10762	PF05224	Bauco1|236110|CE75007_1925	NDT80_PhoG	PF05224.7	5.1e-37	127.2	0	9.8e-37	126.2	0	1.5	1	1	0	1	1	1	1
Ascomycota	Dothideomycetes	Baudoinia compniacensis UAMH 10762	PF00172	Bauco1|240311|CE79208_8687	Zn_clus	PF00172.13	4.6e-08	32.3	8.1	9.6e-08	31.3	5.6	1.5	1	0	0	1	1	1	1
Ascomycota	Dothideomycetes	Baudoinia compniacensis UAMH 10762	PF04082	Bauco1|240311|CE79208_8687	Fungal_trans	PF04082.13	5.9e-32	110	0	1.1e-31	109.2	0	1.4	1	0	0	1	1	1	1
Ascomycota	Dothideomycetes	Baudoinia compniacensis UAMH 10762	PF00172	Bauco1|243073|CE81970_52160	Zn_clus	PF00172.13	8.4e-08	31.5	12.5	1.6e-07	30.6	8.7	1.4	1	0	0	1	1	1	1
Ascomycota	Dothideomycetes	Baudoinia compniacensis UAMH 10762	PF00172	Bauco1|24566|fgenesh1_pg.6_#_597	Zn_clus	PF00172.13	4.1e-10	38.9	7.5	7.7e-10	38	5.2	1.5	1	0	0	1	1	1	1
Ascomycota	Dothideomycetes	Baudoinia compniacensis UAMH 10762	PF04082	Bauco1|24566|fgenesh1_pg.6_#_597	Fungal_trans	PF04082.13	4e-08	31.9	0	5.9e-08	31.4	0	1.2	1	0	0	1	1	1	1
Ascomycota	Dothideomycetes	Baudoinia compniacensis UAMH 10762	PF00989	Bauco1|246511|CE85408_41262	PAS	PF00989.19	1.5e-05	24.2	0	4.4e-05	22.7	0	1.8	1	0	0	1	1	1	1
Ascomycota	Dothideomycetes	Baudoinia compniacensis UAMH 10762	PF00249	Bauco1|24945|fgenesh1_pg.7_#_379	Myb_DNA-binding	PF00249.26	3.2e-18	65	6.3	9.3e-13	47.5	0.6	2.7	2	0	0	2	2	1	1
Ascomycota	Dothideomycetes	Baudoinia compniacensis UAMH 10762	PF00172	Bauco1|25369|fgenesh1_pg.8_#_310	Zn_clus	PF00172.13	1.4e-07	30.8	12.8	3e-07	29.7	8.9	1.6	1	0	0	1	1	1	1
Ascomycota	Dothideomycetes	Baudoinia compniacensis UAMH 10762	PF04082	Bauco1|25369|fgenesh1_pg.8_#_310	Fungal_trans	PF04082.13	6.4e-23	80.4	0.2	1.6e-22	79.1	0.2	1.6	1	0	0	1	1	1	1
Ascomycota	Dothideomycetes	Baudoinia compniacensis UAMH 10762	PF00319	Bauco1|25460|fgenesh1_pg.8_#_401	SRF-TF	PF00319.13	1.2e-21	75.1	0	1.8e-21	74.6	0	1.2	1	0	0	1	1	1	1
Ascomycota	Dothideomycetes	Baudoinia compniacensis UAMH 10762	PF00096	Bauco1|25915|fgenesh1_pg.9_#_393	zf-C2H2	PF00096.21	1.5e-10	40.3	11.9	5.3e-05	22.8	0.8	2.9	2	0	0	2	2	2	2
Ascomycota	Dothideomycetes	Baudoinia compniacensis UAMH 10762	PF00170	Bauco1|269899|CE108796_25780	bZIP_1	PF00170.16	8.5e-09	34.7	12.8	3.3e-08	32.8	8.9	1.9	1	1	0	1	1	1	1
Ascomycota	Dothideomycetes	Baudoinia compniacensis UAMH 10762	PF00046	Bauco1|27052|fgenesh1_pg.12_#_110	Homeobox	PF00046.24	7.4e-18	63.4	2.8	2.1e-17	61.9	2	1.8	1	0	0	1	1	1	1
Ascomycota	Dothideomycetes	Baudoinia compniacensis UAMH 10762	PF00096	Bauco1|27452|fgenesh1_pg.13_#_64	zf-C2H2	PF00096.21	0.00014	21.5	15	0.011	15.6	1.6	3.2	3	0	0	3	3	2	2
Ascomycota	Dothideomycetes	Baudoinia compniacensis UAMH 10762	PF04082	Bauco1|27452|fgenesh1_pg.13_#_64	Fungal_trans	PF04082.13	8.1e-14	50.6	2.5	1.6e-13	49.6	0.9	2.1	1	1	0	1	1	1	1
Ascomycota	Dothideomycetes	Baudoinia compniacensis UAMH 10762	PF00098	Bauco1|27674|fgenesh1_pg.13_#_286	zf-CCHC	PF00098.18	4.9e-05	22.5	9	0.031	13.7	0.8	2.3	2	0	0	2	2	0	0
Ascomycota	Dothideomycetes	Baudoinia compniacensis UAMH 10762	PF00170	Bauco1|276951|CE115848_38105	bZIP_1	PF00170.16	1.7e-08	33.7	6.2	1.7e-08	33.7	4.3	2.4	3	0	0	3	3	1	1
Ascomycota	Dothideomycetes	Baudoinia compniacensis UAMH 10762	PF07716	Bauco1|276951|CE115848_38105	bZIP_2	PF07716.10	7.5e-06	25.2	5.6	7.5e-06	25.2	3.8	2.7	3	0	0	3	3	1	1
Ascomycota	Dothideomycetes	Baudoinia compniacensis UAMH 10762	PF04082	Bauco1|27768|fgenesh1_pg.13_#_380	Fungal_trans	PF04082.13	1.9e-10	39.6	0.6	2.8e-10	39	0.4	1.4	1	0	0	1	1	1	1
Ascomycota	Dothideomycetes	Baudoinia compniacensis UAMH 10762	PF00249	Bauco1|27935|fgenesh1_pg.14_#_118	Myb_DNA-binding	PF00249.26	2.7e-19	68.4	2.4	9.1e-09	34.7	0.2	2.7	2	0	0	2	2	2	2
Ascomycota	Dothideomycetes	Baudoinia compniacensis UAMH 10762	PF00172	Bauco1|281875|CE120772_6015	Zn_clus	PF00172.13	2.3e-07	30.1	7.3	4.1e-07	29.3	5	1.4	1	0	0	1	1	1	1
Ascomycota	Dothideomycetes	Baudoinia compniacensis UAMH 10762	PF04082	Bauco1|281875|CE120772_6015	Fungal_trans	PF04082.13	2.9e-27	94.6	0	4.7e-26	90.7	0	2.2	2	0	0	2	2	1	1
Ascomycota	Dothideomycetes	Baudoinia compniacensis UAMH 10762	PF00096	Bauco1|28427|fgenesh1_pg.15_#_210	zf-C2H2	PF00096.21	9.6e-13	47.1	14.5	3.1e-07	29.8	1.2	3	2	0	0	2	2	2	2
Ascomycota	Dothideomycetes	Baudoinia compniacensis UAMH 10762	PF00249	Bauco1|28440|fgenesh1_pg.15_#_223	Myb_DNA-binding	PF00249.26	1.2e-10	40.8	4.7	2.1e-05	24	0	4.8	5	1	0	5	5	0	0
Ascomycota	Dothideomycetes	Baudoinia compniacensis UAMH 10762	PF00172	Bauco1|286771|CE125668_2618	Zn_clus	PF00172.13	2e-09	36.7	11.1	2.9e-09	36.2	7.7	1.3	1	0	0	1	1	1	1
Ascomycota	Dothideomycetes	Baudoinia compniacensis UAMH 10762	PF00046	Bauco1|29233|fgenesh1_kg.1_#_529_#_Locus1605v1rpkm118.78	Homeobox	PF00046.24	9.3e-14	50.3	2	2.8e-13	48.7	1.4	1.8	1	0	0	1	1	1	1
Ascomycota	Dothideomycetes	Baudoinia compniacensis UAMH 10762	PF00172	Bauco1|29699|fgenesh1_kg.1_#_995_#_Locus2216v1rpkm85.80	Zn_clus	PF00172.13	5e-05	22.6	15.5	9.1e-05	21.8	10.7	1.5	1	0	0	1	1	1	1
Ascomycota	Dothideomycetes	Baudoinia compniacensis UAMH 10762	PF04082	Bauco1|29699|fgenesh1_kg.1_#_995_#_Locus2216v1rpkm85.80	Fungal_trans	PF04082.13	5.8e-32	110.1	1.5	8.3e-32	109.5	0.3	1.8	2	0	0	2	2	1	1
Ascomycota	Dothideomycetes	Baudoinia compniacensis UAMH 10762	PF00172	Bauco1|300390|CE139287_17693	Zn_clus	PF00172.13	8.7e-06	25	6.9	1.8e-05	24	4.8	1.5	1	0	0	1	1	1	1
Ascomycota	Dothideomycetes	Baudoinia compniacensis UAMH 10762	PF04082	Bauco1|300390|CE139287_17693	Fungal_trans	PF04082.13	1.3e-19	69.5	0	2.2e-19	68.8	0	1.3	1	0	0	1	1	1	1
Ascomycota	Dothideomycetes	Baudoinia compniacensis UAMH 10762	PF00249	Bauco1|30306|fgenesh1_kg.2_#_544_#_Locus5342v3rpkm1.38_PRE	Myb_DNA-binding	PF00249.26	1.2e-11	43.9	0.7	5.7e-08	32.2	0.2	2.5	2	0	0	2	2	1	1
Ascomycota	Dothideomycetes	Baudoinia compniacensis UAMH 10762	PF00172	Bauco1|304562|CE143459_12258	Zn_clus	PF00172.13	4e-09	35.7	8.1	6.7e-09	35	5.6	1.4	1	0	0	1	1	1	1
Ascomycota	Dothideomycetes	Baudoinia compniacensis UAMH 10762	PF04082	Bauco1|304562|CE143459_12258	Fungal_trans	PF04082.13	7.8e-27	93.2	0	1.4e-26	92.4	0	1.4	1	0	0	1	1	1	1
Ascomycota	Dothideomycetes	Baudoinia compniacensis UAMH 10762	PF04383	Bauco1|30837|fgenesh1_kg.3_#_7_#_Locus4699v1rpkm26.54	KilA-N	PF04383.8	3.3e-05	23	0.2	0.00015	20.8	0.1	2	1	1	0	1	1	1	1
Ascomycota	Dothideomycetes	Baudoinia compniacensis UAMH 10762	PF00096	Bauco1|30870|fgenesh1_kg.3_#_40_#_Locus12951v1rpkm0.62	zf-C2H2	PF00096.21	3.3e-08	32.9	7.1	0.00014	21.5	0.9	2.9	2	0	0	2	2	1	1
Ascomycota	Dothideomycetes	Baudoinia compniacensis UAMH 10762	PF00172	Bauco1|30870|fgenesh1_kg.3_#_40_#_Locus12951v1rpkm0.62	Zn_clus	PF00172.13	4.3e-05	22.8	11.3	4.3e-05	22.8	7.9	2.3	3	0	0	3	3	1	1
Ascomycota	Dothideomycetes	Baudoinia compniacensis UAMH 10762	PF04082	Bauco1|30870|fgenesh1_kg.3_#_40_#_Locus12951v1rpkm0.62	Fungal_trans	PF04082.13	2.7e-09	35.7	1	4.8e-09	34.9	0.7	1.4	1	0	0	1	1	1	1
Ascomycota	Dothideomycetes	Baudoinia compniacensis UAMH 10762	PF00172	Bauco1|30968|fgenesh1_kg.3_#_138_#_Locus1863v5rpkm0.30_PRE	Zn_clus	PF00172.13	2.5e-08	33.1	13.4	4.3e-08	32.4	9.3	1.4	1	0	0	1	1	1	1
Ascomycota	Dothideomycetes	Baudoinia compniacensis UAMH 10762	PF04082	Bauco1|30968|fgenesh1_kg.3_#_138_#_Locus1863v5rpkm0.30_PRE	Fungal_trans	PF04082.13	7.2e-26	90.1	0.1	1.1e-25	89.4	0.1	1.3	1	0	0	1	1	1	1
Ascomycota	Dothideomycetes	Baudoinia compniacensis UAMH 10762	PF00010	Bauco1|31094|fgenesh1_kg.3_#_264_#_Locus3364v1rpkm52.44	HLH	PF00010.21	7.2e-15	53.9	0.4	1.5e-14	52.9	0.3	1.6	1	0	0	1	1	1	1
Ascomycota	Dothideomycetes	Baudoinia compniacensis UAMH 10762	PF00096	Bauco1|311954|CE150851_4679	zf-C2H2	PF00096.21	2.1e-11	43	14.3	0.00062	19.4	0.1	3.7	3	0	0	3	3	2	2
Ascomycota	Dothideomycetes	Baudoinia compniacensis UAMH 10762	PF00172	Bauco1|31811|fgenesh1_kg.4_#_67_#_Locus3989v1rpkm39.66	Zn_clus	PF00172.13	1.3e-07	30.8	13.9	2.1e-07	30.2	9.6	1.3	1	0	0	1	1	1	1
Ascomycota	Dothideomycetes	Baudoinia compniacensis UAMH 10762	PF00320	Bauco1|32311|fgenesh1_kg.4_#_567_#_Locus5883v14rpkm0.33_PRE	GATA	PF00320.22	4.2e-05	22.3	2.6	0.029	13.2	0.4	2.7	2	0	0	2	2	0	0
Ascomycota	Dothideomycetes	Baudoinia compniacensis UAMH 10762	PF02891	Bauco1|32677|fgenesh1_kg.5_#_56_#_Locus3490v1rpkm49.34	zf-MIZ	PF02891.15	1.8e-17	62.1	1.4	2.8e-17	61.4	0.9	1.3	1	0	0	1	1	1	1
Ascomycota	Dothideomycetes	Baudoinia compniacensis UAMH 10762	PF00172	Bauco1|33056|fgenesh1_kg.5_#_435_#_Locus4117v3rpkm6.53	Zn_clus	PF00172.13	1.7e-10	40.1	12.7	3.3e-10	39.2	8.8	1.5	1	0	0	1	1	1	1
Ascomycota	Dothideomycetes	Baudoinia compniacensis UAMH 10762	PF00447	Bauco1|33067|fgenesh1_kg.5_#_446_#_Locus1892v1rpkm101.53	HSF_DNA-bind	PF00447.12	2.6e-27	94.5	0.1	8.2e-27	92.9	0	1.9	1	0	0	1	1	1	1
Ascomycota	Dothideomycetes	Baudoinia compniacensis UAMH 10762	PF07716	Bauco1|33466|fgenesh1_kg.5_#_845_#_Locus3708v1rpkm45.34	bZIP_2	PF07716.10	6.5e-12	44.6	12.2	6.5e-12	44.6	8.4	1.9	2	0	0	2	2	1	1
Ascomycota	Dothideomycetes	Baudoinia compniacensis UAMH 10762	PF00096	Bauco1|33706|fgenesh1_kg.6_#_238_#_Locus5351v1rpkm17.90	zf-C2H2	PF00096.21	2.3e-06	27.1	19.8	0.00016	21.3	1.3	3.7	3	0	0	3	3	1	1
Ascomycota	Dothideomycetes	Baudoinia compniacensis UAMH 10762	PF00250	Bauco1|339570|CE178467_3480	Fork_head	PF00250.13	6.4e-17	60.8	0.8	9.5e-17	60.3	0	1.6	2	0	0	2	2	1	1
Ascomycota	Dothideomycetes	Baudoinia compniacensis UAMH 10762	PF00249	Bauco1|34049|fgenesh1_kg.6_#_581_#_Locus5971v2rpkm9.49	Myb_DNA-binding	PF00249.26	2e-23	81.6	0.6	8.4e-13	47.6	0.1	2.6	3	0	0	3	3	2	2
Ascomycota	Dothideomycetes	Baudoinia compniacensis UAMH 10762	PF00096	Bauco1|340532|CE179429_5699	zf-C2H2	PF00096.21	2.5e-10	39.6	12.8	7.5e-06	25.5	0.1	3.5	3	0	0	3	3	2	2
Ascomycota	Dothideomycetes	Baudoinia compniacensis UAMH 10762	PF00172	Bauco1|340532|CE179429_5699	Zn_clus	PF00172.13	2.6e-06	26.7	14.9	5.1e-06	25.8	10.4	1.5	1	0	0	1	1	1	1
Ascomycota	Dothideomycetes	Baudoinia compniacensis UAMH 10762	PF04082	Bauco1|340532|CE179429_5699	Fungal_trans	PF04082.13	2.9e-09	35.6	0.1	7.9e-09	34.2	0.1	1.6	1	1	0	1	1	1	1
Ascomycota	Dothideomycetes	Baudoinia compniacensis UAMH 10762	PF00172	Bauco1|346869|CE185766_2376	Zn_clus	PF00172.13	1.6e-10	40.1	8.1	2.4e-10	39.6	5.6	1.3	1	0	0	1	1	1	1
Ascomycota	Dothideomycetes	Baudoinia compniacensis UAMH 10762	PF04082	Bauco1|34838|fgenesh1_kg.7_#_568_#_Locus7125v1rpkm5.38	Fungal_trans	PF04082.13	4.3e-10	38.3	0.1	1.2e-09	36.9	0.1	1.7	1	1	0	1	1	1	1
Ascomycota	Dothideomycetes	Baudoinia compniacensis UAMH 10762	PF00170	Bauco1|352239|CE191136_26726	bZIP_1	PF00170.16	1.1e-09	37.6	8.6	1.7e-09	36.9	6	1.2	1	0	0	1	1	1	1
Ascomycota	Dothideomycetes	Baudoinia compniacensis UAMH 10762	PF07716	Bauco1|352239|CE191136_26726	bZIP_2	PF07716.10	5.8e-07	28.7	13.4	8.1e-07	28.2	9.3	1.2	1	0	0	1	1	1	1
Ascomycota	Dothideomycetes	Baudoinia compniacensis UAMH 10762	PF00249	Bauco1|35264|fgenesh1_kg.8_#_361_#_Locus6208v3rpkm0.40_PRE	Myb_DNA-binding	PF00249.26	1.7e-17	62.7	0.4	0.0028	17.1	0	5.3	5	0	0	5	5	0	0
Ascomycota	Dothideomycetes	Baudoinia compniacensis UAMH 10762	PF00320	Bauco1|35264|fgenesh1_kg.8_#_361_#_Locus6208v3rpkm0.40_PRE	GATA	PF00320.22	7.4e-11	40.7	3.9	1.3e-10	39.9	2.7	1.4	1	0	0	1	1	1	1
Ascomycota	Dothideomycetes	Baudoinia compniacensis UAMH 10762	PF00096	Bauco1|35270|fgenesh1_kg.8_#_367_#_Locus7280v2rpkm3.03	zf-C2H2	PF00096.21	1.2e-10	40.6	11.3	6.9e-06	25.6	3	2.6	2	0	0	2	2	2	2
Ascomycota	Dothideomycetes	Baudoinia compniacensis UAMH 10762	PF00172	Bauco1|353091|CE191988_3539	Zn_clus	PF00172.13	1.2e-05	24.5	13.5	2.2e-05	23.8	9.4	1.3	1	0	0	1	1	1	1
Ascomycota	Dothideomycetes	Baudoinia compniacensis UAMH 10762	PF04082	Bauco1|353091|CE191988_3539	Fungal_trans	PF04082.13	5.6e-15	54.4	0	9.8e-15	53.6	0	1.4	1	0	0	1	1	1	1
Ascomycota	Dothideomycetes	Baudoinia compniacensis UAMH 10762	PF00096	Bauco1|35479|fgenesh1_kg.8_#_576_#_Locus13306v1rpkm0.57	zf-C2H2	PF00096.21	2.5e-09	36.4	7.5	6.1e-07	28.9	1.7	2.1	2	0	0	2	2	1	1
Ascomycota	Dothideomycetes	Baudoinia compniacensis UAMH 10762	PF00172	Bauco1|356585|CE195482_10594	Zn_clus	PF00172.13	7.2e-08	31.7	8.4	1.1e-07	31.1	5.8	1.3	1	0	0	1	1	1	1
Ascomycota	Dothideomycetes	Baudoinia compniacensis UAMH 10762	PF00320	Bauco1|35909|fgenesh1_kg.9_#_419_#_Locus2204v1rpkm86.48	GATA	PF00320.22	6.7e-17	60	2.1	1.4e-16	59	1.5	1.6	1	0	0	1	1	1	1
Ascomycota	Dothideomycetes	Baudoinia compniacensis UAMH 10762	PF00172	Bauco1|36006|fgenesh1_kg.9_#_516_#_Locus5050v3rpkm8.64	Zn_clus	PF00172.13	2.5e-06	26.8	12.4	4.8e-06	25.9	8.6	1.5	1	0	0	1	1	1	1
Ascomycota	Dothideomycetes	Baudoinia compniacensis UAMH 10762	PF00172	Bauco1|36555|fgenesh1_kg.10_#_389_#_Locus5916v3rpkm6.34	Zn_clus	PF00172.13	2.3e-08	33.3	9	4.6e-08	32.3	6.2	1.5	1	0	0	1	1	1	1
Ascomycota	Dothideomycetes	Baudoinia compniacensis UAMH 10762	PF04082	Bauco1|36555|fgenesh1_kg.10_#_389_#_Locus5916v3rpkm6.34	Fungal_trans	PF04082.13	1.1e-05	23.9	0	2.1e-05	23	0	1.4	1	0	0	1	1	1	1
Ascomycota	Dothideomycetes	Baudoinia compniacensis UAMH 10762	PF00172	Bauco1|36648|fgenesh1_kg.10_#_482_#_Locus4137v2rpkm19.24	Zn_clus	PF00172.13	1.8e-07	30.4	11.4	3.5e-07	29.5	7.9	1.5	1	0	0	1	1	1	1
Ascomycota	Dothideomycetes	Baudoinia compniacensis UAMH 10762	PF04082	Bauco1|36648|fgenesh1_kg.10_#_482_#_Locus4137v2rpkm19.24	Fungal_trans	PF04082.13	1.2e-17	63.1	0	1.9e-17	62.5	0	1.2	1	0	0	1	1	1	1
Ascomycota	Dothideomycetes	Baudoinia compniacensis UAMH 10762	PF00096	Bauco1|368217|CE207114_9577	zf-C2H2	PF00096.21	0.00011	21.7	6	0.021	14.6	0.6	2.7	2	0	0	2	2	1	1
Ascomycota	Dothideomycetes	Baudoinia compniacensis UAMH 10762	PF06839	Bauco1|36923|fgenesh1_kg.11_#_141_#_Locus14842v1rpkm0.38	zf-GRF	PF06839.7	8.1e-10	38	6.2	2.6e-09	36.3	4.2	1.9	2	0	0	2	2	1	1
Ascomycota	Dothideomycetes	Baudoinia compniacensis UAMH 10762	PF00172	Bauco1|37166|fgenesh1_kg.11_#_384_#_Locus13956v4rpkm0.35	Zn_clus	PF00172.13	8.9e-06	25	10.9	1.5e-05	24.3	7.5	1.3	1	0	0	1	1	1	1
Ascomycota	Dothideomycetes	Baudoinia compniacensis UAMH 10762	PF00249	Bauco1|37183|fgenesh1_kg.11_#_401_#_Locus4825v1rpkm24.82	Myb_DNA-binding	PF00249.26	2.4e-06	27	0.1	7.8e-06	25.3	0	1.9	2	0	0	2	2	1	1
Ascomycota	Dothideomycetes	Baudoinia compniacensis UAMH 10762	PF00172	Bauco1|37934|fgenesh1_kg.12_#_489_#_Locus3963v1rpkm40.09	Zn_clus	PF00172.13	3.4e-08	32.7	11.2	5.4e-08	32.1	7.8	1.3	1	0	0	1	1	1	1
Ascomycota	Dothideomycetes	Baudoinia compniacensis UAMH 10762	PF04082	Bauco1|37934|fgenesh1_kg.12_#_489_#_Locus3963v1rpkm40.09	Fungal_trans	PF04082.13	1.2e-15	56.6	0	1.8e-15	56	0	1.2	1	0	0	1	1	1	1
Ascomycota	Dothideomycetes	Baudoinia compniacensis UAMH 10762	PF00096	Bauco1|379795|CE218692_3047	zf-C2H2	PF00096.21	2.6e-09	36.4	8.8	0.00014	21.5	1.1	3	2	0	0	2	2	2	2
Ascomycota	Dothideomycetes	Baudoinia compniacensis UAMH 10762	PF00172	Bauco1|379795|CE218692_3047	Zn_clus	PF00172.13	5e-05	22.6	13	0.00015	21.1	9	1.8	1	0	0	1	1	1	1
Ascomycota	Dothideomycetes	Baudoinia compniacensis UAMH 10762	PF00172	Bauco1|384024|CE222921_18283	Zn_clus	PF00172.13	1.4e-09	37.1	10.3	3.2e-09	36	7.1	1.6	1	0	0	1	1	1	1
Ascomycota	Dothideomycetes	Baudoinia compniacensis UAMH 10762	PF04082	Bauco1|384024|CE222921_18283	Fungal_trans	PF04082.13	2.2e-08	32.7	0	8.6e-08	30.8	0	2.1	2	1	0	2	2	1	1
Ascomycota	Dothideomycetes	Baudoinia compniacensis UAMH 10762	PF00172	Bauco1|39053|fgenesh1_kg.14_#_429_#_Locus1690v4rpkm2.55_PRE	Zn_clus	PF00172.13	8.9e-09	34.6	7.6	1.8e-08	33.6	5.3	1.5	1	0	0	1	1	1	1
Ascomycota	Dothideomycetes	Baudoinia compniacensis UAMH 10762	PF04082	Bauco1|39053|fgenesh1_kg.14_#_429_#_Locus1690v4rpkm2.55_PRE	Fungal_trans	PF04082.13	4.1e-44	149.9	0	6.2e-44	149.3	0	1.3	1	0	0	1	1	1	1
Ascomycota	Dothideomycetes	Baudoinia compniacensis UAMH 10762	PF00172	Bauco1|39381|fgenesh1_kg.15_#_204_#_Locus4670v1rpkm26.98	Zn_clus	PF00172.13	1e-06	28	9	2.3e-06	26.9	6.3	1.6	1	0	0	1	1	1	1
Ascomycota	Dothideomycetes	Baudoinia compniacensis UAMH 10762	PF05764	Bauco1|395451|CE234348_9890	YL1	PF05764.8	5.4e-26	91.1	30.8	5.4e-26	91.1	21.3	1.6	2	0	0	2	2	1	1
Ascomycota	Dothideomycetes	Baudoinia compniacensis UAMH 10762	PF00172	Bauco1|39585|fgenesh1_kg.15_#_408_#_Locus1155v2rpkm29.56	Zn_clus	PF00172.13	1.3e-06	27.7	10.3	2.6e-06	26.7	7.2	1.4	1	0	0	1	1	1	1
Ascomycota	Dothideomycetes	Baudoinia compniacensis UAMH 10762	PF00172	Bauco1|396759|CE235656_14187	Zn_clus	PF00172.13	3.9e-07	29.4	9.8	7.5e-07	28.4	6.8	1.4	1	0	0	1	1	1	1
Ascomycota	Dothideomycetes	Baudoinia compniacensis UAMH 10762	PF04082	Bauco1|396759|CE235656_14187	Fungal_trans	PF04082.13	1.9e-15	55.9	0	3e-15	55.3	0	1.2	1	0	0	1	1	1	1
Ascomycota	Dothideomycetes	Baudoinia compniacensis UAMH 10762	PF00172	Bauco1|397192|CE236089_7082	Zn_clus	PF00172.13	2.7e-07	29.8	11.8	5.7e-07	28.8	8.2	1.5	1	0	0	1	1	1	1
Ascomycota	Dothideomycetes	Baudoinia compniacensis UAMH 10762	PF00172	Bauco1|397284|CE236181_23958	Zn_clus	PF00172.13	9.3e-09	34.5	8.8	1.7e-08	33.7	6.1	1.4	1	0	0	1	1	1	1
Ascomycota	Dothideomycetes	Baudoinia compniacensis UAMH 10762	PF00172	Bauco1|39747|fgenesh1_kg.16_#_47_#_Locus5399v6rpkm3.44	Zn_clus	PF00172.13	2.4e-05	23.6	7.7	5.2e-05	22.5	5.3	1.5	1	0	0	1	1	1	1
Ascomycota	Dothideomycetes	Baudoinia compniacensis UAMH 10762	PF00172	Bauco1|400235|CE239132_581	Zn_clus	PF00172.13	6.4e-08	31.8	7.3	1e-07	31.2	5	1.3	1	0	0	1	1	1	1
Ascomycota	Dothideomycetes	Baudoinia compniacensis UAMH 10762	PF00172	Bauco1|400846|CE239743_6083	Zn_clus	PF00172.13	1.6e-07	30.6	7.9	2.7e-07	29.9	5.5	1.4	1	0	0	1	1	1	1
Ascomycota	Dothideomycetes	Baudoinia compniacensis UAMH 10762	PF01285	Bauco1|41355|gw1.3.66.1	TEA	PF01285.13	5.3e-29	101.1	0.3	5.8e-29	101	0.2	1	1	0	0	1	1	1	1
Ascomycota	Dothideomycetes	Baudoinia compniacensis UAMH 10762	PF00010	Bauco1|41458|gw1.3.77.1	HLH	PF00010.21	3.6e-06	26	0	4.7e-06	25.7	0	1.1	1	0	0	1	1	1	1
Ascomycota	Dothideomycetes	Baudoinia compniacensis UAMH 10762	PF00096	Bauco1|41705|gw1.11.95.1	zf-C2H2	PF00096.21	2.2e-08	33.4	13.5	0.00081	19.1	2.9	2.9	2	0	0	2	2	2	2
Ascomycota	Dothideomycetes	Baudoinia compniacensis UAMH 10762	PF00172	Bauco1|417190|CE256087_5814	Zn_clus	PF00172.13	4.1e-08	32.5	7.3	6.6e-08	31.8	5	1.3	1	0	0	1	1	1	1
Ascomycota	Dothideomycetes	Baudoinia compniacensis UAMH 10762	PF00172	Bauco1|42013|gw1.10.71.1	Zn_clus	PF00172.13	5.5e-11	41.7	10.4	8.9e-11	41	7.2	1.3	1	0	0	1	1	1	1
Ascomycota	Dothideomycetes	Baudoinia compniacensis UAMH 10762	PF04082	Bauco1|42013|gw1.10.71.1	Fungal_trans	PF04082.13	2.1e-12	45.9	0	2.9e-12	45.5	0	1.2	1	0	0	1	1	1	1
Ascomycota	Dothideomycetes	Baudoinia compniacensis UAMH 10762	PF00096	Bauco1|42039|gw1.1.233.1	zf-C2H2	PF00096.21	7.1e-16	57	22.6	1.4e-05	24.6	0.1	4.2	4	0	0	4	4	3	3
Ascomycota	Dothideomycetes	Baudoinia compniacensis UAMH 10762	PF04082	Bauco1|42261|gw1.8.176.1	Fungal_trans	PF04082.13	5e-26	90.6	0	7.9e-26	89.9	0	1.3	1	0	0	1	1	1	1
Ascomycota	Dothideomycetes	Baudoinia compniacensis UAMH 10762	PF00172	Bauco1|42445|gw1.5.241.1	Zn_clus	PF00172.13	1.1e-09	37.6	9.7	2.1e-09	36.6	6.7	1.5	1	0	0	1	1	1	1
Ascomycota	Dothideomycetes	Baudoinia compniacensis UAMH 10762	PF04082	Bauco1|42445|gw1.5.241.1	Fungal_trans	PF04082.13	1.4e-05	23.5	1.1	1.4e-05	23.5	0.8	2	2	1	0	2	2	1	1
Ascomycota	Dothideomycetes	Baudoinia compniacensis UAMH 10762	PF00170	Bauco1|43157|gw1.4.265.1	bZIP_1	PF00170.16	6.1e-10	38.4	13.2	9.2e-10	37.8	9.2	1.4	1	1	0	1	1	1	1
Ascomycota	Dothideomycetes	Baudoinia compniacensis UAMH 10762	PF07716	Bauco1|43157|gw1.4.265.1	bZIP_2	PF07716.10	3.3e-09	35.9	13.1	4.2e-09	35.5	9.1	1.1	1	0	0	1	1	1	1
Ascomycota	Dothideomycetes	Baudoinia compniacensis UAMH 10762	PF04082	Bauco1|43357|gw1.10.141.1	Fungal_trans	PF04082.13	1.7e-10	39.6	0	3.5e-10	38.7	0	1.6	1	1	0	1	1	1	1
Ascomycota	Dothideomycetes	Baudoinia compniacensis UAMH 10762	PF00447	Bauco1|43903|gw1.7.192.1	HSF_DNA-bind	PF00447.12	2.2e-36	123.6	0	4.3e-36	122.7	0	1.5	1	0	0	1	1	1	1
Ascomycota	Dothideomycetes	Baudoinia compniacensis UAMH 10762	PF00165	Bauco1|44242|gw1.7.203.1	HTH_AraC	PF00165.18	1.7e-07	30.3	0	2.9e-07	29.6	0	1.4	1	0	0	1	1	1	1
Ascomycota	Dothideomycetes	Baudoinia compniacensis UAMH 10762	PF00172	Bauco1|445112|CE284009_139	Zn_clus	PF00172.13	5.6e-07	28.8	14.2	1.1e-06	27.8	9.8	1.5	1	0	0	1	1	1	1
Ascomycota	Dothideomycetes	Baudoinia compniacensis UAMH 10762	PF00250	Bauco1|451965|CE290862_11066	Fork_head	PF00250.13	3.1e-33	113.1	0.1	5.1e-33	112.5	0.1	1.3	1	0	0	1	1	1	1
Ascomycota	Dothideomycetes	Baudoinia compniacensis UAMH 10762	PF00172	Bauco1|45255|gw1.1.524.1	Zn_clus	PF00172.13	8.5e-07	28.3	9	8.5e-07	28.3	6.2	2	2	0	0	2	2	1	1
Ascomycota	Dothideomycetes	Baudoinia compniacensis UAMH 10762	PF00172	Bauco1|45860|gw1.15.216.1	Zn_clus	PF00172.13	2.9e-08	33	10.3	4.4e-08	32.4	7.1	1.3	1	0	0	1	1	1	1
Ascomycota	Dothideomycetes	Baudoinia compniacensis UAMH 10762	PF04082	Bauco1|45860|gw1.15.216.1	Fungal_trans	PF04082.13	1.6e-09	36.5	0.5	2.3e-09	36	0.3	1.3	1	0	0	1	1	1	1
Ascomycota	Dothideomycetes	Baudoinia compniacensis UAMH 10762	PF00046	Bauco1|46155|gw1.4.475.1	Homeobox	PF00046.24	3e-19	67.9	2.2	6.2e-19	66.8	1.5	1.6	1	0	0	1	1	1	1
Ascomycota	Dothideomycetes	Baudoinia compniacensis UAMH 10762	PF00172	Bauco1|46940|gw1.5.605.1	Zn_clus	PF00172.13	3.3e-07	29.6	7.9	3.3e-07	29.6	5.4	1.8	2	0	0	2	2	1	1
Ascomycota	Dothideomycetes	Baudoinia compniacensis UAMH 10762	PF04082	Bauco1|46940|gw1.5.605.1	Fungal_trans	PF04082.13	5.8e-32	110	0	9.1e-32	109.4	0	1.2	1	0	0	1	1	1	1
Ascomycota	Dothideomycetes	Baudoinia compniacensis UAMH 10762	PF00010	Bauco1|470611|CE309508_9878	HLH	PF00010.21	7.2e-12	44.3	0	1.3e-11	43.4	0	1.5	1	0	0	1	1	1	1
Ascomycota	Dothideomycetes	Baudoinia compniacensis UAMH 10762	PF00098	Bauco1|470772|CE309669_27734	zf-CCHC	PF00098.18	2.4e-23	80.3	27.6	5e-09	35.1	1.4	4.7	5	0	0	5	5	3	3
Ascomycota	Dothideomycetes	Baudoinia compniacensis UAMH 10762	PF00172	Bauco1|47223|gw1.1.705.1	Zn_clus	PF00172.13	6.1e-10	38.3	12.3	1.1e-09	37.5	8.5	1.4	1	0	0	1	1	1	1
Ascomycota	Dothideomycetes	Baudoinia compniacensis UAMH 10762	PF04082	Bauco1|47223|gw1.1.705.1	Fungal_trans	PF04082.13	6e-32	110	0	1.1e-31	109.1	0	1.5	1	0	0	1	1	1	1
Ascomycota	Dothideomycetes	Baudoinia compniacensis UAMH 10762	PF00320	Bauco1|472800|CE311697_5604	GATA	PF00320.22	2.3e-16	58.3	3	4e-16	57.6	2.1	1.4	1	0	0	1	1	1	1
Ascomycota	Dothideomycetes	Baudoinia compniacensis UAMH 10762	PF00172	Bauco1|48224|gw1.6.613.1	Zn_clus	PF00172.13	3.4e-07	29.5	16	7e-07	28.5	11.1	1.6	1	0	0	1	1	1	1
Ascomycota	Dothideomycetes	Baudoinia compniacensis UAMH 10762	PF04082	Bauco1|48224|gw1.6.613.1	Fungal_trans	PF04082.13	9.5e-18	63.5	2.5	1.3e-17	63	1.7	1.2	1	0	0	1	1	1	1
Ascomycota	Dothideomycetes	Baudoinia compniacensis UAMH 10762	PF00172	Bauco1|483952|CE322849_6482	Zn_clus	PF00172.13	1e-07	31.2	12.8	1e-07	31.2	8.9	2.1	2	0	0	2	2	1	1
Ascomycota	Dothideomycetes	Baudoinia compniacensis UAMH 10762	PF04082	Bauco1|483952|CE322849_6482	Fungal_trans	PF04082.13	7.4e-15	54	0.2	1.2e-14	53.3	0.2	1.3	1	0	0	1	1	1	1
Ascomycota	Dothideomycetes	Baudoinia compniacensis UAMH 10762	PF07975	Bauco1|486555|CE325452_7299	C1_4	PF07975.7	1.2e-17	63.1	10.6	1.2e-17	63.1	7.4	3.2	3	2	0	3	3	1	1
Ascomycota	Dothideomycetes	Baudoinia compniacensis UAMH 10762	PF00170	Bauco1|49676|gw1.13.485.1	bZIP_1	PF00170.16	5.2e-14	51.4	3.4	9.3e-14	50.6	2.3	1.3	1	0	0	1	1	1	1
Ascomycota	Dothideomycetes	Baudoinia compniacensis UAMH 10762	PF07716	Bauco1|49676|gw1.13.485.1	bZIP_2	PF07716.10	6.1e-07	28.6	5.7	1.1e-06	27.8	4	1.4	1	0	0	1	1	1	1
Ascomycota	Dothideomycetes	Baudoinia compniacensis UAMH 10762	PF00096	Bauco1|499054|CE337951_16161	zf-C2H2	PF00096.21	9.6e-10	37.7	16.3	9.1e-06	25.2	0.8	4.2	4	0	0	4	4	1	1
Ascomycota	Dothideomycetes	Baudoinia compniacensis UAMH 10762	PF00172	Bauco1|505599|CE344496_8229	Zn_clus	PF00172.13	3e-08	32.9	14.9	6.3e-08	31.9	10.4	1.5	1	0	0	1	1	1	1
Ascomycota	Dothideomycetes	Baudoinia compniacensis UAMH 10762	PF00172	Bauco1|50680|gw1.2.1055.1	Zn_clus	PF00172.13	4.3e-07	29.2	6.7	9.2e-07	28.1	4.6	1.6	1	0	0	1	1	1	1
Ascomycota	Dothideomycetes	Baudoinia compniacensis UAMH 10762	PF04082	Bauco1|50680|gw1.2.1055.1	Fungal_trans	PF04082.13	4.7e-07	28.4	0.6	8.6e-07	27.5	0.4	1.3	1	0	0	1	1	1	1
Ascomycota	Dothideomycetes	Baudoinia compniacensis UAMH 10762	PF00172	Bauco1|51110|gw1.2.1094.1	Zn_clus	PF00172.13	3.7e-09	35.8	13.2	7.9e-09	34.8	9.1	1.5	1	0	0	1	1	1	1
Ascomycota	Dothideomycetes	Baudoinia compniacensis UAMH 10762	PF00010	Bauco1|51616|gw1.6.864.1	HLH	PF00010.21	2.5e-05	23.3	0.3	3.5e-05	22.9	0.2	1.3	1	0	0	1	1	1	1
Ascomycota	Dothideomycetes	Baudoinia compniacensis UAMH 10762	PF00172	Bauco1|521363|CE360260_16113	Zn_clus	PF00172.13	5.7e-07	28.8	7.2	5.7e-07	28.8	5	1.6	2	0	0	2	2	1	1
Ascomycota	Dothideomycetes	Baudoinia compniacensis UAMH 10762	PF04082	Bauco1|521363|CE360260_16113	Fungal_trans	PF04082.13	1.3e-09	36.8	0.6	1.3e-09	36.8	0.4	1.9	2	0	0	2	2	1	1
Ascomycota	Dothideomycetes	Baudoinia compniacensis UAMH 10762	PF00172	Bauco1|52563|gw1.15.547.1	Zn_clus	PF00172.13	3e-10	39.3	7.7	5.3e-10	38.5	5.3	1.4	1	0	0	1	1	1	1
Ascomycota	Dothideomycetes	Baudoinia compniacensis UAMH 10762	PF00320	Bauco1|52987|gw1.14.703.1	GATA	PF00320.22	5e-35	118	17.3	1e-17	62.7	3.5	2.1	2	0	0	2	2	2	2
Ascomycota	Dothideomycetes	Baudoinia compniacensis UAMH 10762	PF00249	Bauco1|53101|gw1.6.962.1	Myb_DNA-binding	PF00249.26	2.1e-14	52.8	2.6	4.7e-10	38.8	0	2.3	2	0	0	2	2	1	1
Ascomycota	Dothideomycetes	Baudoinia compniacensis UAMH 10762	PF04082	Bauco1|53243|gw1.6.969.1	Fungal_trans	PF04082.13	2.9e-10	38.9	0	6.8e-10	37.7	0	1.5	1	1	0	1	1	1	1
Ascomycota	Dothideomycetes	Baudoinia compniacensis UAMH 10762	PF00172	Bauco1|53895|gw1.11.804.1	Zn_clus	PF00172.13	2.6e-06	26.7	10.6	4.6e-06	25.9	7.4	1.4	1	0	0	1	1	1	1
Ascomycota	Dothideomycetes	Baudoinia compniacensis UAMH 10762	PF04082	Bauco1|53895|gw1.11.804.1	Fungal_trans	PF04082.13	1.3e-15	56.5	0.1	2.1e-15	55.7	0	1.3	1	0	0	1	1	1	1
Ascomycota	Dothideomycetes	Baudoinia compniacensis UAMH 10762	PF00096	Bauco1|55242|gw1.10.876.1	zf-C2H2	PF00096.21	1.5e-10	40.3	7.9	0.00018	21.2	0.1	2.8	2	0	0	2	2	2	2
Ascomycota	Dothideomycetes	Baudoinia compniacensis UAMH 10762	PF00172	Bauco1|55242|gw1.10.876.1	Zn_clus	PF00172.13	2.8e-06	26.6	6.8	2.8e-06	26.6	4.7	2.1	3	0	0	3	3	1	1
Ascomycota	Dothideomycetes	Baudoinia compniacensis UAMH 10762	PF00172	Bauco1|553628|CE392525_2245	Zn_clus	PF00172.13	4.2e-06	26	9.3	6.6e-06	25.4	6.4	1.3	1	0	0	1	1	1	1
Ascomycota	Dothideomycetes	Baudoinia compniacensis UAMH 10762	PF00010	Bauco1|554017|CE392914_18692	HLH	PF00010.21	4.9e-11	41.6	0	1.5e-10	40	0	1.9	1	0	0	1	1	1	1
Ascomycota	Dothideomycetes	Baudoinia compniacensis UAMH 10762	PF00096	Bauco1|560772|CE399669_11275	zf-C2H2	PF00096.21	5.9e-06	25.8	12.9	0.0044	16.7	1.5	3.8	4	0	0	4	4	1	1
Ascomycota	Dothideomycetes	Baudoinia compniacensis UAMH 10762	PF00319	Bauco1|562991|CE401888_15746	SRF-TF	PF00319.13	1e-23	81.7	0.2	1.4e-23	81.3	0.2	1.2	1	0	0	1	1	1	1
Ascomycota	Dothideomycetes	Baudoinia compniacensis UAMH 10762	PF02928	Bauco1|567336|MIX1331_45455_91	zf-C5HC2	PF02928.11	1.3e-16	59.9	10	3.4e-16	58.5	6.9	1.8	1	0	0	1	1	1	1
Ascomycota	Dothideomycetes	Baudoinia compniacensis UAMH 10762	PF00172	Bauco1|575987|MIX9982_2296_85	Zn_clus	PF00172.13	2.5e-10	39.5	9.5	4.6e-10	38.7	6.6	1.4	1	0	0	1	1	1	1
Ascomycota	Dothideomycetes	Baudoinia compniacensis UAMH 10762	PF00172	Bauco1|57745|gw1.4.1481.1	Zn_clus	PF00172.13	4.5e-06	25.9	11.4	7.4e-06	25.3	7.9	1.3	1	0	0	1	1	1	1
Ascomycota	Dothideomycetes	Baudoinia compniacensis UAMH 10762	PF04082	Bauco1|57745|gw1.4.1481.1	Fungal_trans	PF04082.13	5.3e-18	64.3	0.1	1.1e-17	63.3	0	1.5	2	0	0	2	2	1	1
Ascomycota	Dothideomycetes	Baudoinia compniacensis UAMH 10762	PF00172	Bauco1|58822|gw1.2.1749.1	Zn_clus	PF00172.13	3e-08	32.9	10.6	5.5e-08	32.1	7.4	1.4	1	0	0	1	1	1	1
Ascomycota	Dothideomycetes	Baudoinia compniacensis UAMH 10762	PF00096	Bauco1|60359|gw1.3.1720.1	zf-C2H2	PF00096.21	0.00018	21.2	18.7	0.058	13.2	3.6	3.6	3	1	0	3	3	0	0
Ascomycota	Dothideomycetes	Baudoinia compniacensis UAMH 10762	PF00250	Bauco1|60787|e_gw1.1.169.1	Fork_head	PF00250.13	1e-35	121.1	0.1	1.9e-35	120.3	0.1	1.4	1	0	0	1	1	1	1
Ascomycota	Dothideomycetes	Baudoinia compniacensis UAMH 10762	PF00172	Bauco1|60992|e_gw1.1.1717.1	Zn_clus	PF00172.13	8.4e-10	37.9	10.9	1.3e-09	37.3	7.6	1.3	1	0	0	1	1	1	1
Ascomycota	Dothideomycetes	Baudoinia compniacensis UAMH 10762	PF04082	Bauco1|60992|e_gw1.1.1717.1	Fungal_trans	PF04082.13	3.6e-31	107.5	0	5.4e-31	106.9	0	1.3	1	0	0	1	1	1	1
Ascomycota	Dothideomycetes	Baudoinia compniacensis UAMH 10762	PF00989	Bauco1|61939|e_gw1.1.928.1	PAS	PF00989.19	3.4e-06	26.3	0	1.1e-05	24.7	0	1.9	1	0	0	1	1	1	1
Ascomycota	Dothideomycetes	Baudoinia compniacensis UAMH 10762	PF00170	Bauco1|62407|e_gw1.1.638.1	bZIP_1	PF00170.16	7.2e-06	25.3	7.6	1.3e-05	24.6	5.2	1.4	1	0	0	1	1	1	1
Ascomycota	Dothideomycetes	Baudoinia compniacensis UAMH 10762	PF00172	Bauco1|62982|e_gw1.2.912.1	Zn_clus	PF00172.13	8.4e-06	25.1	10.2	1.4e-05	24.4	7.1	1.3	1	0	0	1	1	1	1
Ascomycota	Dothideomycetes	Baudoinia compniacensis UAMH 10762	PF00172	Bauco1|63686|e_gw1.2.1083.1	Zn_clus	PF00172.13	8.7e-09	34.6	11.4	1.7e-08	33.7	7.9	1.5	1	0	0	1	1	1	1
Ascomycota	Dothideomycetes	Baudoinia compniacensis UAMH 10762	PF04082	Bauco1|63686|e_gw1.2.1083.1	Fungal_trans	PF04082.13	8.3e-21	73.5	0.2	1.4e-20	72.7	0.1	1.3	1	0	0	1	1	1	1
Ascomycota	Dothideomycetes	Baudoinia compniacensis UAMH 10762	PF00170	Bauco1|63784|e_gw1.2.1352.1	bZIP_1	PF00170.16	7.6e-10	38.1	9.4	1.4e-09	37.3	6.5	1.4	1	0	0	1	1	1	1
Ascomycota	Dothideomycetes	Baudoinia compniacensis UAMH 10762	PF00320	Bauco1|63884|e_gw1.2.1659.1	GATA	PF00320.22	9.7e-15	53.1	6.8	2.5e-14	51.8	4.7	1.8	1	0	0	1	1	1	1
Ascomycota	Dothideomycetes	Baudoinia compniacensis UAMH 10762	PF00989	Bauco1|63884|e_gw1.2.1659.1	PAS	PF00989.19	3e-14	52.2	0	5.1e-06	25.7	0	3.7	3	1	0	3	3	1	1
Ascomycota	Dothideomycetes	Baudoinia compniacensis UAMH 10762	PF00320	Bauco1|64704|e_gw1.3.1165.1	GATA	PF00320.22	5.9e-16	57	4.2	1.3e-15	55.9	2.9	1.6	1	0	0	1	1	1	1
Ascomycota	Dothideomycetes	Baudoinia compniacensis UAMH 10762	PF00989	Bauco1|64704|e_gw1.3.1165.1	PAS	PF00989.19	3.2e-10	39.2	0	7.8e-10	38	0	1.6	1	0	0	1	1	1	1
Ascomycota	Dothideomycetes	Baudoinia compniacensis UAMH 10762	PF00320	Bauco1|64949|e_gw1.3.1283.1	GATA	PF00320.22	1.5e-14	52.5	5.2	3.4e-14	51.4	3.6	1.7	1	0	0	1	1	1	1
Ascomycota	Dothideomycetes	Baudoinia compniacensis UAMH 10762	PF02791	Bauco1|65656|e_gw1.3.869.1	DDT	PF02791.12	4e-13	48.4	0.2	9.6e-13	47.2	0.1	1.6	1	0	0	1	1	1	1
Ascomycota	Dothideomycetes	Baudoinia compniacensis UAMH 10762	PF00172	Bauco1|66783|e_gw1.4.435.1	Zn_clus	PF00172.13	8.6e-06	25	9.2	8.6e-06	25	6.3	2	2	0	0	2	2	1	1
Ascomycota	Dothideomycetes	Baudoinia compniacensis UAMH 10762	PF04082	Bauco1|66783|e_gw1.4.435.1	Fungal_trans	PF04082.13	4.4e-24	84.2	0	6.5e-24	83.7	0	1.2	1	0	0	1	1	1	1
Ascomycota	Dothideomycetes	Baudoinia compniacensis UAMH 10762	PF00096	Bauco1|67300|e_gw1.4.584.1	zf-C2H2	PF00096.21	2e-05	24.1	14.9	0.0073	16.1	4	2.8	2	0	0	2	2	1	1
Ascomycota	Dothideomycetes	Baudoinia compniacensis UAMH 10762	PF04082	Bauco1|67300|e_gw1.4.584.1	Fungal_trans	PF04082.13	3.1e-16	58.5	4	5.3e-16	57.7	2.8	1.4	1	0	0	1	1	1	1
Ascomycota	Dothideomycetes	Baudoinia compniacensis UAMH 10762	PF00096	Bauco1|67325|e_gw1.4.1024.1	zf-C2H2	PF00096.21	1.1e-07	31.2	21.9	0.17	11.8	0.1	6.5	6	0	0	6	6	0	0
Ascomycota	Dothideomycetes	Baudoinia compniacensis UAMH 10762	PF00096	Bauco1|67601|e_gw1.4.1097.1	zf-C2H2	PF00096.21	7.9e-21	72.6	24.7	1.6e-05	24.4	1.2	4.6	4	0	0	4	4	4	4
Ascomycota	Dothideomycetes	Baudoinia compniacensis UAMH 10762	PF00096	Bauco1|68708|e_gw1.5.1362.1	zf-C2H2	PF00096.21	1.2e-21	75.2	19.4	2.8e-05	23.7	0.8	4.4	4	0	0	4	4	4	4
Ascomycota	Dothideomycetes	Baudoinia compniacensis UAMH 10762	PF00172	Bauco1|69220|e_gw1.5.189.1	Zn_clus	PF00172.13	4.9e-05	22.6	18.2	0.00013	21.3	12.6	1.6	1	0	0	1	1	1	1
Ascomycota	Dothideomycetes	Baudoinia compniacensis UAMH 10762	PF04082	Bauco1|69220|e_gw1.5.189.1	Fungal_trans	PF04082.13	3.8e-26	91	0.2	2.5e-25	88.3	0	2.1	2	1	0	2	2	1	1
Ascomycota	Dothideomycetes	Baudoinia compniacensis UAMH 10762	PF00172	Bauco1|69367|e_gw1.6.1414.1	Zn_clus	PF00172.13	1.6e-09	36.9	11.2	3.1e-09	36.1	7.7	1.5	1	0	0	1	1	1	1
Ascomycota	Dothideomycetes	Baudoinia compniacensis UAMH 10762	PF04082	Bauco1|69367|e_gw1.6.1414.1	Fungal_trans	PF04082.13	5.2e-22	77.4	0.1	9.6e-22	76.6	0.1	1.4	1	0	0	1	1	1	1
Ascomycota	Dothideomycetes	Baudoinia compniacensis UAMH 10762	PF00010	Bauco1|69437|e_gw1.6.1489.1	HLH	PF00010.21	7.8e-13	47.4	0.3	1.5e-12	46.4	0.2	1.5	1	0	0	1	1	1	1
Ascomycota	Dothideomycetes	Baudoinia compniacensis UAMH 10762	PF00249	Bauco1|70305|e_gw1.6.409.1	Myb_DNA-binding	PF00249.26	4.7e-07	29.2	0	8e-07	28.5	0	1.4	1	0	0	1	1	1	1
Ascomycota	Dothideomycetes	Baudoinia compniacensis UAMH 10762	PF00172	Bauco1|70890|e_gw1.7.391.1	Zn_clus	PF00172.13	6.8e-10	38.2	12.5	1.1e-09	37.5	8.7	1.3	1	0	0	1	1	1	1
Ascomycota	Dothideomycetes	Baudoinia compniacensis UAMH 10762	PF00989	Bauco1|70969|e_gw1.7.204.1	PAS	PF00989.19	1.5e-13	49.9	0	4e-07	29.3	0	2.8	2	0	0	2	2	1	1
Ascomycota	Dothideomycetes	Baudoinia compniacensis UAMH 10762	PF00172	Bauco1|71053|e_gw1.7.936.1	Zn_clus	PF00172.13	6.6e-09	35	8.6	1.2e-08	34.2	6	1.4	1	0	0	1	1	1	1
Ascomycota	Dothideomycetes	Baudoinia compniacensis UAMH 10762	PF04082	Bauco1|71053|e_gw1.7.936.1	Fungal_trans	PF04082.13	1.6e-08	33.2	0.1	4.2e-08	31.9	0.1	1.7	1	0	0	1	1	1	1
Ascomycota	Dothideomycetes	Baudoinia compniacensis UAMH 10762	PF04383	Bauco1|71613|e_gw1.7.966.1	KilA-N	PF04383.8	2.8e-05	23.2	0	0.00038	19.5	0	2.2	1	1	0	1	1	0	0
Ascomycota	Dothideomycetes	Baudoinia compniacensis UAMH 10762	PF00172	Bauco1|71670|e_gw1.7.515.1	Zn_clus	PF00172.13	4.4e-06	26	13.3	9e-06	25	9.2	1.5	1	0	0	1	1	1	1
Ascomycota	Dothideomycetes	Baudoinia compniacensis UAMH 10762	PF04082	Bauco1|71670|e_gw1.7.515.1	Fungal_trans	PF04082.13	7.7e-14	50.6	0.1	1.8e-13	49.4	0.1	1.5	1	0	0	1	1	1	1
Ascomycota	Dothideomycetes	Baudoinia compniacensis UAMH 10762	PF00989	Bauco1|72144|e_gw1.8.1184.1	PAS	PF00989.19	6.2e-08	31.9	0	0.045	13	0	3.9	3	0	0	3	3	0	0
Ascomycota	Dothideomycetes	Baudoinia compniacensis UAMH 10762	PF04082	Bauco1|72201|e_gw1.8.594.1	Fungal_trans	PF04082.13	6.4e-11	41.1	0.3	1.2e-10	40.2	0.2	1.4	1	1	0	1	1	1	1
Ascomycota	Dothideomycetes	Baudoinia compniacensis UAMH 10762	PF00172	Bauco1|72261|e_gw1.8.338.1	Zn_clus	PF00172.13	1.5e-06	27.5	7.4	2.9e-06	26.6	5.2	1.4	1	0	0	1	1	1	1
Ascomycota	Dothideomycetes	Baudoinia compniacensis UAMH 10762	PF00172	Bauco1|72725|e_gw1.8.619.1	Zn_clus	PF00172.13	6.9e-08	31.8	11.1	1.3e-07	30.9	7.7	1.5	1	0	0	1	1	1	1
Ascomycota	Dothideomycetes	Baudoinia compniacensis UAMH 10762	PF04082	Bauco1|72725|e_gw1.8.619.1	Fungal_trans	PF04082.13	3.1e-15	55.2	0.5	5.4e-15	54.4	0.4	1.3	1	0	0	1	1	1	1
Ascomycota	Dothideomycetes	Baudoinia compniacensis UAMH 10762	PF00172	Bauco1|74106|e_gw1.9.618.1	Zn_clus	PF00172.13	5.8e-08	32	9.6	1.1e-07	31.1	6.6	1.5	1	0	0	1	1	1	1
Ascomycota	Dothideomycetes	Baudoinia compniacensis UAMH 10762	PF04082	Bauco1|74106|e_gw1.9.618.1	Fungal_trans	PF04082.13	3.3e-19	68.3	0.1	5.5e-19	67.5	0.1	1.3	1	0	0	1	1	1	1
Ascomycota	Dothideomycetes	Baudoinia compniacensis UAMH 10762	PF00172	Bauco1|74686|e_gw1.10.790.1	Zn_clus	PF00172.13	0.00014	21.1	10.4	0.00036	19.8	7.2	1.7	1	0	0	1	1	0	0
Ascomycota	Dothideomycetes	Baudoinia compniacensis UAMH 10762	PF04082	Bauco1|74686|e_gw1.10.790.1	Fungal_trans	PF04082.13	7.4e-12	44.1	0.1	1.2e-11	43.5	0	1.3	1	0	0	1	1	1	1
Ascomycota	Dothideomycetes	Baudoinia compniacensis UAMH 10762	PF04082	Bauco1|75584|e_gw1.11.488.1	Fungal_trans	PF04082.13	3.3e-59	199.4	0.7	5.2e-59	198.7	0.5	1.3	1	0	0	1	1	1	1
Ascomycota	Dothideomycetes	Baudoinia compniacensis UAMH 10762	PF00172	Bauco1|75640|e_gw1.11.630.1	Zn_clus	PF00172.13	1e-09	37.6	8.5	1.7e-09	36.9	5.9	1.3	1	0	0	1	1	1	1
Ascomycota	Dothideomycetes	Baudoinia compniacensis UAMH 10762	PF04082	Bauco1|75640|e_gw1.11.630.1	Fungal_trans	PF04082.13	3.1e-09	35.5	0.1	5.3e-09	34.8	0.1	1.3	1	0	0	1	1	1	1
Ascomycota	Dothideomycetes	Baudoinia compniacensis UAMH 10762	PF00010	Bauco1|75925|e_gw1.11.265.1	HLH	PF00010.21	7.5e-17	60.3	1.5	9e-17	60	0.1	1.9	2	0	0	2	2	1	1
Ascomycota	Dothideomycetes	Baudoinia compniacensis UAMH 10762	PF00170	Bauco1|76038|e_gw1.11.227.1	bZIP_1	PF00170.16	1.2e-08	34.2	10.4	1.2e-08	34.2	7.2	2.8	2	1	2	4	4	1	1
Ascomycota	Dothideomycetes	Baudoinia compniacensis UAMH 10762	PF07716	Bauco1|76038|e_gw1.11.227.1	bZIP_2	PF07716.10	6.9e-07	28.5	8.3	6.9e-07	28.5	5.8	3	2	1	1	3	3	1	1
Ascomycota	Dothideomycetes	Baudoinia compniacensis UAMH 10762	PF02045	Bauco1|76416|e_gw1.11.803.1	CBFB_NFYA	PF02045.10	2.6e-31	107.4	4.3	2.6e-31	107.4	3	1.7	2	0	0	2	2	1	1
Ascomycota	Dothideomycetes	Baudoinia compniacensis UAMH 10762	PF00172	Bauco1|76471|e_gw1.11.917.1	Zn_clus	PF00172.13	9.3e-08	31.3	8.2	1.5e-07	30.7	5.7	1.3	1	0	0	1	1	1	1
Ascomycota	Dothideomycetes	Baudoinia compniacensis UAMH 10762	PF04082	Bauco1|76471|e_gw1.11.917.1	Fungal_trans	PF04082.13	2.4e-29	101.4	0	1.7e-28	98.7	0	2.3	3	0	0	3	3	1	1
Ascomycota	Dothideomycetes	Baudoinia compniacensis UAMH 10762	PF00170	Bauco1|77653|e_gw1.12.872.1	bZIP_1	PF00170.16	2.1e-06	27	10.1	4.2e-06	26.1	7	1.4	1	0	0	1	1	1	1
Ascomycota	Dothideomycetes	Baudoinia compniacensis UAMH 10762	PF07716	Bauco1|77653|e_gw1.12.872.1	bZIP_2	PF07716.10	1.2e-06	27.7	10.2	2.6e-06	26.6	7.1	1.6	1	0	0	1	1	1	1
Ascomycota	Dothideomycetes	Baudoinia compniacensis UAMH 10762	PF00172	Bauco1|78015|e_gw1.13.151.1	Zn_clus	PF00172.13	9.3e-08	31.3	11.5	1.4e-07	30.7	8	1.2	1	0	0	1	1	1	1
Ascomycota	Dothideomycetes	Baudoinia compniacensis UAMH 10762	PF00250	Bauco1|78052|e_gw1.13.70.1	Fork_head	PF00250.13	5.7e-13	48.2	0.1	6.6e-13	48	0.1	1.1	1	0	0	1	1	1	1
Ascomycota	Dothideomycetes	Baudoinia compniacensis UAMH 10762	PF00172	Bauco1|78329|e_gw1.13.1008.1	Zn_clus	PF00172.13	6.7e-08	31.8	13.1	1.3e-07	30.9	9.1	1.4	1	0	0	1	1	1	1
Ascomycota	Dothideomycetes	Baudoinia compniacensis UAMH 10762	PF04082	Bauco1|78329|e_gw1.13.1008.1	Fungal_trans	PF04082.13	1.5e-24	85.8	0	2.9e-24	84.8	0	1.4	1	0	0	1	1	1	1
Ascomycota	Dothideomycetes	Baudoinia compniacensis UAMH 10762	PF00172	Bauco1|79055|e_gw1.14.1013.1	Zn_clus	PF00172.13	5e-07	29	12.7	8.5e-07	28.3	8.8	1.3	1	0	0	1	1	1	1
Ascomycota	Dothideomycetes	Baudoinia compniacensis UAMH 10762	PF00096	Bauco1|80627|e_gw1.15.236.1	zf-C2H2	PF00096.21	5.2e-11	41.7	24.1	0.0032	17.2	5.4	3.8	3	0	0	3	3	3	3
Ascomycota	Dothideomycetes	Baudoinia compniacensis UAMH 10762	PF00096	Bauco1|81988|estExt_Genewise1.C_1_t30293	zf-C2H2	PF00096.21	2.1e-06	27.2	10	2e-05	24.1	0.1	4.2	3	1	0	3	3	1	1
Ascomycota	Dothideomycetes	Baudoinia compniacensis UAMH 10762	PF00096	Bauco1|86213|estExt_Genewise1.C_4_t10475	zf-C2H2	PF00096.21	3.2e-10	39.2	12.6	8.9e-05	22.1	2	2.9	2	0	0	2	2	2	2
Ascomycota	Dothideomycetes	Baudoinia compniacensis UAMH 10762	PF04082	Bauco1|86213|estExt_Genewise1.C_4_t10475	Fungal_trans	PF04082.13	1.5e-18	66	0.5	3.2e-18	65	0	1.7	2	0	0	2	2	1	1
Ascomycota	Dothideomycetes	Baudoinia compniacensis UAMH 10762	PF00172	Bauco1|98616|estExt_Genewise1.C_14_t30068	Zn_clus	PF00172.13	7.2e-06	25.3	9.5	1.6e-05	24.2	6.6	1.5	1	0	0	1	1	1	1
Ascomycota	Dothideomycetes	Cladosporium fulvum v1.0	PF00010	Clafu1|183803|scf7180000126260_G8001	HLH	PF00010.21	1.3e-13	50.3	0.4	2.4e-13	49.4	0.2	1.5	1	0	0	1	1	1	1
Ascomycota	Dothideomycetes	Cladosporium fulvum v1.0	PF04082	Clafu1|183846|scf7180000126341_G1478	Fungal_trans	PF04082.13	1.9e-19	69.4	0.1	4e-18	65.1	0.2	2.3	2	1	0	2	2	1	1
Ascomycota	Dothideomycetes	Cladosporium fulvum v1.0	PF04082	Clafu1|183858|scf7180000126341_G2171	Fungal_trans	PF04082.13	6.3e-28	97.2	0.1	9.4e-28	96.7	0.1	1.3	1	0	0	1	1	1	1
Ascomycota	Dothideomycetes	Cladosporium fulvum v1.0	PF00010	Clafu1|183885|scf7180000126422_G13772	HLH	PF00010.21	9.6e-15	53.9	0.2	1.9e-14	53	0.2	1.5	1	0	0	1	1	1	1
Ascomycota	Dothideomycetes	Cladosporium fulvum v1.0	PF00096	Clafu1|183932|scf7180000126517_G5291	zf-C2H2	PF00096.21	4.3e-07	29.8	7.2	3.8e-05	23.6	1.1	2.4	2	0	0	2	2	1	1
Ascomycota	Dothideomycetes	Cladosporium fulvum v1.0	PF00249	Clafu1|183977|scf7180000126554_G5246	Myb_DNA-binding	PF00249.26	1.3e-24	85.8	1.2	2.4e-13	49.8	0.1	2.4	2	0	0	2	2	2	2
Ascomycota	Dothideomycetes	Cladosporium fulvum v1.0	PF00172	Clafu1|184032|scf7180000126609_G5525	Zn_clus	PF00172.13	2.4e-07	30.5	15	3.7e-07	29.8	10.4	1.3	1	0	0	1	1	1	1
Ascomycota	Dothideomycetes	Cladosporium fulvum v1.0	PF04082	Clafu1|184032|scf7180000126609_G5525	Fungal_trans	PF04082.13	8.8e-26	90.2	0	1.4e-25	89.5	0	1.4	1	0	0	1	1	1	1
Ascomycota	Dothideomycetes	Cladosporium fulvum v1.0	PF00096	Clafu1|184272|scf7180000126929_G3203	zf-C2H2	PF00096.21	2e-05	24.5	7.9	0.11	12.8	2.8	3	2	1	0	2	2	0	0
Ascomycota	Dothideomycetes	Cladosporium fulvum v1.0	PF04082	Clafu1|184305|scf7180000126929_G3703	Fungal_trans	PF04082.13	8.6e-41	139.4	0.2	1.3e-40	138.8	0.1	1.3	1	0	0	1	1	1	1
Ascomycota	Dothideomycetes	Cladosporium fulvum v1.0	PF04082	Clafu1|184319|scf7180000126929_G3717	Fungal_trans	PF04082.13	6.2e-15	54.7	0	9.1e-15	54.1	0	1.3	1	0	0	1	1	1	1
Ascomycota	Dothideomycetes	Cladosporium fulvum v1.0	PF00172	Clafu1|184394|scf7180000126987_G8646	Zn_clus	PF00172.13	1.1e-08	34.7	8.7	1.9e-08	33.9	6	1.4	1	0	0	1	1	1	1
Ascomycota	Dothideomycetes	Cladosporium fulvum v1.0	PF04082	Clafu1|184407|scf7180000127103_G4697	Fungal_trans	PF04082.13	1.4e-13	50.3	0.1	2.4e-13	49.4	0.1	1.3	1	0	0	1	1	1	1
Ascomycota	Dothideomycetes	Cladosporium fulvum v1.0	PF00172	Clafu1|184566|scf7180000127212_G7018	Zn_clus	PF00172.13	9.2e-07	28.6	9.9	1.7e-06	27.7	6.9	1.4	1	0	0	1	1	1	1
Ascomycota	Dothideomycetes	Cladosporium fulvum v1.0	PF00096	Clafu1|184568|scf7180000127212_G7020	zf-C2H2	PF00096.21	8.6e-11	41.4	12.4	2.5e-05	24.2	1	2.9	2	0	0	2	2	2	2
Ascomycota	Dothideomycetes	Cladosporium fulvum v1.0	PF04383	Clafu1|184583|scf7180000127212_G7035	KilA-N	PF04383.8	9.4e-06	25.1	0.1	4.7e-05	22.9	0	2	1	1	0	1	1	1	1
Ascomycota	Dothideomycetes	Cladosporium fulvum v1.0	PF00172	Clafu1|184587|scf7180000127212_G7039	Zn_clus	PF00172.13	6e-08	32.3	15.2	9.7e-08	31.7	10.6	1.3	1	0	0	1	1	1	1
Ascomycota	Dothideomycetes	Cladosporium fulvum v1.0	PF04082	Clafu1|184587|scf7180000127212_G7039	Fungal_trans	PF04082.13	6.9e-33	113.5	0.1	1.2e-32	112.7	0.1	1.4	1	0	0	1	1	1	1
Ascomycota	Dothideomycetes	Cladosporium fulvum v1.0	PF00096	Clafu1|184599|scf7180000127212_G7051	zf-C2H2	PF00096.21	0.00012	22.1	4.3	0.00012	22.1	3	3.1	2	0	0	2	2	1	1
Ascomycota	Dothideomycetes	Cladosporium fulvum v1.0	PF04082	Clafu1|184622|scf7180000127224_G3269	Fungal_trans	PF04082.13	6.5e-14	51.3	3.5	1e-13	50.6	2.4	1.3	1	0	0	1	1	1	1
Ascomycota	Dothideomycetes	Cladosporium fulvum v1.0	PF00172	Clafu1|184689|scf7180000127285_G6946	Zn_clus	PF00172.13	7.4e-06	25.7	8.7	7.4e-06	25.7	6	2.2	2	0	0	2	2	1	1
Ascomycota	Dothideomycetes	Cladosporium fulvum v1.0	PF04082	Clafu1|184692|scf7180000127285_G6949	Fungal_trans	PF04082.13	1.7e-14	53.2	0	2.7e-14	52.6	0	1.3	1	0	0	1	1	1	1
Ascomycota	Dothideomycetes	Cladosporium fulvum v1.0	PF07975	Clafu1|184741|scf7180000127302_G140	C1_4	PF07975.7	3.1e-17	62.2	8.6	3.1e-17	62.2	6	2.6	2	2	0	2	2	1	1
Ascomycota	Dothideomycetes	Cladosporium fulvum v1.0	PF00098	Clafu1|184761|scf7180000127307_G8592	zf-CCHC	PF00098.18	1.1e-06	28.2	0.7	1.8e-06	27.5	0.5	1.4	1	0	0	1	1	1	1
Ascomycota	Dothideomycetes	Cladosporium fulvum v1.0	PF04082	Clafu1|184804|scf7180000127307_G8635	Fungal_trans	PF04082.13	2.1e-19	69.3	0.1	5.4e-19	68	0	1.7	2	0	0	2	2	1	1
Ascomycota	Dothideomycetes	Cladosporium fulvum v1.0	PF07093	Clafu1|184835|scf7180000127310_G12255	SGT1	PF07093.6	2.4e-126	422.4	28.6	2e-124	416	19.8	2	1	1	0	1	1	1	1
Ascomycota	Dothideomycetes	Cladosporium fulvum v1.0	PF00172	Clafu1|184905|scf7180000127325_G13984	Zn_clus	PF00172.13	6e-08	32.3	11	6e-08	32.3	7.6	2.3	2	0	0	2	2	1	1
Ascomycota	Dothideomycetes	Cladosporium fulvum v1.0	PF04082	Clafu1|184940|scf7180000127332_G7173	Fungal_trans	PF04082.13	5e-26	91	0.2	7.5e-26	90.4	0.2	1.2	1	0	0	1	1	1	1
Ascomycota	Dothideomycetes	Cladosporium fulvum v1.0	PF00096	Clafu1|184961|scf7180000127332_G7194	zf-C2H2	PF00096.21	2.5e-10	40	11.3	9.9e-06	25.5	3	2.7	2	0	0	2	2	2	2
Ascomycota	Dothideomycetes	Cladosporium fulvum v1.0	PF00320	Clafu1|184972|scf7180000127332_G7684	GATA	PF00320.22	5.1e-07	28.8	4.7	1e-06	27.8	3.3	1.6	1	0	0	1	1	1	1
Ascomycota	Dothideomycetes	Cladosporium fulvum v1.0	PF00249	Clafu1|184980|scf7180000127332_G7692	Myb_DNA-binding	PF00249.26	3.7e-07	30	0	1.9e-06	27.7	0	2.3	2	0	0	2	2	1	1
Ascomycota	Dothideomycetes	Cladosporium fulvum v1.0	PF00172	Clafu1|184982|scf7180000127332_G7694	Zn_clus	PF00172.13	6.4e-10	38.7	9.3	1.2e-09	37.8	6.4	1.4	1	0	0	1	1	1	1
Ascomycota	Dothideomycetes	Cladosporium fulvum v1.0	PF04082	Clafu1|185027|scf7180000127350_G8036	Fungal_trans	PF04082.13	1.8e-13	49.8	3.3	2.4e-13	49.4	2.3	1.2	1	0	0	1	1	1	1
Ascomycota	Dothideomycetes	Cladosporium fulvum v1.0	PF04082	Clafu1|185028|scf7180000127350_G8037	Fungal_trans	PF04082.13	7.2e-15	54.4	1.1	1e-14	53.9	0.8	1.2	1	0	0	1	1	1	1
Ascomycota	Dothideomycetes	Cladosporium fulvum v1.0	PF00249	Clafu1|185055|scf7180000127363_G9672	Myb_DNA-binding	PF00249.26	1.6e-05	24.7	0.1	0.038	13.9	0	2.5	2	0	0	2	2	0	0
Ascomycota	Dothideomycetes	Cladosporium fulvum v1.0	PF00172	Clafu1|185126|scf7180000127451_G8258	Zn_clus	PF00172.13	2.6e-08	33.5	7.8	4.3e-08	32.8	5.4	1.4	1	0	0	1	1	1	1
Ascomycota	Dothideomycetes	Cladosporium fulvum v1.0	PF00172	Clafu1|185135|scf7180000127461_G6244	Zn_clus	PF00172.13	6.1e-09	35.5	8.2	1.2e-08	34.6	5.7	1.5	1	0	0	1	1	1	1
Ascomycota	Dothideomycetes	Cladosporium fulvum v1.0	PF04082	Clafu1|185135|scf7180000127461_G6244	Fungal_trans	PF04082.13	2e-41	141.4	0.1	3.3e-41	140.8	0.1	1.3	1	0	0	1	1	1	1
Ascomycota	Dothideomycetes	Cladosporium fulvum v1.0	PF00096	Clafu1|185143|scf7180000127461_G6252	zf-C2H2	PF00096.21	1.1e-08	34.8	23.9	0.0069	16.5	3.6	3.6	3	0	0	3	3	2	2
Ascomycota	Dothideomycetes	Cladosporium fulvum v1.0	PF00250	Clafu1|185181|scf7180000127485_G12713	Fork_head	PF00250.13	1.9e-12	46.9	0.3	3.7e-12	46	0.2	1.4	1	0	0	1	1	1	1
Ascomycota	Dothideomycetes	Cladosporium fulvum v1.0	PF00010	Clafu1|185218|scf7180000127501_G12847	HLH	PF00010.21	4.1e-09	35.9	0.1	4.1e-09	35.9	0.1	1.7	2	0	0	2	2	1	1
Ascomycota	Dothideomycetes	Cladosporium fulvum v1.0	PF00172	Clafu1|185229|scf7180000127501_G12858	Zn_clus	PF00172.13	7e-08	32.1	7.6	1e-07	31.6	5.2	1.3	1	0	0	1	1	1	1
Ascomycota	Dothideomycetes	Cladosporium fulvum v1.0	PF04082	Clafu1|185287|scf7180000127552_G13154	Fungal_trans	PF04082.13	3.3e-05	22.8	1.9	0.00032	19.5	0.4	2.3	1	1	1	2	2	0	0
Ascomycota	Dothideomycetes	Cladosporium fulvum v1.0	PF00172	Clafu1|185333|scf7180000127596_G2062	Zn_clus	PF00172.13	5.5e-08	32.5	10.8	1e-07	31.6	7.5	1.5	1	0	0	1	1	1	1
Ascomycota	Dothideomycetes	Cladosporium fulvum v1.0	PF04082	Clafu1|185333|scf7180000127596_G2062	Fungal_trans	PF04082.13	1e-11	44.1	0.3	1.7e-11	43.4	0.2	1.2	1	0	0	1	1	1	1
Ascomycota	Dothideomycetes	Cladosporium fulvum v1.0	PF00172	Clafu1|185369|scf7180000127622_G805	Zn_clus	PF00172.13	3.6e-10	39.5	11.4	6.4e-10	38.7	7.9	1.4	1	0	0	1	1	1	1
Ascomycota	Dothideomycetes	Cladosporium fulvum v1.0	PF00320	Clafu1|185489|scf7180000127703_G7786	GATA	PF00320.22	5.3e-06	25.6	2.4	0.019	14.2	0.9	2.5	2	0	0	2	2	0	0
Ascomycota	Dothideomycetes	Cladosporium fulvum v1.0	PF00249	Clafu1|185510|scf7180000127713_G8833	Myb_DNA-binding	PF00249.26	8.6e-17	60.8	0	8e-08	32.1	0	2.7	2	0	0	2	2	2	2
Ascomycota	Dothideomycetes	Cladosporium fulvum v1.0	PF02891	Clafu1|185522|scf7180000127713_G9458	zf-MIZ	PF02891.15	1.5e-18	65.9	2.8	2.6e-18	65.2	1.9	1.4	1	0	0	1	1	1	1
Ascomycota	Dothideomycetes	Cladosporium fulvum v1.0	PF00172	Clafu1|185565|scf7180000127713_G9501	Zn_clus	PF00172.13	5.3e-07	29.3	8.1	9.9e-07	28.5	5.6	1.4	1	0	0	1	1	1	1
Ascomycota	Dothideomycetes	Cladosporium fulvum v1.0	PF04082	Clafu1|185565|scf7180000127713_G9501	Fungal_trans	PF04082.13	2.2e-08	33.2	0.1	4.2e-08	32.2	0.1	1.5	1	0	0	1	1	1	1
Ascomycota	Dothideomycetes	Cladosporium fulvum v1.0	PF00172	Clafu1|185576|scf7180000127713_G9512	Zn_clus	PF00172.13	1.5e-07	31	6.1	2.6e-07	30.3	4.2	1.4	1	0	0	1	1	1	1
Ascomycota	Dothideomycetes	Cladosporium fulvum v1.0	PF04082	Clafu1|185576|scf7180000127713_G9512	Fungal_trans	PF04082.13	1.8e-10	40.1	2.2	3.2e-10	39.2	1.5	1.5	1	0	0	1	1	1	1
Ascomycota	Dothideomycetes	Cladosporium fulvum v1.0	PF04082	Clafu1|185668|scf7180000127785_G12999	Fungal_trans	PF04082.13	6.8e-26	90.6	2	1.5e-25	89.4	1.4	1.5	1	0	0	1	1	1	1
Ascomycota	Dothideomycetes	Cladosporium fulvum v1.0	PF00250	Clafu1|185680|scf7180000127825_G8949	Fork_head	PF00250.13	7.1e-33	112.4	0.1	1.5e-32	111.3	0	1.6	1	0	0	1	1	1	1
Ascomycota	Dothideomycetes	Cladosporium fulvum v1.0	PF00250	Clafu1|185782|scf7180000127851_G12811	Fork_head	PF00250.13	2.2e-05	24.3	0	4.3e-05	23.4	0	1.4	1	0	0	1	1	1	1
Ascomycota	Dothideomycetes	Cladosporium fulvum v1.0	PF00172	Clafu1|185804|scf7180000127866_G4656	Zn_clus	PF00172.13	4.9e-08	32.6	9.4	4.9e-08	32.6	6.5	1.9	2	0	0	2	2	1	1
Ascomycota	Dothideomycetes	Cladosporium fulvum v1.0	PF04082	Clafu1|185804|scf7180000127866_G4656	Fungal_trans	PF04082.13	1.4e-07	30.6	0.3	2.2e-07	29.9	0.2	1.4	1	0	0	1	1	1	1
Ascomycota	Dothideomycetes	Cladosporium fulvum v1.0	PF05764	Clafu1|185815|scf7180000127866_G4667	YL1	PF05764.8	4.7e-34	118	32	6.5e-34	117.5	22.2	1.2	1	0	0	1	1	1	1
Ascomycota	Dothideomycetes	Cladosporium fulvum v1.0	PF00172	Clafu1|185942|scf7180000127910_G4217	Zn_clus	PF00172.13	4.5e-08	32.7	11.9	8.3e-08	31.9	8.2	1.4	1	0	0	1	1	1	1
Ascomycota	Dothideomycetes	Cladosporium fulvum v1.0	PF00172	Clafu1|186087|scf7180000128009_G4825	Zn_clus	PF00172.13	2e-09	37.1	14	3.8e-09	36.2	9.7	1.4	1	0	0	1	1	1	1
Ascomycota	Dothideomycetes	Cladosporium fulvum v1.0	PF00320	Clafu1|186128|scf7180000128058_G12093	GATA	PF00320.22	9.2e-16	56.8	4.2	1.9e-15	55.8	2.9	1.6	1	0	0	1	1	1	1
Ascomycota	Dothideomycetes	Cladosporium fulvum v1.0	PF00989	Clafu1|186128|scf7180000128058_G12093	PAS	PF00989.19	6.5e-11	41.9	0	2.4e-10	40.1	0	1.9	2	0	0	2	2	1	1
Ascomycota	Dothideomycetes	Cladosporium fulvum v1.0	PF00096	Clafu1|186156|scf7180000128058_G12121	zf-C2H2	PF00096.21	1.5e-10	40.7	15.5	0.00021	21.3	0.3	3.8	3	0	0	3	3	1	1
Ascomycota	Dothideomycetes	Cladosporium fulvum v1.0	PF00249	Clafu1|186189|scf7180000128112_G10322	Myb_DNA-binding	PF00249.26	6.2e-20	70.9	3.9	4e-10	39.5	0.2	2.8	2	0	0	2	2	2	2
Ascomycota	Dothideomycetes	Cladosporium fulvum v1.0	PF00010	Clafu1|186200|scf7180000128125_G5070	HLH	PF00010.21	3.7e-12	45.6	0	7.1e-12	44.7	0	1.5	1	0	0	1	1	1	1
Ascomycota	Dothideomycetes	Cladosporium fulvum v1.0	PF00098	Clafu1|186203|scf7180000128125_G5073	zf-CCHC	PF00098.18	5.1e-52	171.3	56.6	8.5e-09	34.8	0.8	7.2	7	0	0	7	7	7	7
Ascomycota	Dothideomycetes	Cladosporium fulvum v1.0	PF04082	Clafu1|186212|scf7180000128125_G5082	Fungal_trans	PF04082.13	1.6e-07	30.3	0	2.5e-06	26.5	0	2.3	2	0	0	2	2	1	1
Ascomycota	Dothideomycetes	Cladosporium fulvum v1.0	PF00172	Clafu1|186245|scf7180000128138_G5656	Zn_clus	PF00172.13	7.5e-07	28.8	10.9	1.3e-06	28.1	7.6	1.3	1	0	0	1	1	1	1
Ascomycota	Dothideomycetes	Cladosporium fulvum v1.0	PF00989	Clafu1|186319|scf7180000128274_G1231	PAS	PF00989.19	1e-10	41.2	0	7.9e-05	22.3	0	3.9	3	0	0	3	3	0	0
Ascomycota	Dothideomycetes	Cladosporium fulvum v1.0	PF00172	Clafu1|186399|scf7180000128372_G9865	Zn_clus	PF00172.13	2.3e-07	30.5	13	3.5e-07	29.9	9	1.2	1	0	0	1	1	1	1
Ascomycota	Dothideomycetes	Cladosporium fulvum v1.0	PF04082	Clafu1|186399|scf7180000128372_G9865	Fungal_trans	PF04082.13	6.3e-06	25.1	0	1.4e-05	24	0	1.6	1	1	0	1	1	1	1
Ascomycota	Dothideomycetes	Cladosporium fulvum v1.0	PF00170	Clafu1|186496|scf7180000128495_G13338	bZIP_1	PF00170.16	1.1e-05	25.1	6	2.3e-05	24.1	4.2	1.4	1	0	0	1	1	1	1
Ascomycota	Dothideomycetes	Cladosporium fulvum v1.0	PF00172	Clafu1|186528|scf7180000128495_G13861	Zn_clus	PF00172.13	2.9e-08	33.4	10.3	8.8e-08	31.8	7.1	1.9	1	0	0	1	1	1	1
Ascomycota	Dothideomycetes	Cladosporium fulvum v1.0	PF00046	Clafu1|186553|scf7180000128495_G13886	Homeobox	PF00046.24	9.4e-13	47.5	2.3	9.4e-13	47.5	1.6	2.2	2	0	0	2	2	1	1
Ascomycota	Dothideomycetes	Cladosporium fulvum v1.0	PF00096	Clafu1|186571|scf7180000128495_G13904	zf-C2H2	PF00096.21	1.8e-05	24.7	10.3	4.1e-05	23.5	0.1	3.8	3	1	0	3	3	1	1
Ascomycota	Dothideomycetes	Cladosporium fulvum v1.0	PF00172	Clafu1|186588|scf7180000128508_G10794	Zn_clus	PF00172.13	3.8e-06	26.6	14.4	6.3e-06	25.9	10	1.3	1	0	0	1	1	1	1
Ascomycota	Dothideomycetes	Cladosporium fulvum v1.0	PF04082	Clafu1|186588|scf7180000128508_G10794	Fungal_trans	PF04082.13	2.8e-13	49.2	0	6e-13	48.1	0	1.5	1	0	0	1	1	1	1
Ascomycota	Dothideomycetes	Cladosporium fulvum v1.0	PF00096	Clafu1|186591|scf7180000128508_G10797	zf-C2H2	PF00096.21	1.4e-05	25	44.8	0.00048	20.2	4.4	5.9	6	1	0	6	6	1	1
Ascomycota	Dothideomycetes	Cladosporium fulvum v1.0	PF00096	Clafu1|186678|scf7180000128619_G11082	zf-C2H2	PF00096.21	3.3e-08	33.3	15.4	0.00028	20.9	0.1	3.2	3	0	0	3	3	2	2
Ascomycota	Dothideomycetes	Cladosporium fulvum v1.0	PF00172	Clafu1|186678|scf7180000128619_G11082	Zn_clus	PF00172.13	3.2e-06	26.8	7.4	3.2e-06	26.8	5.1	2	3	0	0	3	3	1	1
Ascomycota	Dothideomycetes	Cladosporium fulvum v1.0	PF04082	Clafu1|186722|scf7180000128711_G12927	Fungal_trans	PF04082.13	1.4e-15	56.7	0.7	3.3e-15	55.6	0.2	1.8	2	0	0	2	2	1	1
Ascomycota	Dothideomycetes	Cladosporium fulvum v1.0	PF00172	Clafu1|186740|scf7180000128711_G12945	Zn_clus	PF00172.13	1.1e-07	31.5	10	1.7e-07	30.9	6.9	1.4	1	0	0	1	1	1	1
Ascomycota	Dothideomycetes	Cladosporium fulvum v1.0	PF04082	Clafu1|186740|scf7180000128711_G12945	Fungal_trans	PF04082.13	2.2e-26	92.2	2.2	4.4e-26	91.2	1.5	1.5	1	0	0	1	1	1	1
Ascomycota	Dothideomycetes	Cladosporium fulvum v1.0	PF00172	Clafu1|186745|scf7180000128717_G4892	Zn_clus	PF00172.13	4.1e-07	29.7	9.8	6.4e-07	29.1	6.8	1.3	1	0	0	1	1	1	1
Ascomycota	Dothideomycetes	Cladosporium fulvum v1.0	PF00172	Clafu1|186788|scf7180000128810_G10979	Zn_clus	PF00172.13	1.6e-06	27.8	7.4	2.8e-06	27	5.2	1.4	1	0	0	1	1	1	1
Ascomycota	Dothideomycetes	Cladosporium fulvum v1.0	PF04082	Clafu1|186788|scf7180000128810_G10979	Fungal_trans	PF04082.13	1.8e-07	30.2	0.1	1.8e-06	26.9	0.1	2.5	1	1	0	1	1	1	1
Ascomycota	Dothideomycetes	Cladosporium fulvum v1.0	PF04082	Clafu1|186904|scf7180000128939_G9402	Fungal_trans	PF04082.13	1.5e-10	40.3	0.1	2.1e-10	39.8	0.1	1.3	1	0	0	1	1	1	1
Ascomycota	Dothideomycetes	Cladosporium fulvum v1.0	PF00172	Clafu1|186923|scf7180000128969_G1811	Zn_clus	PF00172.13	4.7e-07	29.5	10.3	9.1e-07	28.6	7.1	1.5	1	0	0	1	1	1	1
Ascomycota	Dothideomycetes	Cladosporium fulvum v1.0	PF04082	Clafu1|186923|scf7180000128969_G1811	Fungal_trans	PF04082.13	8.7e-06	24.7	0	1.8e-05	23.7	0	1.5	1	0	0	1	1	1	1
Ascomycota	Dothideomycetes	Cladosporium fulvum v1.0	PF00098	Clafu1|186972|scf7180000128985_G620	zf-CCHC	PF00098.18	3.3e-06	26.6	2.4	5.2e-06	26	1.7	1.3	1	0	0	1	1	1	1
Ascomycota	Dothideomycetes	Cladosporium fulvum v1.0	PF00046	Clafu1|187101|scf7180000129012_G11224	Homeobox	PF00046.24	2.6e-05	23.6	0.3	7.6e-05	22.1	0.2	1.8	1	0	0	1	1	1	1
Ascomycota	Dothideomycetes	Cladosporium fulvum v1.0	PF00320	Clafu1|187345|scf7180000129064_G13375	GATA	PF00320.22	3.9e-33	112.4	15.3	2e-16	58.9	2.8	2.5	2	0	0	2	2	2	2
Ascomycota	Dothideomycetes	Cladosporium fulvum v1.0	PF00172	Clafu1|187417|scf7180000129130_G5664	Zn_clus	PF00172.13	3e-09	36.5	9.3	5e-09	35.8	6.5	1.3	1	0	0	1	1	1	1
Ascomycota	Dothideomycetes	Cladosporium fulvum v1.0	PF04082	Clafu1|187417|scf7180000129130_G5664	Fungal_trans	PF04082.13	5.3e-16	58.2	0.1	1.3e-15	56.9	0	1.6	2	0	0	2	2	1	1
Ascomycota	Dothideomycetes	Cladosporium fulvum v1.0	PF00170	Clafu1|187424|scf7180000129130_G5671	bZIP_1	PF00170.16	1.7e-06	27.8	13.5	1.7e-06	27.8	9.4	3.1	2	1	1	3	3	1	1
Ascomycota	Dothideomycetes	Cladosporium fulvum v1.0	PF07716	Clafu1|187424|scf7180000129130_G5671	bZIP_2	PF07716.10	9.6e-05	22	11.3	9.6e-05	22	7.8	3.3	2	1	0	2	2	1	1
Ascomycota	Dothideomycetes	Cladosporium fulvum v1.0	PF00320	Clafu1|187550|scf7180000129187_G9167	GATA	PF00320.22	2e-14	52.5	7.1	5.5e-14	51.1	4.9	1.8	1	0	0	1	1	1	1
Ascomycota	Dothideomycetes	Cladosporium fulvum v1.0	PF00989	Clafu1|187550|scf7180000129187_G9167	PAS	PF00989.19	4.4e-13	48.9	0	1.5e-05	24.6	0	3.6	3	1	0	3	3	1	1
Ascomycota	Dothideomycetes	Cladosporium fulvum v1.0	PF00098	Clafu1|187603|scf7180000129187_G9220	zf-CCHC	PF00098.18	7.6e-10	38.1	9.6	0.00013	21.6	0.8	2.4	2	0	0	2	2	2	2
Ascomycota	Dothideomycetes	Cladosporium fulvum v1.0	PF00172	Clafu1|187665|scf7180000129253_G1407	Zn_clus	PF00172.13	2.2e-10	40.1	7.7	3.7e-10	39.4	5.3	1.4	1	0	0	1	1	1	1
Ascomycota	Dothideomycetes	Cladosporium fulvum v1.0	PF00172	Clafu1|187666|scf7180000129274_G12579	Zn_clus	PF00172.13	3.4e-09	36.3	10.2	6.5e-09	35.4	7.1	1.5	1	0	0	1	1	1	1
Ascomycota	Dothideomycetes	Cladosporium fulvum v1.0	PF04082	Clafu1|187666|scf7180000129274_G12579	Fungal_trans	PF04082.13	2.1e-16	59.5	0.1	5.9e-16	58	0	1.7	2	0	0	2	2	1	1
Ascomycota	Dothideomycetes	Cladosporium fulvum v1.0	PF06839	Clafu1|187767|scf7180000129466_G1429	zf-GRF	PF06839.7	1.1e-08	34.7	5.9	1.8e-08	34	4.1	1.4	1	0	0	1	1	1	1
Ascomycota	Dothideomycetes	Cladosporium fulvum v1.0	PF00172	Clafu1|187813|scf7180000129551_G14118	Zn_clus	PF00172.13	2.9e-08	33.4	10	4.5e-08	32.8	6.9	1.3	1	0	0	1	1	1	1
Ascomycota	Dothideomycetes	Cladosporium fulvum v1.0	PF00170	Clafu1|187852|scf7180000129586_G4960	bZIP_1	PF00170.16	5.5e-08	32.5	13.1	5.9e-07	29.2	9.1	2.2	1	1	0	1	1	1	1
Ascomycota	Dothideomycetes	Cladosporium fulvum v1.0	PF00172	Clafu1|187981|scf7180000129831_G10598	Zn_clus	PF00172.13	6e-09	35.5	8.4	1e-08	34.8	5.8	1.4	1	0	0	1	1	1	1
Ascomycota	Dothideomycetes	Cladosporium fulvum v1.0	PF04082	Clafu1|187981|scf7180000129831_G10598	Fungal_trans	PF04082.13	3e-07	29.5	0.3	5.6e-07	28.6	0.1	1.5	2	0	0	2	2	1	1
Ascomycota	Dothideomycetes	Cladosporium fulvum v1.0	PF00172	Clafu1|188039|scf7180000129993_G1447	Zn_clus	PF00172.13	5.4e-09	35.7	12	8.9e-09	35	8.3	1.3	1	0	0	1	1	1	1
Ascomycota	Dothideomycetes	Cladosporium fulvum v1.0	PF00096	Clafu1|188056|scf7180000129994_G34	zf-C2H2	PF00096.21	4.7e-12	45.4	12.4	7.9e-06	25.8	1.6	4	3	0	0	3	3	2	2
Ascomycota	Dothideomycetes	Cladosporium fulvum v1.0	PF00172	Clafu1|188202|scf7180000130014_G2965	Zn_clus	PF00172.13	5.9e-09	35.6	9.8	1.2e-08	34.6	6.8	1.5	1	0	0	1	1	1	1
Ascomycota	Dothideomycetes	Cladosporium fulvum v1.0	PF04082	Clafu1|188202|scf7180000130014_G2965	Fungal_trans	PF04082.13	7.2e-24	83.9	0	1.7e-23	82.7	0	1.5	1	1	0	1	1	1	1
Ascomycota	Dothideomycetes	Cladosporium fulvum v1.0	PF00010	Clafu1|188207|scf7180000130014_G2970	HLH	PF00010.21	9e-12	44.4	0	3.7e-11	42.4	0	2.1	1	1	0	1	1	1	1
Ascomycota	Dothideomycetes	Cladosporium fulvum v1.0	PF00098	Clafu1|188260|scf7180000130017_G7336	zf-CCHC	PF00098.18	1.6e-11	43.4	9.7	1.5e-05	24.6	0.4	2.3	2	0	0	2	2	2	2
Ascomycota	Dothideomycetes	Cladosporium fulvum v1.0	PF00172	Clafu1|188261|scf7180000130017_G7337	Zn_clus	PF00172.13	3.2e-09	36.4	7.7	4.7e-09	35.9	5.4	1.3	1	0	0	1	1	1	1
Ascomycota	Dothideomycetes	Cladosporium fulvum v1.0	PF00172	Clafu1|188291|scf7180000130017_G7367	Zn_clus	PF00172.13	3.6e-06	26.7	16.4	5.8e-06	26	11.4	1.3	1	0	0	1	1	1	1
Ascomycota	Dothideomycetes	Cladosporium fulvum v1.0	PF00046	Clafu1|188490|scf7180000130050_G1014	Homeobox	PF00046.24	6.1e-06	25.6	0.7	1.3e-05	24.6	0.5	1.5	1	0	0	1	1	1	1
Ascomycota	Dothideomycetes	Cladosporium fulvum v1.0	PF00172	Clafu1|188493|scf7180000130050_G1017	Zn_clus	PF00172.13	2.2e-05	24.1	11.8	3.7e-05	23.4	8.2	1.4	1	0	0	1	1	1	1
Ascomycota	Dothideomycetes	Cladosporium fulvum v1.0	PF04082	Clafu1|188493|scf7180000130050_G1017	Fungal_trans	PF04082.13	7.1e-13	47.9	0.1	1e-12	47.4	0.1	1.2	1	0	0	1	1	1	1
Ascomycota	Dothideomycetes	Cladosporium fulvum v1.0	PF00170	Clafu1|188509|scf7180000130050_G1033	bZIP_1	PF00170.16	6.5e-10	38.7	13.2	1.5e-09	37.6	9.2	1.6	1	0	0	1	1	1	1
Ascomycota	Dothideomycetes	Cladosporium fulvum v1.0	PF07716	Clafu1|188509|scf7180000130050_G1033	bZIP_2	PF07716.10	1.5e-07	31	14.8	1.5e-07	31	10.3	1.9	2	0	0	2	2	1	1
Ascomycota	Dothideomycetes	Cladosporium fulvum v1.0	PF00320	Clafu1|188531|scf7180000130050_G1055	GATA	PF00320.22	9.5e-16	56.7	2.9	1.6e-15	56	2	1.4	1	0	0	1	1	1	1
Ascomycota	Dothideomycetes	Cladosporium fulvum v1.0	PF00170	Clafu1|188590|scf7180000130062_G8761	bZIP_1	PF00170.16	4.3e-10	39.3	7.3	8.8e-10	38.3	5	1.5	1	0	0	1	1	1	1
Ascomycota	Dothideomycetes	Cladosporium fulvum v1.0	PF04082	Clafu1|188629|scf7180000130092_G3156	Fungal_trans	PF04082.13	2.1e-26	92.2	0.2	3.9e-26	91.4	0.2	1.5	1	0	0	1	1	1	1
Ascomycota	Dothideomycetes	Cladosporium fulvum v1.0	PF05224	Clafu1|188696|scf7180000130096_G2567	NDT80_PhoG	PF05224.7	2.8e-37	128.4	0.4	8.6e-37	126.8	0.2	1.8	1	1	0	1	1	1	1
Ascomycota	Dothideomycetes	Cladosporium fulvum v1.0	PF00172	Clafu1|188729|scf7180000130096_G2600	Zn_clus	PF00172.13	3e-09	36.5	9	5e-09	35.8	6.2	1.3	1	0	0	1	1	1	1
Ascomycota	Dothideomycetes	Cladosporium fulvum v1.0	PF04082	Clafu1|188729|scf7180000130096_G2600	Fungal_trans	PF04082.13	5.2e-12	45.1	0.1	1.2e-11	43.9	0.1	1.5	1	0	0	1	1	1	1
Ascomycota	Dothideomycetes	Cladosporium fulvum v1.0	PF04082	Clafu1|188791|scf7180000130099_G6506	Fungal_trans	PF04082.13	1.7e-17	63	0.1	2.7e-17	62.4	0	1.3	1	0	0	1	1	1	1
Ascomycota	Dothideomycetes	Cladosporium fulvum v1.0	PF00172	Clafu1|188801|scf7180000130099_G6516	Zn_clus	PF00172.13	2.2e-05	24.1	6.9	3.7e-05	23.4	4.8	1.3	1	0	0	1	1	1	1
Ascomycota	Dothideomycetes	Cladosporium fulvum v1.0	PF04082	Clafu1|188801|scf7180000130099_G6516	Fungal_trans	PF04082.13	2.4e-09	36.3	0	8e-09	34.6	0	1.9	1	1	0	1	1	1	1
Ascomycota	Dothideomycetes	Cladosporium fulvum v1.0	PF00010	Clafu1|188815|scf7180000130099_G8063	HLH	PF00010.21	1.2e-08	34.4	0	2.7e-08	33.3	0	1.6	1	0	0	1	1	1	1
Ascomycota	Dothideomycetes	Cladosporium fulvum v1.0	PF00165	Clafu1|188847|scf7180000130099_G8095	HTH_AraC	PF00165.18	6.8e-06	25.6	0	1.6e-05	24.4	0	1.7	1	0	0	1	1	1	1
Ascomycota	Dothideomycetes	Cladosporium fulvum v1.0	PF00172	Clafu1|188926|scf7180000130116_G2616	Zn_clus	PF00172.13	5.5e-10	38.9	10	8.1e-10	38.3	6.9	1.2	1	0	0	1	1	1	1
Ascomycota	Dothideomycetes	Cladosporium fulvum v1.0	PF04082	Clafu1|188930|scf7180000130116_G2620	Fungal_trans	PF04082.13	2.7e-05	23	0.1	5.6e-05	22	0	1.5	1	0	0	1	1	1	1
Ascomycota	Dothideomycetes	Cladosporium fulvum v1.0	PF04082	Clafu1|188935|scf7180000130116_G2625	Fungal_trans	PF04082.13	2.4e-15	56	0	4.4e-15	55.1	0	1.4	1	0	0	1	1	1	1
Ascomycota	Dothideomycetes	Cladosporium fulvum v1.0	PF00447	Clafu1|189088|scf7180000130132_G10905	HSF_DNA-bind	PF00447.12	4.8e-36	122.9	0.8	7.6e-36	122.3	0.5	1.3	1	0	0	1	1	1	1
Ascomycota	Dothideomycetes	Cladosporium fulvum v1.0	PF00172	Clafu1|189202|scf7180000130166_G3637	Zn_clus	PF00172.13	3.3e-06	26.8	28.1	0.0005	19.8	5	2.5	2	0	0	2	2	0	0
Ascomycota	Dothideomycetes	Cladosporium fulvum v1.0	PF00096	Clafu1|189257|scf7180000130177_G8175	zf-C2H2	PF00096.21	1e-06	28.6	12.4	0.002	18.2	1.2	3.7	3	0	0	3	3	1	1
Ascomycota	Dothideomycetes	Cladosporium fulvum v1.0	PF00096	Clafu1|189263|scf7180000130177_G8181	zf-C2H2	PF00096.21	2.7e-23	80.7	51	0.00016	21.7	0.2	11	11	0	0	11	11	4	4
Ascomycota	Dothideomycetes	Cladosporium fulvum v1.0	PF00172	Clafu1|189267|scf7180000130177_G8185	Zn_clus	PF00172.13	1.6e-09	37.4	10.9	2.4e-09	36.8	7.6	1.3	1	0	0	1	1	1	1
Ascomycota	Dothideomycetes	Cladosporium fulvum v1.0	PF04082	Clafu1|189267|scf7180000130177_G8185	Fungal_trans	PF04082.13	9.2e-28	96.7	0	1.5e-27	96	0	1.3	1	0	0	1	1	1	1
Ascomycota	Dothideomycetes	Cladosporium fulvum v1.0	PF00250	Clafu1|189314|scf7180000130183_G6769	Fork_head	PF00250.13	5.5e-18	64.7	0	1.5e-17	63.3	0	1.6	2	0	0	2	2	1	1
Ascomycota	Dothideomycetes	Cladosporium fulvum v1.0	PF00172	Clafu1|189356|scf7180000130244_G766	Zn_clus	PF00172.13	5.9e-09	35.6	11	1e-08	34.8	7.6	1.3	1	0	0	1	1	1	1
Ascomycota	Dothideomycetes	Cladosporium fulvum v1.0	PF04082	Clafu1|189356|scf7180000130244_G766	Fungal_trans	PF04082.13	3.2e-13	49.1	0.1	4.4e-13	48.6	0.1	1.2	1	0	0	1	1	1	1
Ascomycota	Dothideomycetes	Cladosporium fulvum v1.0	PF00172	Clafu1|189417|scf7180000130248_G10631	Zn_clus	PF00172.13	1.2e-05	25	11.8	2.3e-05	24.1	8.2	1.4	1	0	0	1	1	1	1
Ascomycota	Dothideomycetes	Cladosporium fulvum v1.0	PF00170	Clafu1|189539|scf7180000130264_G1296	bZIP_1	PF00170.16	3.2e-10	39.7	8.3	7.4e-10	38.5	5.8	1.5	1	0	0	1	1	1	1
Ascomycota	Dothideomycetes	Cladosporium fulvum v1.0	PF07716	Clafu1|189539|scf7180000130264_G1296	bZIP_2	PF07716.10	3.1e-07	30	11.7	3.1e-07	30	8.1	1.8	2	0	0	2	2	1	1
Ascomycota	Dothideomycetes	Cladosporium fulvum v1.0	PF00989	Clafu1|189549|scf7180000130264_G1306	PAS	PF00989.19	5.3e-05	22.9	0	0.00017	21.3	0	1.9	1	0	0	1	1	0	0
Ascomycota	Dothideomycetes	Cladosporium fulvum v1.0	PF00096	Clafu1|189565|scf7180000130264_G1322	zf-C2H2	PF00096.21	2.6e-05	24.1	2.7	2.6e-05	24.1	1.9	4	4	0	0	4	4	1	1
Ascomycota	Dothideomycetes	Cladosporium fulvum v1.0	PF01285	Clafu1|189679|scf7180000130280_G7127	TEA	PF01285.13	3.6e-33	115.3	4	3.6e-33	115.3	2.8	3.1	3	1	0	3	3	1	1
Ascomycota	Dothideomycetes	Cladosporium fulvum v1.0	PF00172	Clafu1|189910|scf7180000130297_G534	Zn_clus	PF00172.13	1.5e-06	27.8	9	3e-06	26.9	6.3	1.5	1	0	0	1	1	1	1
Ascomycota	Dothideomycetes	Cladosporium fulvum v1.0	PF04082	Clafu1|189937|scf7180000130299_G2017	Fungal_trans	PF04082.13	7e-08	31.5	0.1	1.2e-07	30.7	0.1	1.3	1	0	0	1	1	1	1
Ascomycota	Dothideomycetes	Cladosporium fulvum v1.0	PF04082	Clafu1|189945|scf7180000130302_G9273	Fungal_trans	PF04082.13	1.1e-16	60.4	0	1.5e-16	59.9	0	1.2	1	0	0	1	1	1	1
Ascomycota	Dothideomycetes	Cladosporium fulvum v1.0	PF00172	Clafu1|189985|scf7180000130303_G3798	Zn_clus	PF00172.13	3.1e-08	33.3	9	5.6e-08	32.4	6.3	1.4	1	0	0	1	1	1	1
Ascomycota	Dothideomycetes	Cladosporium fulvum v1.0	PF00172	Clafu1|189997|scf7180000130307_G2516	Zn_clus	PF00172.13	2.4e-05	24	0.5	4.2e-05	23.3	0.3	1.4	1	0	0	1	1	1	1
Ascomycota	Dothideomycetes	Cladosporium fulvum v1.0	PF04082	Clafu1|190109|scf7180000130311_G1562	Fungal_trans	PF04082.13	9.2e-17	60.7	0.1	1.9e-16	59.6	0	1.5	1	0	0	1	1	1	1
Ascomycota	Dothideomycetes	Cladosporium fulvum v1.0	PF04082	Clafu1|190117|scf7180000130311_G1570	Fungal_trans	PF04082.13	6.9e-09	34.8	0	1.2e-08	34.1	0	1.4	1	0	0	1	1	1	1
Ascomycota	Dothideomycetes	Cladosporium fulvum v1.0	PF04082	Clafu1|190123|scf7180000130311_G1576	Fungal_trans	PF04082.13	1.5e-14	53.4	0.4	2.7e-14	52.5	0.3	1.4	1	0	0	1	1	1	1
Ascomycota	Dothideomycetes	Cladosporium fulvum v1.0	PF00170	Clafu1|190236|scf7180000130316_G3823	bZIP_1	PF00170.16	4.4e-06	26.4	8.8	0.00011	21.9	2.2	2.5	2	0	0	2	2	0	0
Ascomycota	Dothideomycetes	Cladosporium fulvum v1.0	PF00170	Clafu1|190244|scf7180000130316_G3831	bZIP_1	PF00170.16	2.8e-06	27.1	1	6.2e-06	26	0.7	1.6	1	0	0	1	1	1	1
Ascomycota	Dothideomycetes	Cladosporium fulvum v1.0	PF00249	Clafu1|190260|scf7180000130316_G3847	Myb_DNA-binding	PF00249.26	8.5e-11	41.6	0.2	0.024	14.5	0	4.3	4	1	0	4	4	0	0
Ascomycota	Dothideomycetes	Cladosporium fulvum v1.0	PF00096	Clafu1|190322|scf7180000130321_G1727	zf-C2H2	PF00096.21	1.7e-07	31	8.9	0.00034	20.7	0.5	2.7	2	0	0	2	2	1	1
Ascomycota	Dothideomycetes	Cladosporium fulvum v1.0	PF00096	Clafu1|190328|scf7180000130321_G1733	zf-C2H2	PF00096.21	2e-05	24.5	1.5	3.5e-05	23.8	1	1.4	1	0	0	1	1	1	1
Ascomycota	Dothideomycetes	Cladosporium fulvum v1.0	PF04082	Clafu1|190338|scf7180000130321_G1743	Fungal_trans	PF04082.13	6.2e-06	25.2	0.2	8.5e-06	24.7	0.2	1.1	1	0	0	1	1	1	1
Ascomycota	Dothideomycetes	Cladosporium fulvum v1.0	PF02891	Clafu1|190418|scf7180000130326_G8891	zf-MIZ	PF02891.15	1.6e-09	37	2.7	3.3e-09	36	1.8	1.6	1	0	0	1	1	1	1
Ascomycota	Dothideomycetes	Cladosporium fulvum v1.0	PF00172	Clafu1|190428|scf7180000130326_G8901	Zn_clus	PF00172.13	1.7e-07	30.9	9.9	3.9e-07	29.8	6.9	1.6	1	0	0	1	1	1	1
Ascomycota	Dothideomycetes	Cladosporium fulvum v1.0	PF00098	Clafu1|190447|scf7180000130326_G8920	zf-CCHC	PF00098.18	1.9e-56	185.3	97.8	1.1e-06	28.2	2.8	12.2	12	0	0	12	12	10	10
Ascomycota	Dothideomycetes	Cladosporium fulvum v1.0	PF00172	Clafu1|190475|scf7180000130327_G4856	Zn_clus	PF00172.13	5.5e-06	26.1	13	1.1e-05	25.1	9	1.5	1	0	0	1	1	1	1
Ascomycota	Dothideomycetes	Cladosporium fulvum v1.0	PF04082	Clafu1|190475|scf7180000130327_G4856	Fungal_trans	PF04082.13	1.2e-11	43.8	0.6	2e-11	43.2	0.4	1.3	1	0	0	1	1	1	1
Ascomycota	Dothideomycetes	Cladosporium fulvum v1.0	PF00096	Clafu1|190620|scf7180000130340_G9315	zf-C2H2	PF00096.21	3e-05	24	11.5	0.014	15.6	1	2.8	2	0	0	2	2	1	1
Ascomycota	Dothideomycetes	Cladosporium fulvum v1.0	PF00172	Clafu1|190639|scf7180000130340_G9334	Zn_clus	PF00172.13	1.9e-09	37.1	8.4	2.9e-09	36.6	5.8	1.2	1	0	0	1	1	1	1
Ascomycota	Dothideomycetes	Cladosporium fulvum v1.0	PF00172	Clafu1|190736|scf7180000130346_G14000	Zn_clus	PF00172.13	1.9e-08	33.9	8.7	3.6e-08	33.1	6	1.4	1	0	0	1	1	1	1
Ascomycota	Dothideomycetes	Cladosporium fulvum v1.0	PF04082	Clafu1|190736|scf7180000130346_G14000	Fungal_trans	PF04082.13	5e-18	64.8	0.2	1.2e-16	60.2	0	2.2	1	1	1	2	2	1	1
Ascomycota	Dothideomycetes	Cladosporium fulvum v1.0	PF05224	Clafu1|190742|scf7180000130348_G3212	NDT80_PhoG	PF05224.7	5.7e-35	120.9	0	9.5e-35	120.2	0	1.4	1	0	0	1	1	1	1
Ascomycota	Dothideomycetes	Cladosporium fulvum v1.0	PF02257	Clafu1|190805|scf7180000130355_G8246	RFX_DNA_binding	PF02257.10	3e-30	104.1	0	6.5e-30	103	0	1.6	1	0	0	1	1	1	1
Ascomycota	Dothideomycetes	Cladosporium fulvum v1.0	PF04082	Clafu1|190828|scf7180000130358_G2035	Fungal_trans	PF04082.13	4.9e-10	38.6	0.1	7.9e-10	37.9	0.1	1.3	1	0	0	1	1	1	1
Ascomycota	Dothideomycetes	Cladosporium fulvum v1.0	PF04082	Clafu1|190849|scf7180000130359_G5042	Fungal_trans	PF04082.13	1.7e-17	63	0	6.3e-17	61.2	0	1.9	2	0	0	2	2	1	1
Ascomycota	Dothideomycetes	Cladosporium fulvum v1.0	PF00172	Clafu1|190984|scf7180000130368_G13301	Zn_clus	PF00172.13	5.6e-05	22.8	4.5	5.6e-05	22.8	3.1	2	2	0	0	2	2	1	1
Ascomycota	Dothideomycetes	Cladosporium fulvum v1.0	PF04082	Clafu1|191086|scf7180000130383_G11929	Fungal_trans	PF04082.13	3.1e-11	42.5	0	6.4e-11	41.5	0	1.5	1	0	0	1	1	1	1
Ascomycota	Dothideomycetes	Cladosporium fulvum v1.0	PF04082	Clafu1|191159|scf7180000130384_G7590	Fungal_trans	PF04082.13	1.1e-24	86.6	0.1	1.6e-24	86.1	0.1	1.3	1	0	0	1	1	1	1
Ascomycota	Dothideomycetes	Cladosporium fulvum v1.0	PF00320	Clafu1|191173|scf7180000130384_G7604	GATA	PF00320.22	1.9e-05	23.8	2.3	1.9e-05	23.8	1.6	2.2	2	0	0	2	2	1	1
Ascomycota	Dothideomycetes	Cladosporium fulvum v1.0	PF00250	Clafu1|191342|scf7180000130410_G11542	Fork_head	PF00250.13	4.3e-36	122.7	0.1	7.9e-36	121.9	0.1	1.4	1	0	0	1	1	1	1
Ascomycota	Dothideomycetes	Cladosporium fulvum v1.0	PF04516	Clafu1|191389|scf7180000130411_G6126	CP2	PF04516.10	9.2e-86	286.6	0	1.4e-85	286	0	1.3	1	0	0	1	1	1	1
Ascomycota	Dothideomycetes	Cladosporium fulvum v1.0	PF00096	Clafu1|191427|scf7180000130411_G6164	zf-C2H2	PF00096.21	4.5e-05	23.4	13.1	0.00011	22.3	1.1	4	4	0	0	4	4	2	2
Ascomycota	Dothideomycetes	Cladosporium fulvum v1.0	PF00172	Clafu1|191427|scf7180000130411_G6164	Zn_clus	PF00172.13	3.2e-08	33.2	13	7.9e-08	32	9	1.7	1	0	0	1	1	1	1
Ascomycota	Dothideomycetes	Cladosporium fulvum v1.0	PF04082	Clafu1|191427|scf7180000130411_G6164	Fungal_trans	PF04082.13	7.8e-07	28.1	1.7	1.2e-06	27.5	0.5	1.9	2	0	0	2	2	1	1
Ascomycota	Dothideomycetes	Cladosporium fulvum v1.0	PF00098	Clafu1|191629|scf7180000130420_G10690	zf-CCHC	PF00098.18	7.1e-45	148.8	58	4.1e-08	32.7	1.4	7.2	7	0	0	7	7	7	7
Ascomycota	Dothideomycetes	Cladosporium fulvum v1.0	PF00096	Clafu1|191866|scf7180000130478_G3037	zf-C2H2	PF00096.21	0.00023	21.2	5.5	0.14	12.4	0.4	2.6	2	0	0	2	2	0	0
Ascomycota	Dothideomycetes	Cladosporium fulvum v1.0	PF04082	Clafu1|191885|scf7180000130484_G2145	Fungal_trans	PF04082.13	3.3e-11	42.4	0.2	5.8e-11	41.6	0.1	1.3	1	0	0	1	1	1	1
Ascomycota	Dothideomycetes	Cladosporium fulvum v1.0	PF00172	Clafu1|191960|scf7180000130492_G1635	Zn_clus	PF00172.13	3.7e-07	29.8	6.6	6.8e-07	29	4.6	1.4	1	0	0	1	1	1	1
Ascomycota	Dothideomycetes	Cladosporium fulvum v1.0	PF04082	Clafu1|191960|scf7180000130492_G1635	Fungal_trans	PF04082.13	4.1e-11	42.1	1	8.2e-11	41.1	0.7	1.5	1	0	0	1	1	1	1
Ascomycota	Dothideomycetes	Cladosporium fulvum v1.0	PF00096	Clafu1|191987|scf7180000130502_G211	zf-C2H2	PF00096.21	6.5e-17	60.7	23.2	0.0004	20.4	0.4	4.4	4	0	0	4	4	4	4
Ascomycota	Dothideomycetes	Cladosporium fulvum v1.0	PF04082	Clafu1|192003|scf7180000130502_G1775	Fungal_trans	PF04082.13	8.8e-05	21.4	0.2	0.00021	20.1	0	1.7	2	0	0	2	2	0	0
Ascomycota	Dothideomycetes	Cladosporium fulvum v1.0	PF04082	Clafu1|192004|scf7180000130502_G1776	Fungal_trans	PF04082.13	4.7e-07	28.8	0.1	5.6e-07	28.6	0	1.2	1	0	0	1	1	1	1
Ascomycota	Dothideomycetes	Cladosporium fulvum v1.0	PF00096	Clafu1|192013|scf7180000130502_G1785	zf-C2H2	PF00096.21	6.3e-10	38.7	10.9	0.0001	22.3	0.8	2.9	2	0	0	2	2	2	2
Ascomycota	Dothideomycetes	Cladosporium fulvum v1.0	PF02200	Clafu1|192013|scf7180000130502_G1785	STE	PF02200.11	2.6e-61	204.5	0.2	5e-61	203.6	0.1	1.5	1	0	0	1	1	1	1
Ascomycota	Dothideomycetes	Cladosporium fulvum v1.0	PF00172	Clafu1|192038|scf7180000130544_G3082	Zn_clus	PF00172.13	5.7e-07	29.2	12.5	9.8e-07	28.5	8.6	1.4	1	0	0	1	1	1	1
Ascomycota	Dothideomycetes	Cladosporium fulvum v1.0	PF00172	Clafu1|192144|scf7180000130553_G11654	Zn_clus	PF00172.13	8e-08	31.9	12.2	1.9e-07	30.8	8.4	1.6	1	0	0	1	1	1	1
Ascomycota	Dothideomycetes	Cladosporium fulvum v1.0	PF04082	Clafu1|192144|scf7180000130553_G11654	Fungal_trans	PF04082.13	3e-22	78.6	0	5.1e-22	77.9	0	1.3	1	0	0	1	1	1	1
Ascomycota	Dothideomycetes	Cladosporium fulvum v1.0	PF00172	Clafu1|192176|scf7180000130553_G11686	Zn_clus	PF00172.13	3e-06	26.9	11.1	5.3e-06	26.1	7.7	1.3	1	0	0	1	1	1	1
Ascomycota	Dothideomycetes	Cladosporium fulvum v1.0	PF04082	Clafu1|192176|scf7180000130553_G11686	Fungal_trans	PF04082.13	1.8e-07	30.2	0.1	5.5e-07	28.6	0	1.8	2	0	0	2	2	1	1
Ascomycota	Dothideomycetes	Cladosporium fulvum v1.0	PF00172	Clafu1|192188|scf7180000130553_G11698	Zn_clus	PF00172.13	3.7e-07	29.8	12	6.3e-07	29.1	8.3	1.4	1	0	0	1	1	1	1
Ascomycota	Dothideomycetes	Cladosporium fulvum v1.0	PF00172	Clafu1|192205|scf7180000130553_G11715	Zn_clus	PF00172.13	6.8e-07	29	7.1	1.2e-06	28.2	4.9	1.3	1	0	0	1	1	1	1
Ascomycota	Dothideomycetes	Cladosporium fulvum v1.0	PF04082	Clafu1|192205|scf7180000130553_G11715	Fungal_trans	PF04082.13	2.2e-22	79.1	0.2	3.4e-22	78.5	0.2	1.2	1	0	0	1	1	1	1
Ascomycota	Dothideomycetes	Cladosporium fulvum v1.0	PF00172	Clafu1|192233|scf7180000130553_G11743	Zn_clus	PF00172.13	3.8e-07	29.8	8.9	6.2e-07	29.1	6.2	1.3	1	0	0	1	1	1	1
Ascomycota	Dothideomycetes	Cladosporium fulvum v1.0	PF04082	Clafu1|192233|scf7180000130553_G11743	Fungal_trans	PF04082.13	4.1e-27	94.6	0	5.9e-26	90.8	0	2.4	2	1	0	2	2	1	1
Ascomycota	Dothideomycetes	Cladosporium fulvum v1.0	PF00096	Clafu1|192269|scf7180000130562_G9714	zf-C2H2	PF00096.21	6.9e-06	26	10.2	0.0079	16.4	0.3	3.2	3	0	0	3	3	1	1
Ascomycota	Dothideomycetes	Cladosporium fulvum v1.0	PF00170	Clafu1|192309|scf7180000130562_G9754	bZIP_1	PF00170.16	2.3e-08	33.8	10.1	2.3e-08	33.8	7	2	2	0	0	2	2	1	1
Ascomycota	Dothideomycetes	Cladosporium fulvum v1.0	PF07716	Clafu1|192309|scf7180000130562_G9754	bZIP_2	PF07716.10	3.1e-05	23.6	10.3	3.1e-05	23.6	7.2	2.6	2	0	0	2	2	1	1
Ascomycota	Dothideomycetes	Cladosporium fulvum v1.0	PF02045	Clafu1|192369|scf7180000130571_G5471	CBFB_NFYA	PF02045.10	2e-30	105	3.8	4.3e-30	103.9	2.6	1.6	1	0	0	1	1	1	1
Ascomycota	Dothideomycetes	Cladosporium fulvum v1.0	PF04082	Clafu1|192386|scf7180000130573_G593	Fungal_trans	PF04082.13	1.7e-14	53.2	0.4	2.9e-14	52.5	0.3	1.4	1	0	0	1	1	1	1
Ascomycota	Dothideomycetes	Cladosporium fulvum v1.0	PF04082	Clafu1|192440|scf7180000130614_G964	Fungal_trans	PF04082.13	0.00011	21.1	0	0.00015	20.6	0	1.2	1	0	0	1	1	0	0
Ascomycota	Dothideomycetes	Cladosporium fulvum v1.0	PF04082	Clafu1|192463|scf7180000130629_G9241	Fungal_trans	PF04082.13	3.1e-12	45.8	0	7.5e-12	44.5	0	1.6	1	0	0	1	1	1	1
Ascomycota	Dothideomycetes	Cladosporium fulvum v1.0	PF00170	Clafu1|192603|scf7180000130653_G13943	bZIP_1	PF00170.16	1.2e-13	50.7	3.4	2.2e-13	49.8	2.4	1.3	1	0	0	1	1	1	1
Ascomycota	Dothideomycetes	Cladosporium fulvum v1.0	PF07716	Clafu1|192603|scf7180000130653_G13943	bZIP_2	PF07716.10	3.8e-06	26.5	5.8	7.6e-06	25.5	4	1.5	1	0	0	1	1	1	1
Ascomycota	Dothideomycetes	Cladosporium fulvum v1.0	PF00172	Clafu1|192606|scf7180000130653_G13946	Zn_clus	PF00172.13	2.7e-09	36.6	10.9	5.4e-09	35.7	7.6	1.5	1	0	0	1	1	1	1
Ascomycota	Dothideomycetes	Cladosporium fulvum v1.0	PF04082	Clafu1|192606|scf7180000130653_G13946	Fungal_trans	PF04082.13	1.7e-19	69.6	0.1	2.9e-19	68.9	0.1	1.3	1	0	0	1	1	1	1
Ascomycota	Dothideomycetes	Cladosporium fulvum v1.0	PF01381	Clafu1|192616|scf7180000130653_G13956	HTH_3	PF01381.17	1e-06	28.3	0	2.8e-06	27	0	1.7	1	0	0	1	1	1	1
Ascomycota	Dothideomycetes	Cladosporium fulvum v1.0	PF00096	Clafu1|192619|scf7180000130653_G13959	zf-C2H2	PF00096.21	1e-08	34.9	10.9	0.00066	19.8	3.9	2.8	2	0	0	2	2	2	2
Ascomycota	Dothideomycetes	Cladosporium fulvum v1.0	PF04082	Clafu1|192619|scf7180000130653_G13959	Fungal_trans	PF04082.13	1.7e-17	63.1	0.2	2.9e-17	62.3	0.1	1.3	1	0	0	1	1	1	1
Ascomycota	Dothideomycetes	Cladosporium fulvum v1.0	PF00172	Clafu1|192653|scf7180000130656_G8116	Zn_clus	PF00172.13	7.4e-07	28.9	8.2	7.4e-07	28.9	5.7	1.6	2	0	0	2	2	1	1
Ascomycota	Dothideomycetes	Cladosporium fulvum v1.0	PF04082	Clafu1|192653|scf7180000130656_G8116	Fungal_trans	PF04082.13	5.5e-09	35.2	0.8	1.1e-08	34.2	0.5	1.4	1	0	0	1	1	1	1
Ascomycota	Dothideomycetes	Cladosporium fulvum v1.0	PF00172	Clafu1|192710|scf7180000130658_G5432	Zn_clus	PF00172.13	1.6e-09	37.4	8.6	2.8e-09	36.6	6	1.4	1	0	0	1	1	1	1
Ascomycota	Dothideomycetes	Cladosporium fulvum v1.0	PF04082	Clafu1|192710|scf7180000130658_G5432	Fungal_trans	PF04082.13	5.2e-16	58.2	0.5	9.8e-16	57.3	0.3	1.4	1	0	0	1	1	1	1
Ascomycota	Dothideomycetes	Cladosporium fulvum v1.0	PF00010	Clafu1|192739|scf7180000130659_G5895	HLH	PF00010.21	2.7e-11	42.8	0.2	5.9e-11	41.8	0.1	1.6	1	0	0	1	1	1	1
Ascomycota	Dothideomycetes	Cladosporium fulvum v1.0	PF02928	Clafu1|192770|scf7180000130659_G5926	zf-C5HC2	PF02928.11	9e-14	51.2	7.1	2.6e-13	49.7	4.9	1.9	1	0	0	1	1	1	1
Ascomycota	Dothideomycetes	Cladosporium fulvum v1.0	PF00046	Clafu1|192826|scf7180000130661_G7651	Homeobox	PF00046.24	2.4e-10	39.7	0.5	6.2e-10	38.4	0.3	1.7	1	0	0	1	1	1	1
Ascomycota	Dothideomycetes	Cladosporium fulvum v1.0	PF00172	Clafu1|192837|scf7180000130661_G7662	Zn_clus	PF00172.13	2.4e-08	33.6	8	4.9e-08	32.6	5.6	1.5	1	0	0	1	1	1	1
Ascomycota	Dothideomycetes	Cladosporium fulvum v1.0	PF00172	Clafu1|192861|scf7180000130663_G7070	Zn_clus	PF00172.13	3.2e-08	33.2	9.3	5.6e-08	32.4	6.4	1.4	1	0	0	1	1	1	1
Ascomycota	Dothideomycetes	Cladosporium fulvum v1.0	PF04082	Clafu1|192861|scf7180000130663_G7070	Fungal_trans	PF04082.13	1.3e-08	34	0.1	2.5e-08	33	0.1	1.5	1	0	0	1	1	1	1
Ascomycota	Dothideomycetes	Cladosporium fulvum v1.0	PF00447	Clafu1|192863|scf7180000130663_G7072	HSF_DNA-bind	PF00447.12	2e-36	124.2	0.3	4.6e-36	123	0.2	1.6	1	0	0	1	1	1	1
Ascomycota	Dothideomycetes	Cladosporium fulvum v1.0	PF04082	Clafu1|192895|scf7180000130664_G1616	Fungal_trans	PF04082.13	5.2e-09	35.2	0.2	1.3e-08	33.9	0.1	1.6	2	0	0	2	2	1	1
Ascomycota	Dothideomycetes	Cladosporium fulvum v1.0	PF00096	Clafu1|192962|scf7180000130673_G1844	zf-C2H2	PF00096.21	2e-12	46.5	14.6	4.4e-07	29.8	1.2	2.7	2	0	0	2	2	2	2
Ascomycota	Dothideomycetes	Cladosporium fulvum v1.0	PF04082	Clafu1|193026|scf7180000130675_G6870	Fungal_trans	PF04082.13	5.2e-25	87.7	0.6	1.6e-24	86.1	0	1.9	2	0	0	2	2	1	1
Ascomycota	Dothideomycetes	Cladosporium fulvum v1.0	PF00010	Clafu1|193039|scf7180000130676_G4413	HLH	PF00010.21	4e-12	45.5	0.1	1.4e-11	43.7	0	1.9	1	1	1	2	2	1	1
Ascomycota	Dothideomycetes	Cladosporium fulvum v1.0	PF00172	Clafu1|193276|scf7180000130683_G4594	Zn_clus	PF00172.13	1.1e-09	37.9	11.5	1.9e-09	37.1	8	1.3	1	0	0	1	1	1	1
Ascomycota	Dothideomycetes	Cladosporium fulvum v1.0	PF00172	Clafu1|193387|scf7180000130687_G10546	Zn_clus	PF00172.13	2.7e-06	27.1	11.7	4.6e-06	26.3	8.1	1.4	1	0	0	1	1	1	1
Ascomycota	Dothideomycetes	Cladosporium fulvum v1.0	PF04082	Clafu1|193387|scf7180000130687_G10546	Fungal_trans	PF04082.13	1.3e-16	60.2	0	2.6e-16	59.2	0	1.5	1	0	0	1	1	1	1
Ascomycota	Dothideomycetes	Cladosporium fulvum v1.0	PF00320	Clafu1|193392|scf7180000130687_G10551	GATA	PF00320.22	1.4e-16	59.4	1.9	2.9e-16	58.4	1.3	1.6	1	0	0	1	1	1	1
Ascomycota	Dothideomycetes	Cladosporium fulvum v1.0	PF00172	Clafu1|193412|scf7180000130689_G1423	Zn_clus	PF00172.13	4.5e-07	29.5	10.1	9.5e-07	28.5	7	1.5	1	0	0	1	1	1	1
Ascomycota	Dothideomycetes	Cladosporium fulvum v1.0	PF04082	Clafu1|193412|scf7180000130689_G1423	Fungal_trans	PF04082.13	4e-09	35.6	0.1	6.8e-09	34.9	0.1	1.3	1	0	0	1	1	1	1
Ascomycota	Dothideomycetes	Cladosporium fulvum v1.0	PF00172	Clafu1|193418|scf7180000130690_G1527	Zn_clus	PF00172.13	2.2e-06	27.4	11.5	4e-06	26.5	7.9	1.4	1	0	0	1	1	1	1
Ascomycota	Dothideomycetes	Cladosporium fulvum v1.0	PF04082	Clafu1|193418|scf7180000130690_G1527	Fungal_trans	PF04082.13	6.9e-08	31.6	1.7	2e-07	30.1	0.6	1.9	1	1	1	2	2	1	1
Ascomycota	Dothideomycetes	Cladosporium fulvum v1.0	PF00249	Clafu1|193506|scf7180000130693_G6563	Myb_DNA-binding	PF00249.26	2.4e-06	27.4	0.1	5.3e-06	26.3	0	1.6	1	0	0	1	1	1	1
Ascomycota	Dothideomycetes	Cladosporium fulvum v1.0	PF04082	Clafu1|193560|scf7180000130694_G3946	Fungal_trans	PF04082.13	9.5e-11	40.9	0.1	1.7e-10	40.1	0	1.4	1	0	0	1	1	1	1
Ascomycota	Dothideomycetes	Cladosporium fulvum v1.0	PF00172	Clafu1|193639|scf7180000130702_G3505	Zn_clus	PF00172.13	4.2e-07	29.6	18.2	5.2e-07	29.3	9.7	2.3	2	0	0	2	2	1	1
Ascomycota	Dothideomycetes	Cladosporium fulvum v1.0	PF04082	Clafu1|193639|scf7180000130702_G3505	Fungal_trans	PF04082.13	3.3e-14	52.3	0	5.2e-14	51.6	0	1.3	1	0	0	1	1	1	1
Ascomycota	Dothideomycetes	Cladosporium fulvum v1.0	PF00172	Clafu1|193684|scf7180000130707_G13910	Zn_clus	PF00172.13	2.7e-08	33.5	9.9	4.1e-08	32.9	6.9	1.3	1	0	0	1	1	1	1
Ascomycota	Dothideomycetes	Cladosporium fulvum v1.0	PF04082	Clafu1|193759|scf7180000130733_G11423	Fungal_trans	PF04082.13	2.1e-28	98.8	2.1	2.3e-28	98.7	0.3	1.9	2	0	0	2	2	1	1
Ascomycota	Dothideomycetes	Cladosporium fulvum v1.0	PF00172	Clafu1|193800|scf7180000130733_G11464	Zn_clus	PF00172.13	3.5e-10	39.5	9.9	5.8e-10	38.8	6.9	1.4	1	0	0	1	1	1	1
Ascomycota	Dothideomycetes	Cladosporium fulvum v1.0	PF04082	Clafu1|193800|scf7180000130733_G11464	Fungal_trans	PF04082.13	1.7e-06	27	0	3.4e-06	26	0	1.5	1	0	0	1	1	1	1
Ascomycota	Dothideomycetes	Cladosporium fulvum v1.0	PF00170	Clafu1|193916|scf7180000130743_G6308	bZIP_1	PF00170.16	5.3e-05	23	8	9.5e-05	22.2	5.6	1.4	1	0	0	1	1	0	0
Ascomycota	Dothideomycetes	Cladosporium fulvum v1.0	PF07716	Clafu1|193916|scf7180000130743_G6308	bZIP_2	PF07716.10	0.00014	21.5	14.1	0.00014	21.5	9.1	1.6	1	1	0	1	1	1	1
Ascomycota	Dothideomycetes	Cladosporium fulvum v1.0	PF04082	Clafu1|193919|scf7180000130743_G6311	Fungal_trans	PF04082.13	5.5e-10	38.4	0.1	8.5e-10	37.8	0	1.3	1	0	0	1	1	1	1
Ascomycota	Dothideomycetes	Cladosporium fulvum v1.0	PF04082	Clafu1|193955|scf7180000130743_G6347	Fungal_trans	PF04082.13	2.3e-10	39.7	0.1	3.5e-10	39.1	0	1.3	1	0	0	1	1	1	1
Ascomycota	Dothideomycetes	Cladosporium fulvum v1.0	PF00172	Clafu1|193993|scf7180000130752_G13708	Zn_clus	PF00172.13	1.9e-15	56.3	25.5	2.4e-08	33.6	5.3	2.4	2	0	0	2	2	2	2
Ascomycota	Dothideomycetes	Cladosporium fulvum v1.0	PF04082	Clafu1|193993|scf7180000130752_G13708	Fungal_trans	PF04082.13	2.7e-20	72.2	0.1	4.5e-20	71.5	0.1	1.3	1	0	0	1	1	1	1
Ascomycota	Dothideomycetes	Cladosporium fulvum v1.0	PF04082	Clafu1|194046|scf7180000130757_G1504	Fungal_trans	PF04082.13	3.4e-30	104.7	0.7	3.4e-30	104.7	0.5	1.7	2	0	0	2	2	1	1
Ascomycota	Dothideomycetes	Cladosporium fulvum v1.0	PF04054	Clafu1|194060|scf7180000130757_G1518	Not1	PF04054.10	5.1e-91	305.2	0.1	2.4e-90	303.1	0	2.2	2	0	0	2	2	1	1
Ascomycota	Dothideomycetes	Cladosporium fulvum v1.0	PF00249	Clafu1|194162|scf7180000130763_G8698	Myb_DNA-binding	PF00249.26	1.8e-08	34.2	1.5	0.026	14.5	0	4	3	1	0	3	3	0	0
Ascomycota	Dothideomycetes	Cladosporium fulvum v1.0	PF00172	Clafu1|194283|scf7180000130764_G2371	Zn_clus	PF00172.13	2.8e-05	23.8	16.1	2.8e-05	23.8	11.1	2.3	1	1	1	2	2	1	1
Ascomycota	Dothideomycetes	Cladosporium fulvum v1.0	PF00249	Clafu1|194309|scf7180000130764_G2397	Myb_DNA-binding	PF00249.26	2.5e-13	49.7	0	5.4e-08	32.6	0.1	2.3	2	0	0	2	2	1	1
Ascomycota	Dothideomycetes	Cladosporium fulvum v1.0	PF00170	Clafu1|194484|scf7180000130775_G1926	bZIP_1	PF00170.16	1.1e-07	31.5	11.9	2.3e-07	30.5	8.2	1.5	1	0	0	1	1	1	1
Ascomycota	Dothideomycetes	Cladosporium fulvum v1.0	PF00172	Clafu1|194493|scf7180000130775_G1935	Zn_clus	PF00172.13	4.7e-05	23.1	9.7	9.6e-05	22.1	6.7	1.5	1	0	0	1	1	1	1
Ascomycota	Dothideomycetes	Cladosporium fulvum v1.0	PF00172	Clafu1|194547|scf7180000130776_G4329	Zn_clus	PF00172.13	8.7e-09	35	9.4	1.5e-08	34.2	6.5	1.4	1	0	0	1	1	1	1
Ascomycota	Dothideomycetes	Cladosporium fulvum v1.0	PF04082	Clafu1|194547|scf7180000130776_G4329	Fungal_trans	PF04082.13	5.7e-17	61.3	0	1e-16	60.5	0	1.4	1	0	0	1	1	1	1
Ascomycota	Dothideomycetes	Cladosporium fulvum v1.0	PF00172	Clafu1|194579|scf7180000130781_G4280	Zn_clus	PF00172.13	1.3e-08	34.5	9.8	2.5e-08	33.6	6.8	1.4	1	0	0	1	1	1	1
Ascomycota	Dothideomycetes	Cladosporium fulvum v1.0	PF04082	Clafu1|194579|scf7180000130781_G4280	Fungal_trans	PF04082.13	9.9e-20	70.4	0	1.7e-19	69.6	0	1.4	1	0	0	1	1	1	1
Ascomycota	Dothideomycetes	Cladosporium fulvum v1.0	PF00172	Clafu1|194580|scf7180000130781_G4281	Zn_clus	PF00172.13	5.5e-09	35.7	9.7	9.4e-09	34.9	6.7	1.4	1	0	0	1	1	1	1
Ascomycota	Dothideomycetes	Cladosporium fulvum v1.0	PF04082	Clafu1|194580|scf7180000130781_G4281	Fungal_trans	PF04082.13	1.5e-18	66.5	0	2.2e-18	66	0	1.2	1	0	0	1	1	1	1
Ascomycota	Dothideomycetes	Cladosporium fulvum v1.0	PF04082	Clafu1|194591|scf7180000130782_G14037	Fungal_trans	PF04082.13	2.2e-17	62.7	0	4.5e-17	61.7	0	1.4	1	0	0	1	1	1	1
Ascomycota	Dothideomycetes	Cladosporium fulvum v1.0	PF00249	Clafu1|194626|scf7180000130782_G14072	Myb_DNA-binding	PF00249.26	4.4e-18	64.9	1.3	1.2e-09	37.9	0.1	2.9	2	0	0	2	2	2	2
Ascomycota	Dothideomycetes	Cladosporium fulvum v1.0	PF00172	Clafu1|194636|scf7180000130782_G14082	Zn_clus	PF00172.13	7.4e-08	32.1	13.6	1.2e-07	31.4	9.4	1.3	1	0	0	1	1	1	1
Ascomycota	Dothideomycetes	Cladosporium fulvum v1.0	PF04082	Clafu1|194636|scf7180000130782_G14082	Fungal_trans	PF04082.13	2.8e-17	62.3	0.1	4.6e-17	61.6	0.1	1.2	1	0	0	1	1	1	1
Ascomycota	Dothideomycetes	Cladosporium fulvum v1.0	PF04082	Clafu1|194742|scf7180000130785_G1684	Fungal_trans	PF04082.13	3.4e-06	26	1.8	1.2e-05	24.2	1.5	1.7	2	0	0	2	2	1	1
Ascomycota	Dothideomycetes	Cladosporium fulvum v1.0	PF00172	Clafu1|194743|scf7180000130785_G1685	Zn_clus	PF00172.13	7.9e-06	25.6	15.1	1.2e-05	25	10.4	1.3	1	0	0	1	1	1	1
Ascomycota	Dothideomycetes	Cladosporium fulvum v1.0	PF00172	Clafu1|194746|scf7180000130785_G1688	Zn_clus	PF00172.13	9.7e-07	28.5	11.6	9.7e-07	28.5	8.1	1.6	2	0	0	2	2	1	1
Ascomycota	Dothideomycetes	Cladosporium fulvum v1.0	PF04082	Clafu1|194746|scf7180000130785_G1688	Fungal_trans	PF04082.13	1.8e-22	79.4	0	2.4e-22	78.9	0	1.1	1	0	0	1	1	1	1
Ascomycota	Dothideomycetes	Cladosporium fulvum v1.0	PF04383	Clafu1|194867|scf7180000130789_G8350	KilA-N	PF04383.8	3.9e-05	23.1	0	0.00052	19.5	0	2.2	1	1	0	1	1	0	0
Ascomycota	Dothideomycetes	Cladosporium fulvum v1.0	PF00172	Clafu1|194869|scf7180000130789_G8352	Zn_clus	PF00172.13	1.5e-07	31	11.5	2.8e-07	30.2	8	1.4	1	0	0	1	1	1	1
Ascomycota	Dothideomycetes	Cladosporium fulvum v1.0	PF00172	Clafu1|194902|scf7180000130789_G8385	Zn_clus	PF00172.13	4.1e-09	36.1	6.3	8e-09	35.2	4.4	1.4	1	0	0	1	1	1	1
Ascomycota	Dothideomycetes	Cladosporium fulvum v1.0	PF00096	Clafu1|195086|scf7180000130795_G10254	zf-C2H2	PF00096.21	4.6e-05	23.4	16	0.28	11.5	0.4	3.6	3	0	0	3	3	0	0
Ascomycota	Dothideomycetes	Cladosporium fulvum v1.0	PF00172	Clafu1|195264|scf7180000130833_G2826	Zn_clus	PF00172.13	7.5e-10	38.4	13.2	1.3e-09	37.7	9.2	1.4	1	0	0	1	1	1	1
Ascomycota	Dothideomycetes	Cladosporium fulvum v1.0	PF04082	Clafu1|195264|scf7180000130833_G2826	Fungal_trans	PF04082.13	3.5e-32	111.2	0	6.2e-32	110.4	0	1.4	1	0	0	1	1	1	1
Ascomycota	Dothideomycetes	Cladosporium fulvum v1.0	PF03343	Clafu1|195275|scf7180000130833_G2837	SART-1	PF03343.8	8.8e-134	447	85.8	1e-133	446.8	59.5	1	1	0	0	1	1	1	1
Ascomycota	Dothideomycetes	Cladosporium fulvum v1.0	PF00172	Clafu1|195279|scf7180000130833_G2841	Zn_clus	PF00172.13	9.7e-09	34.9	10.2	1.8e-08	34	7	1.4	1	0	0	1	1	1	1
Ascomycota	Dothideomycetes	Cladosporium fulvum v1.0	PF04082	Clafu1|195279|scf7180000130833_G2841	Fungal_trans	PF04082.13	6e-27	94	0	1e-26	93.3	0	1.3	1	0	0	1	1	1	1
Ascomycota	Dothideomycetes	Cladosporium fulvum v1.0	PF00046	Clafu1|195309|scf7180000130833_G2871	Homeobox	PF00046.24	2.4e-14	52.5	1.4	4.5e-14	51.7	1	1.5	1	0	0	1	1	1	1
Ascomycota	Dothideomycetes	Cladosporium fulvum v1.0	PF00096	Clafu1|195369|scf7180000130835_G12057	zf-C2H2	PF00096.21	6.7e-08	32.3	13.5	0.0016	18.6	2.9	2.8	2	0	0	2	2	2	2
Ascomycota	Dothideomycetes	Cladosporium fulvum v1.0	PF00172	Clafu1|195441|scf7180000130841_G4767	Zn_clus	PF00172.13	2.9e-05	23.8	15.1	4.8e-05	23.1	10.5	1.4	1	0	0	1	1	1	1
Ascomycota	Dothideomycetes	Cladosporium fulvum v1.0	PF02791	Clafu1|195489|scf7180000130842_G12539	DDT	PF02791.12	2.3e-11	43.2	1.7	4.6e-11	42.2	1.2	1.5	1	0	0	1	1	1	1
Ascomycota	Dothideomycetes	Cladosporium fulvum v1.0	PF00096	Clafu1|195599|scf7180000130847_G388	zf-C2H2	PF00096.21	0.00024	21.1	20.2	0.009	16.2	0.6	4.9	4	0	0	4	4	1	1
Ascomycota	Dothideomycetes	Cladosporium fulvum v1.0	PF00172	Clafu1|195620|scf7180000130849_G10307	Zn_clus	PF00172.13	8.2e-08	31.9	8.4	1.4e-07	31.2	5.8	1.3	1	0	0	1	1	1	1
Ascomycota	Dothideomycetes	Cladosporium fulvum v1.0	PF04082	Clafu1|195620|scf7180000130849_G10307	Fungal_trans	PF04082.13	2.3e-30	105.2	0	2e-29	102.1	0	2.4	2	0	0	2	2	1	1
Ascomycota	Dothideomycetes	Cladosporium fulvum v1.0	PF00319	Clafu1|195623|scf7180000130849_G10310	SRF-TF	PF00319.13	5.6e-24	83	0	8e-24	82.5	0	1.2	1	0	0	1	1	1	1
Ascomycota	Dothideomycetes	Cladosporium fulvum v1.0	PF04082	Clafu1|195659|scf7180000130859_G855	Fungal_trans	PF04082.13	2.2e-16	59.4	0	5e-16	58.2	0	1.6	1	1	0	1	1	1	1
Ascomycota	Dothideomycetes	Cladosporium fulvum v1.0	PF00170	Clafu1|195671|scf7180000130859_G867	bZIP_1	PF00170.16	3e-06	27	4.2	8.6e-06	25.5	2.9	1.8	1	0	0	1	1	1	1
Ascomycota	Dothideomycetes	Cladosporium fulvum v1.0	PF00046	Clafu1|195724|scf7180000130860_G8806	Homeobox	PF00046.24	4.1e-09	35.8	0.2	8e-09	34.9	0.1	1.5	1	0	0	1	1	1	1
Ascomycota	Dothideomycetes	Cladosporium fulvum v1.0	PF00172	Clafu1|195799|scf7180000130862_G6884	Zn_clus	PF00172.13	1.9e-05	24.3	8	3.2e-05	23.6	5.5	1.4	1	0	0	1	1	1	1
Ascomycota	Dothideomycetes	Cladosporium fulvum v1.0	PF04082	Clafu1|195799|scf7180000130862_G6884	Fungal_trans	PF04082.13	2.9e-24	85.2	0	5.5e-24	84.3	0	1.4	1	0	0	1	1	1	1
Ascomycota	Dothideomycetes	Cladosporium fulvum v1.0	PF00172	Clafu1|195874|scf7180000130873_G10450	Zn_clus	PF00172.13	5.2e-09	35.8	8	1.2e-08	34.6	5.6	1.6	1	0	0	1	1	1	1
Ascomycota	Dothideomycetes	Cladosporium fulvum v1.0	PF04082	Clafu1|195874|scf7180000130873_G10450	Fungal_trans	PF04082.13	1.5e-22	79.6	0.1	2.4e-22	79	0.1	1.3	1	0	0	1	1	1	1
Ascomycota	Dothideomycetes	Cladosporium fulvum v1.0	PF00172	Clafu1|195910|scf7180000130875_G7721	Zn_clus	PF00172.13	1.5e-09	37.5	12.1	2.5e-09	36.7	8.4	1.4	1	0	0	1	1	1	1
Ascomycota	Dothideomycetes	Cladosporium fulvum v1.0	PF00989	Clafu1|195912|scf7180000130875_G7723	PAS	PF00989.19	4.7e-12	45.6	0	2.6e-06	27.1	0	2.9	2	0	0	2	2	1	1
Ascomycota	Dothideomycetes	Cladosporium fulvum v1.0	PF00172	Clafu1|196035|scf7180000130884_G4919	Zn_clus	PF00172.13	6.2e-10	38.7	8.4	1e-09	38	5.9	1.3	1	0	0	1	1	1	1
Ascomycota	Dothideomycetes	Cladosporium fulvum v1.0	PF00010	Clafu1|196042|scf7180000130884_G4926	HLH	PF00010.21	1.7e-16	59.5	0.1	4.3e-16	58.2	0.1	1.7	1	0	0	1	1	1	1
Ascomycota	Dothideomycetes	Cladosporium fulvum v1.0	PF00172	Clafu1|196123|scf7180000130900_G11337	Zn_clus	PF00172.13	2.1e-11	43.4	12.6	3.6e-11	42.7	8.7	1.4	1	0	0	1	1	1	1
Ascomycota	Dothideomycetes	Cladosporium fulvum v1.0	PF04082	Clafu1|196123|scf7180000130900_G11337	Fungal_trans	PF04082.13	2.3e-29	101.9	0	4.2e-29	101.1	0	1.3	1	0	0	1	1	1	1
Ascomycota	Dothideomycetes	Cladosporium fulvum v1.0	PF00170	Clafu1|196136|scf7180000130900_G11350	bZIP_1	PF00170.16	1.3e-05	25	8.8	2e-05	24.3	6.1	1.3	1	0	0	1	1	1	1
Ascomycota	Dothideomycetes	Cladosporium fulvum v1.0	PF00010	Clafu1|196168|scf7180000130900_G11382	HLH	PF00010.21	7.3e-16	57.5	0.4	1.5e-15	56.5	0.3	1.6	1	0	0	1	1	1	1
Ascomycota	Dothideomycetes	Cladosporium fulvum v1.0	PF00320	Clafu1|196222|scf7180000130902_G11587	GATA	PF00320.22	1.7e-14	52.7	5.2	1.7e-14	52.7	3.6	1.7	2	0	0	2	2	1	1
Ascomycota	Dothideomycetes	Cladosporium fulvum v1.0	PF00046	Clafu1|196260|scf7180000130904_G4620	Homeobox	PF00046.24	4.1e-17	61.4	3.1	6.8e-17	60.7	2.1	1.3	1	0	0	1	1	1	1
Ascomycota	Dothideomycetes	Cladosporium fulvum v1.0	PF00096	Clafu1|196285|scf7180000130907_G9139	zf-C2H2	PF00096.21	0.00013	21.9	1.4	0.00013	21.9	1	3.7	3	0	0	3	3	1	1
Ascomycota	Dothideomycetes	Cladosporium fulvum v1.0	PF04082	Clafu1|196285|scf7180000130907_G9139	Fungal_trans	PF04082.13	2.6e-54	183.7	0	3.7e-54	183.2	0	1.2	1	0	0	1	1	1	1
Ascomycota	Dothideomycetes	Cladosporium fulvum v1.0	PF00249	Clafu1|196297|scf7180000130907_G9151	Myb_DNA-binding	PF00249.26	3.6e-07	30	0	1.6e-06	28	0	2.1	1	0	0	1	1	1	1
Ascomycota	Dothideomycetes	Cladosporium fulvum v1.0	PF00320	Clafu1|196297|scf7180000130907_G9151	GATA	PF00320.22	2.4e-11	42.6	2.6	7.7e-11	41	1.8	1.9	1	0	0	1	1	1	1
Ascomycota	Dothideomycetes	Cladosporium fulvum v1.0	PF00249	Clafu1|196327|scf7180000130908_G9595	Myb_DNA-binding	PF00249.26	1.4e-12	47.3	4.8	4.4e-09	36.1	0.1	2.5	2	1	0	2	2	1	1
Ascomycota	Dothideomycetes	Cladosporium fulvum v1.0	PF00172	Clafu1|196358|scf7180000130908_G9626	Zn_clus	PF00172.13	2.9e-09	36.6	7.2	4.2e-09	36	5	1.2	1	0	0	1	1	1	1
Ascomycota	Dothideomycetes	Cladosporium fulvum v1.0	PF04082	Clafu1|196445|scf7180000130908_G10387	Fungal_trans	PF04082.13	6.9e-27	93.8	0.1	1.2e-26	93	0	1.3	1	0	0	1	1	1	1
Ascomycota	Dothideomycetes	Cladosporium fulvum v1.0	PF00010	Clafu1|196458|scf7180000130908_G10400	HLH	PF00010.21	3e-12	45.9	0.3	5.9e-12	45	0.2	1.5	1	0	0	1	1	1	1
Ascomycota	Dothideomycetes	Cladosporium fulvum v1.0	PF04082	Clafu1|196477|scf7180000130908_G10419	Fungal_trans	PF04082.13	2.6e-15	55.9	3.3	3.9e-15	55.3	2.3	1.3	1	0	0	1	1	1	1
Ascomycota	Dothideomycetes	Cladosporium fulvum v1.0	PF00249	Clafu1|196552|scf7180000130911_G13048	Myb_DNA-binding	PF00249.26	1.1e-07	31.6	0.1	2.1e-07	30.8	0	1.5	1	0	0	1	1	1	1
Ascomycota	Dothideomycetes	Cladosporium fulvum v1.0	PF00010	Clafu1|196566|scf7180000130912_G10176	HLH	PF00010.21	1.8e-07	30.6	0.1	2.9e-07	30	0	1.4	1	0	0	1	1	1	1
Ascomycota	Dothideomycetes	Cladosporium fulvum v1.0	PF04082	Clafu1|196617|scf7180000130913_G7945	Fungal_trans	PF04082.13	3.8e-07	29.1	0	1.5e-06	27.2	0	1.7	1	1	0	2	2	1	1
Ascomycota	Dothideomycetes	Cladosporium fulvum v1.0	PF00172	Clafu1|196654|scf7180000130917_G5990	Zn_clus	PF00172.13	7.9e-09	35.2	11	1.7e-08	34.1	7.6	1.6	1	0	0	1	1	1	1
Ascomycota	Dothideomycetes	Cladosporium fulvum v1.0	PF00172	Clafu1|196681|scf7180000130930_G11897	Zn_clus	PF00172.13	6.1e-07	29.1	12.1	1.1e-06	28.3	8.4	1.4	1	0	0	1	1	1	1
Ascomycota	Dothideomycetes	Cladosporium fulvum v1.0	PF00096	Clafu1|196697|scf7180000130931_G4502	zf-C2H2	PF00096.21	8.9e-20	69.7	27.2	2.6e-05	24.2	1.2	4.9	5	0	0	5	5	4	4
Ascomycota	Dothideomycetes	Cladosporium fulvum v1.0	PF00172	Clafu1|196699|scf7180000130931_G4504	Zn_clus	PF00172.13	8.9e-09	35	10.7	2.2e-08	33.8	7.4	1.7	1	0	0	1	1	1	1
Ascomycota	Dothideomycetes	Cladosporium fulvum v1.0	PF00096	Clafu1|196819|scf7180000130934_G2472	zf-C2H2	PF00096.21	3.3e-09	36.4	14.7	0.00016	21.7	1.6	2.8	2	0	0	2	2	2	2
Ascomycota	Dothideomycetes	Cladosporium fulvum v1.0	PF04082	Clafu1|196819|scf7180000130934_G2472	Fungal_trans	PF04082.13	1.3e-16	60.1	0.1	1.3e-15	56.8	0	2.2	2	0	0	2	2	1	1
Ascomycota	Dothideomycetes	Cladosporium fulvum v1.0	PF04082	Clafu1|196884|scf7180000130935_G11993	Fungal_trans	PF04082.13	1.9e-12	46.5	0	5.4e-12	45	0	1.7	2	0	0	2	2	1	1
Ascomycota	Dothideomycetes	Cladosporium fulvum v1.0	PF00172	Clafu1|196891|scf7180000130935_G12000	Zn_clus	PF00172.13	1.5e-09	37.5	8.9	2.6e-09	36.7	6.2	1.4	1	0	0	1	1	1	1
Ascomycota	Dothideomycetes	Cladosporium fulvum v1.0	PF04082	Clafu1|196891|scf7180000130935_G12000	Fungal_trans	PF04082.13	2.2e-31	108.6	0	3.4e-31	108	0	1.3	1	0	0	1	1	1	1
Ascomycota	Dothideomycetes	Cladosporium fulvum v1.0	PF00170	Clafu1|196902|scf7180000130936_G13426	bZIP_1	PF00170.16	1.1e-07	31.6	0.5	1.5e-07	31.1	0.4	1.2	1	0	0	1	1	1	1
Ascomycota	Dothideomycetes	Cladosporium fulvum v1.0	PF07716	Clafu1|196902|scf7180000130936_G13426	bZIP_2	PF07716.10	1.1e-06	28.2	3.4	1.8e-06	27.5	2.4	1.3	1	0	0	1	1	1	1
Ascomycota	Dothideomycetes	Cladosporium fulvum v1.0	PF00172	Clafu1|197066|scf7180000130977_G6399	Zn_clus	PF00172.13	7.9e-09	35.2	12.5	1.4e-08	34.4	8.6	1.4	1	0	0	1	1	1	1
Ascomycota	Dothideomycetes	Cladosporium fulvum v1.0	PF04082	Clafu1|197113|scf7180000130977_G6446	Fungal_trans	PF04082.13	1.6e-16	59.9	0	2.5e-16	59.3	0	1.2	1	0	0	1	1	1	1
Ascomycota	Dothideomycetes	Cladosporium fulvum v1.0	PF04082	Clafu1|197245|scf7180000130985_G334	Fungal_trans	PF04082.13	7.9e-09	34.6	0	1.3e-08	33.9	0	1.3	1	0	0	1	1	1	1
Ascomycota	Dothideomycetes	Cladosporium fulvum v1.0	PF04082	Clafu1|197320|scf7180000130987_G5025	Fungal_trans	PF04082.13	1.8e-06	26.9	1.6	0.0072	15.1	0.1	2.3	1	1	1	2	2	0	0
Ascomycota	Dothideomycetes	Cladosporium fulvum v1.0	PF00319	Clafu1|197329|scf7180000130988_G11087	SRF-TF	PF00319.13	1.4e-23	81.8	0.2	1.9e-23	81.3	0.2	1.2	1	0	0	1	1	1	1
Ascomycota	Dothideomycetes	Cladosporium fulvum v1.0	PF00249	Clafu1|197515|scf7180000130996_G13245	Myb_DNA-binding	PF00249.26	3.6e-20	71.6	4.3	2.4e-06	27.3	0.4	4.7	4	1	0	4	4	1	1
Ascomycota	Dothideomycetes	Cladosporium fulvum v1.0	PF04082	Clafu1|197566|scf7180000131020_G1486	Fungal_trans	PF04082.13	3.8e-07	29.1	0.1	7.4e-07	28.2	0.1	1.4	1	0	0	1	1	1	1
Ascomycota	Dothideomycetes	Cladosporium fulvum v1.0	PF00447	Clafu1|197571|scf7180000131020_G1491	HSF_DNA-bind	PF00447.12	1.5e-26	92.5	0	4.2e-26	91	0	1.8	1	0	0	1	1	1	1
Ascomycota	Dothideomycetes	Cladosporium fulvum v1.0	PF00172	Clafu1|197746|scf7180000131029_G4188	Zn_clus	PF00172.13	2.1e-10	40.2	6.4	3.1e-10	39.7	4.5	1.3	1	0	0	1	1	1	1
Ascomycota	Dothideomycetes	Cladosporium fulvum v1.0	PF00010	Clafu1|197762|scf7180000131037_G7521	HLH	PF00010.21	1.1e-09	37.7	0	2e-09	36.9	0	1.4	1	0	0	1	1	1	1
Ascomycota	Dothideomycetes	Cladosporium fulvum v1.0	PF00010	Clafu1|197763|scf7180000131037_G7522	HLH	PF00010.21	2.9e-09	36.4	0.2	6.6e-09	35.2	0	1.7	2	0	0	2	2	1	1
Ascomycota	Dothideomycetes	Cochliobolus sativus ND90Pr	PF07716	Cocsa1|100235|e_gw1.15.833.1	bZIP_2	PF07716.10	3e-10	39.5	14.6	7e-10	38.3	10.1	1.7	1	0	0	1	1	1	1
Ascomycota	Dothideomycetes	Cochliobolus sativus ND90Pr	PF05225	Cocsa1|100493|e_gw1.15.515.1	HTH_psq	PF05225.11	4.3e-06	25.8	0.2	7.4e-06	25.1	0.1	1.4	1	0	0	1	1	1	1
Ascomycota	Dothideomycetes	Cochliobolus sativus ND90Pr	PF00170	Cocsa1|100739|e_gw1.16.680.1	bZIP_1	PF00170.16	3.3e-05	23.5	9.7	0.00036	20.1	3	2.2	1	1	1	2	2	0	0
Ascomycota	Dothideomycetes	Cochliobolus sativus ND90Pr	PF00320	Cocsa1|101039|e_gw1.16.772.1	GATA	PF00320.22	2.9e-16	58.2	5.5	5.9e-16	57.2	3.8	1.6	1	0	0	1	1	1	1
Ascomycota	Dothideomycetes	Cochliobolus sativus ND90Pr	PF00989	Cocsa1|101039|e_gw1.16.772.1	PAS	PF00989.19	2.8e-09	36.4	0	6.6e-09	35.2	0	1.6	1	0	0	1	1	1	1
Ascomycota	Dothideomycetes	Cochliobolus sativus ND90Pr	PF00249	Cocsa1|102218|e_gw1.17.567.1	Myb_DNA-binding	PF00249.26	1.9e-11	43.5	2.3	2.4e-08	33.6	0.1	2.7	2	1	0	2	2	1	1
Ascomycota	Dothideomycetes	Cochliobolus sativus ND90Pr	PF00010	Cocsa1|102380|e_gw1.18.434.1	HLH	PF00010.21	8e-18	63.6	0.1	2.1e-17	62.3	0.1	1.8	1	0	0	1	1	1	1
Ascomycota	Dothideomycetes	Cochliobolus sativus ND90Pr	PF00010	Cocsa1|103706|e_gw1.20.259.1	HLH	PF00010.21	2.1e-12	46.2	0	6.2e-12	44.7	0	1.8	1	1	0	1	1	1	1
Ascomycota	Dothideomycetes	Cochliobolus sativus ND90Pr	PF00098	Cocsa1|104504|e_gw1.34.4.1	zf-CCHC	PF00098.18	5.7e-09	35.2	7	1.1e-05	24.8	1.4	3.2	2	0	0	2	2	1	1
Ascomycota	Dothideomycetes	Cochliobolus sativus ND90Pr	PF00098	Cocsa1|104923|e_gw1.156.6.1	zf-CCHC	PF00098.18	3.1e-08	32.8	7.7	7e-06	25.4	1.4	3.2	2	0	0	2	2	1	1
Ascomycota	Dothideomycetes	Cochliobolus sativus ND90Pr	PF00172	Cocsa1|105381|estExt_Genewise1.C_1_t20015	Zn_clus	PF00172.13	2.8e-05	23.6	10.6	5.5e-05	22.7	7.4	1.5	1	0	0	1	1	1	1
Ascomycota	Dothideomycetes	Cochliobolus sativus ND90Pr	PF00172	Cocsa1|105936|estExt_Genewise1.C_1_t30139	Zn_clus	PF00172.13	1.7e-05	24.3	11.1	3.6e-05	23.3	7.7	1.6	1	0	0	1	1	1	1
Ascomycota	Dothideomycetes	Cochliobolus sativus ND90Pr	PF04082	Cocsa1|105936|estExt_Genewise1.C_1_t30139	Fungal_trans	PF04082.13	1.2e-21	76.4	0	2.8e-21	75.2	0	1.6	1	0	0	1	1	1	1
Ascomycota	Dothideomycetes	Cochliobolus sativus ND90Pr	PF00046	Cocsa1|107886|estExt_Genewise1.C_2_t10196	Homeobox	PF00046.24	4.9e-05	22.5	0.1	0.00013	21.2	0	1.7	1	0	0	1	1	1	1
Ascomycota	Dothideomycetes	Cochliobolus sativus ND90Pr	PF04082	Cocsa1|108559|estExt_Genewise1.C_2_t20432	Fungal_trans	PF04082.13	8.9e-15	53.9	0.7	8.9e-15	53.9	0.5	1.6	2	0	0	2	2	1	1
Ascomycota	Dothideomycetes	Cochliobolus sativus ND90Pr	PF00172	Cocsa1|109777|estExt_Genewise1.C_2_t50327	Zn_clus	PF00172.13	1.4e-08	34.2	9.4	2.4e-08	33.4	6.5	1.3	1	0	0	1	1	1	1
Ascomycota	Dothideomycetes	Cochliobolus sativus ND90Pr	PF04082	Cocsa1|109777|estExt_Genewise1.C_2_t50327	Fungal_trans	PF04082.13	2.2e-15	55.9	0	3.5e-15	55.3	0	1.3	1	0	0	1	1	1	1
Ascomycota	Dothideomycetes	Cochliobolus sativus ND90Pr	PF04082	Cocsa1|109990|estExt_Genewise1.C_2_t60074	Fungal_trans	PF04082.13	2.2e-14	52.6	0.2	3.8e-14	51.9	0.1	1.4	1	0	0	1	1	1	1
Ascomycota	Dothideomycetes	Cochliobolus sativus ND90Pr	PF00096	Cocsa1|110976|estExt_Genewise1.C_3_t30059	zf-C2H2	PF00096.21	4.6e-05	23.2	26.6	0.0052	16.7	1.1	4.9	4	0	0	4	4	2	2
Ascomycota	Dothideomycetes	Cochliobolus sativus ND90Pr	PF00170	Cocsa1|111108|estExt_Genewise1.C_3_t30198	bZIP_1	PF00170.16	8.4e-06	25.3	15.2	0.0035	16.9	6	2.5	1	1	1	2	2	0	0
Ascomycota	Dothideomycetes	Cochliobolus sativus ND90Pr	PF00447	Cocsa1|113317|estExt_Genewise1.C_4_t30425	HSF_DNA-bind	PF00447.12	8e-37	125.2	0.4	8e-37	125.2	0.3	2.5	2	0	0	2	2	1	1
Ascomycota	Dothideomycetes	Cochliobolus sativus ND90Pr	PF00172	Cocsa1|113329|estExt_Genewise1.C_4_t30437	Zn_clus	PF00172.13	1.8e-15	56.2	30.8	3.5e-08	32.9	5.3	2.8	3	0	0	3	3	2	2
Ascomycota	Dothideomycetes	Cochliobolus sativus ND90Pr	PF04082	Cocsa1|113329|estExt_Genewise1.C_4_t30437	Fungal_trans	PF04082.13	2.4e-25	88.5	0.4	3.6e-25	88	0.3	1.3	1	0	0	1	1	1	1
Ascomycota	Dothideomycetes	Cochliobolus sativus ND90Pr	PF04082	Cocsa1|113534|estExt_Genewise1.C_4_t40163	Fungal_trans	PF04082.13	2.5e-10	39.4	0.1	5.5e-10	38.2	0	1.6	1	1	0	1	1	1	1
Ascomycota	Dothideomycetes	Cochliobolus sativus ND90Pr	PF00096	Cocsa1|115173|estExt_Genewise1.C_5_t40067	zf-C2H2	PF00096.21	3.7e-08	32.9	14.6	8.8e-05	22.3	2.2	3.2	3	0	0	3	3	2	2
Ascomycota	Dothideomycetes	Cochliobolus sativus ND90Pr	PF00172	Cocsa1|115173|estExt_Genewise1.C_5_t40067	Zn_clus	PF00172.13	6.3e-06	25.7	11.8	6.3e-06	25.7	8.2	2.1	2	0	0	2	2	1	1
Ascomycota	Dothideomycetes	Cochliobolus sativus ND90Pr	PF00172	Cocsa1|116463|estExt_Genewise1.C_6_t30178	Zn_clus	PF00172.13	1.8e-07	30.6	13.6	2.6e-07	30.1	9.4	1.2	1	0	0	1	1	1	1
Ascomycota	Dothideomycetes	Cochliobolus sativus ND90Pr	PF00172	Cocsa1|116952|estExt_Genewise1.C_7_t10146	Zn_clus	PF00172.13	1.2e-06	28	9.7	1.9e-06	27.3	6.8	1.3	1	0	0	1	1	1	1
Ascomycota	Dothideomycetes	Cochliobolus sativus ND90Pr	PF04082	Cocsa1|116952|estExt_Genewise1.C_7_t10146	Fungal_trans	PF04082.13	4e-07	28.8	0.2	7.5e-07	28	0.1	1.5	1	0	0	1	1	1	1
Ascomycota	Dothideomycetes	Cochliobolus sativus ND90Pr	PF00096	Cocsa1|118399|estExt_Genewise1.C_8_t10282	zf-C2H2	PF00096.21	1.8e-10	40.2	16.2	3.8e-05	23.5	2.8	4.1	4	0	0	4	4	2	2
Ascomycota	Dothideomycetes	Cochliobolus sativus ND90Pr	PF00989	Cocsa1|120032|estExt_Genewise1.C_9_t20199	PAS	PF00989.19	2.8e-13	49.3	0	2.7e-05	23.6	0	3.8	3	0	0	3	3	1	1
Ascomycota	Dothideomycetes	Cochliobolus sativus ND90Pr	PF00249	Cocsa1|120840|estExt_Genewise1.C_10_t10147	Myb_DNA-binding	PF00249.26	7.5e-09	35.2	0.7	1.6e-08	34.2	0.5	1.6	1	0	0	1	1	1	1
Ascomycota	Dothideomycetes	Cochliobolus sativus ND90Pr	PF00172	Cocsa1|121543|estExt_Genewise1.C_10_t20476	Zn_clus	PF00172.13	1.1e-08	34.5	14.1	2.1e-08	33.6	9.8	1.4	1	0	0	1	1	1	1
Ascomycota	Dothideomycetes	Cochliobolus sativus ND90Pr	PF00172	Cocsa1|122027|estExt_Genewise1.C_11_t10355	Zn_clus	PF00172.13	5.9e-07	29	8.7	1.3e-06	27.9	6	1.6	1	0	0	1	1	1	1
Ascomycota	Dothideomycetes	Cochliobolus sativus ND90Pr	PF04082	Cocsa1|122027|estExt_Genewise1.C_11_t10355	Fungal_trans	PF04082.13	8.9e-05	21.2	0.1	0.00016	20.3	0	1.3	1	0	0	1	1	0	0
Ascomycota	Dothideomycetes	Cochliobolus sativus ND90Pr	PF04082	Cocsa1|124476|estExt_Genewise1.C_13_t20284	Fungal_trans	PF04082.13	3.9e-18	65	0.2	6.1e-18	64.3	0.1	1.3	1	0	0	1	1	1	1
Ascomycota	Dothideomycetes	Cochliobolus sativus ND90Pr	PF00046	Cocsa1|124944|estExt_Genewise1.C_14_t10053	Homeobox	PF00046.24	1.7e-06	27.3	0.3	6e-06	25.5	0.1	2	2	0	0	2	2	1	1
Ascomycota	Dothideomycetes	Cochliobolus sativus ND90Pr	PF00046	Cocsa1|125307|estExt_Genewise1.C_14_t10436	Homeobox	PF00046.24	3.4e-13	48.7	3.4	7.1e-13	47.7	2.3	1.6	1	0	0	1	1	1	1
Ascomycota	Dothideomycetes	Cochliobolus sativus ND90Pr	PF00046	Cocsa1|125753|estExt_Genewise1.C_14_t20432	Homeobox	PF00046.24	2.4e-11	42.8	0.3	4.8e-11	41.8	0.2	1.6	1	0	0	1	1	1	1
Ascomycota	Dothideomycetes	Cochliobolus sativus ND90Pr	PF04082	Cocsa1|128065|estExt_Genewise1.C_17_t20163	Fungal_trans	PF04082.13	2.5e-17	62.3	0.3	1.4e-16	59.9	0	2.1	1	1	1	2	2	1	1
Ascomycota	Dothideomycetes	Cochliobolus sativus ND90Pr	PF00172	Cocsa1|128842|estExt_Genewise1.C_18_t20150	Zn_clus	PF00172.13	1.4e-07	31	6.9	2.5e-07	30.2	4.8	1.4	1	0	0	1	1	1	1
Ascomycota	Dothideomycetes	Cochliobolus sativus ND90Pr	PF04082	Cocsa1|128842|estExt_Genewise1.C_18_t20150	Fungal_trans	PF04082.13	1.2e-27	96.1	0.6	2.2e-27	95.2	0.4	1.5	1	0	0	1	1	1	1
Ascomycota	Dothideomycetes	Cochliobolus sativus ND90Pr	PF00172	Cocsa1|129177|estExt_Genewise1.C_19_t10254	Zn_clus	PF00172.13	5.7e-06	25.8	9.2	1.2e-05	24.8	6.4	1.5	1	0	0	1	1	1	1
Ascomycota	Dothideomycetes	Cochliobolus sativus ND90Pr	PF00172	Cocsa1|129499|estExt_Genewise1.C_200002	Zn_clus	PF00172.13	3.5e-08	32.9	13.7	8.3e-08	31.7	9.5	1.7	1	0	0	1	1	1	1
Ascomycota	Dothideomycetes	Cochliobolus sativus ND90Pr	PF04082	Cocsa1|129499|estExt_Genewise1.C_200002	Fungal_trans	PF04082.13	1.2e-07	30.6	1.4	2.1e-07	29.7	1	1.5	1	0	0	1	1	1	1
Ascomycota	Dothideomycetes	Cochliobolus sativus ND90Pr	PF00172	Cocsa1|129513|estExt_Genewise1.C_200025	Zn_clus	PF00172.13	2.1e-05	24	9	2.7e-05	23.6	6.3	1.2	1	0	0	1	1	1	1
Ascomycota	Dothideomycetes	Cochliobolus sativus ND90Pr	PF00172	Cocsa1|130198|estExt_Genewise1Plus.C_1_t10034	Zn_clus	PF00172.13	2.6e-09	36.5	6.6	7.5e-09	35	4.6	1.8	1	0	0	1	1	1	1
Ascomycota	Dothideomycetes	Cochliobolus sativus ND90Pr	PF00096	Cocsa1|130498|estExt_Genewise1Plus.C_1_t10367	zf-C2H2	PF00096.21	8.7e-11	41.2	20.3	0.00031	20.6	1	5	5	0	0	5	5	2	2
Ascomycota	Dothideomycetes	Cochliobolus sativus ND90Pr	PF00172	Cocsa1|130800|estExt_Genewise1Plus.C_1_t20211	Zn_clus	PF00172.13	2e-07	30.5	10.2	3.4e-07	29.7	7	1.4	1	0	0	1	1	1	1
Ascomycota	Dothideomycetes	Cochliobolus sativus ND90Pr	PF04082	Cocsa1|130800|estExt_Genewise1Plus.C_1_t20211	Fungal_trans	PF04082.13	2.4e-06	26.3	1.7	4.1e-06	25.6	1.1	1.4	1	0	0	1	1	1	1
Ascomycota	Dothideomycetes	Cochliobolus sativus ND90Pr	PF00172	Cocsa1|130904|estExt_Genewise1Plus.C_1_t20325	Zn_clus	PF00172.13	9.9e-08	31.5	7.6	1.9e-07	30.6	5.3	1.4	1	0	0	1	1	1	1
Ascomycota	Dothideomycetes	Cochliobolus sativus ND90Pr	PF00170	Cocsa1|132427|estExt_Genewise1Plus.C_1_t60114	bZIP_1	PF00170.16	1.4e-05	24.6	9.2	2.8e-05	23.7	6.4	1.5	1	0	0	1	1	1	1
Ascomycota	Dothideomycetes	Cochliobolus sativus ND90Pr	PF01381	Cocsa1|132732|estExt_Genewise1Plus.C_1_t60447	HTH_3	PF01381.17	9.5e-08	31.5	0	1.7e-07	30.6	0	1.3	1	0	0	1	1	1	1
Ascomycota	Dothideomycetes	Cochliobolus sativus ND90Pr	PF07093	Cocsa1|135285|estExt_Genewise1Plus.C_2_t60121	SGT1	PF07093.6	2.1e-128	429	24.7	2.6e-126	422.1	17.1	2	1	1	0	1	1	1	1
Ascomycota	Dothideomycetes	Cochliobolus sativus ND90Pr	PF00096	Cocsa1|136667|estExt_Genewise1Plus.C_3_t40090	zf-C2H2	PF00096.21	1.1e-21	75.4	18.2	2.7e-05	23.9	0.7	4.5	4	0	0	4	4	4	4
Ascomycota	Dothideomycetes	Cochliobolus sativus ND90Pr	PF00249	Cocsa1|136988|estExt_Genewise1Plus.C_3_t40474	Myb_DNA-binding	PF00249.26	1.6e-06	27.8	0.2	0.00084	19	0	2.6	2	0	0	2	2	0	0
Ascomycota	Dothideomycetes	Cochliobolus sativus ND90Pr	PF00989	Cocsa1|137105|estExt_Genewise1Plus.C_3_t50102	PAS	PF00989.19	3.4e-06	26.5	0	1.2e-05	24.7	0	2.1	1	0	0	1	1	1	1
Ascomycota	Dothideomycetes	Cochliobolus sativus ND90Pr	PF00172	Cocsa1|137543|estExt_Genewise1Plus.C_4_t10280	Zn_clus	PF00172.13	1.4e-05	24.5	10.2	2.5e-05	23.8	7.1	1.4	1	0	0	1	1	1	1
Ascomycota	Dothideomycetes	Cochliobolus sativus ND90Pr	PF00096	Cocsa1|137995|estExt_Genewise1Plus.C_4_t20274	zf-C2H2	PF00096.21	4.8e-05	23.1	37.6	0.0034	17.3	0.2	5.9	7	0	0	7	7	1	1
Ascomycota	Dothideomycetes	Cochliobolus sativus ND90Pr	PF04082	Cocsa1|139008|estExt_Genewise1Plus.C_5_t10018	Fungal_trans	PF04082.13	1e-13	50.5	4.4	1.6e-13	49.8	3	1.3	1	0	0	1	1	1	1
Ascomycota	Dothideomycetes	Cochliobolus sativus ND90Pr	PF00172	Cocsa1|139855|estExt_Genewise1Plus.C_5_t20455	Zn_clus	PF00172.13	2e-07	30.5	13.3	3.6e-07	29.7	9.2	1.4	1	0	0	1	1	1	1
Ascomycota	Dothideomycetes	Cochliobolus sativus ND90Pr	PF00096	Cocsa1|139974|estExt_Genewise1Plus.C_5_t30083	zf-C2H2	PF00096.21	4e-31	105.2	56.6	7.5e-06	25.7	0.7	10.4	10	0	0	10	10	6	6
Ascomycota	Dothideomycetes	Cochliobolus sativus ND90Pr	PF04082	Cocsa1|141228|estExt_Genewise1Plus.C_6_t20237	Fungal_trans	PF04082.13	9.7e-27	93.1	1.2	1.4e-26	92.6	0.8	1.3	1	0	0	1	1	1	1
Ascomycota	Dothideomycetes	Cochliobolus sativus ND90Pr	PF00172	Cocsa1|141322|estExt_Genewise1Plus.C_6_t20340	Zn_clus	PF00172.13	1.6e-08	34	9.9	3.9e-08	32.8	6.8	1.7	1	0	0	1	1	1	1
Ascomycota	Dothideomycetes	Cochliobolus sativus ND90Pr	PF00172	Cocsa1|141952|estExt_Genewise1Plus.C_6_t40026	Zn_clus	PF00172.13	1.8e-07	30.6	11.6	3e-07	29.9	8	1.3	1	0	0	1	1	1	1
Ascomycota	Dothideomycetes	Cochliobolus sativus ND90Pr	PF00172	Cocsa1|142075|estExt_Genewise1Plus.C_7_t10128	Zn_clus	PF00172.13	7.3e-10	38.3	12.1	1.8e-09	37	8.4	1.7	1	0	0	1	1	1	1
Ascomycota	Dothideomycetes	Cochliobolus sativus ND90Pr	PF04082	Cocsa1|142075|estExt_Genewise1Plus.C_7_t10128	Fungal_trans	PF04082.13	4.5e-16	58.2	0	1.1e-15	56.9	0	1.7	1	0	0	1	1	1	1
Ascomycota	Dothideomycetes	Cochliobolus sativus ND90Pr	PF00172	Cocsa1|143282|estExt_Genewise1Plus.C_7_t30449	Zn_clus	PF00172.13	8.1e-08	31.7	10.1	2.1e-07	30.4	7	1.7	1	0	0	1	1	1	1
Ascomycota	Dothideomycetes	Cochliobolus sativus ND90Pr	PF04082	Cocsa1|143282|estExt_Genewise1Plus.C_7_t30449	Fungal_trans	PF04082.13	8.2e-28	96.7	0	1.4e-27	95.9	0	1.3	1	0	0	1	1	1	1
Ascomycota	Dothideomycetes	Cochliobolus sativus ND90Pr	PF00172	Cocsa1|144149|estExt_Genewise1Plus.C_8_t30005	Zn_clus	PF00172.13	3.8e-14	52	28.4	6.6e-08	32	8.2	2.5	2	0	0	2	2	2	2
Ascomycota	Dothideomycetes	Cochliobolus sativus ND90Pr	PF00172	Cocsa1|144405|estExt_Genewise1Plus.C_8_t30289	Zn_clus	PF00172.13	2e-07	30.5	9.5	3.7e-07	29.6	6.6	1.5	1	0	0	1	1	1	1
Ascomycota	Dothideomycetes	Cochliobolus sativus ND90Pr	PF04082	Cocsa1|144405|estExt_Genewise1Plus.C_8_t30289	Fungal_trans	PF04082.13	2e-22	79	3.8	2.9e-22	78.5	2.6	1.2	1	0	0	1	1	1	1
Ascomycota	Dothideomycetes	Cochliobolus sativus ND90Pr	PF00096	Cocsa1|144698|estExt_Genewise1Plus.C_9_t10171	zf-C2H2	PF00096.21	1.1e-05	25.2	18.1	0.007	16.3	4.1	2.7	2	0	0	2	2	1	1
Ascomycota	Dothideomycetes	Cochliobolus sativus ND90Pr	PF04082	Cocsa1|144698|estExt_Genewise1Plus.C_9_t10171	Fungal_trans	PF04082.13	1.6e-12	46.6	0.4	3.8e-12	45.3	0.3	1.7	1	0	0	1	1	1	1
Ascomycota	Dothideomycetes	Cochliobolus sativus ND90Pr	PF00249	Cocsa1|145954|estExt_Genewise1Plus.C_10_t10155	Myb_DNA-binding	PF00249.26	2e-31	107.5	10.8	2.3e-13	49.6	0.2	3.4	3	0	0	3	3	3	3
Ascomycota	Dothideomycetes	Cochliobolus sativus ND90Pr	PF00172	Cocsa1|146273|estExt_Genewise1Plus.C_10_t20046	Zn_clus	PF00172.13	4e-08	32.7	10.2	8.3e-08	31.7	7.1	1.5	1	0	0	1	1	1	1
Ascomycota	Dothideomycetes	Cochliobolus sativus ND90Pr	PF04082	Cocsa1|146273|estExt_Genewise1Plus.C_10_t20046	Fungal_trans	PF04082.13	6e-24	84	0.1	9.3e-24	83.4	0.1	1.2	1	0	0	1	1	1	1
Ascomycota	Dothideomycetes	Cochliobolus sativus ND90Pr	PF00172	Cocsa1|146826|estExt_Genewise1Plus.C_10_t30182	Zn_clus	PF00172.13	8.9e-07	28.4	9.2	1.5e-06	27.7	6.4	1.4	1	0	0	1	1	1	1
Ascomycota	Dothideomycetes	Cochliobolus sativus ND90Pr	PF00096	Cocsa1|146855|estExt_Genewise1Plus.C_11_t10040	zf-C2H2	PF00096.21	3.3e-09	36.2	49.3	0.069	13.2	0.5	7.4	6	1	1	7	7	0	0
Ascomycota	Dothideomycetes	Cochliobolus sativus ND90Pr	PF00172	Cocsa1|146926|estExt_Genewise1Plus.C_11_t10125	Zn_clus	PF00172.13	9.3e-09	34.7	9.8	1.5e-08	34.1	6.8	1.3	1	0	0	1	1	1	1
Ascomycota	Dothideomycetes	Cochliobolus sativus ND90Pr	PF04082	Cocsa1|146926|estExt_Genewise1Plus.C_11_t10125	Fungal_trans	PF04082.13	6.6e-17	60.9	3	6.6e-17	60.9	2.1	2.4	1	1	0	3	3	1	1
Ascomycota	Dothideomycetes	Cochliobolus sativus ND90Pr	PF00172	Cocsa1|147963|estExt_Genewise1Plus.C_12_t10166	Zn_clus	PF00172.13	3.7e-08	32.8	11.4	9.7e-08	31.5	7.9	1.7	1	0	0	1	1	1	1
Ascomycota	Dothideomycetes	Cochliobolus sativus ND90Pr	PF04082	Cocsa1|149418|estExt_Genewise1Plus.C_13_t20134	Fungal_trans	PF04082.13	2.1e-12	46.2	0.1	8.1e-12	44.2	0.1	2	1	1	0	1	1	1	1
Ascomycota	Dothideomycetes	Cochliobolus sativus ND90Pr	PF00172	Cocsa1|150094|estExt_Genewise1Plus.C_14_t10132	Zn_clus	PF00172.13	2e-06	27.3	9.4	2e-06	27.3	6.5	1.9	2	0	0	2	2	1	1
Ascomycota	Dothideomycetes	Cochliobolus sativus ND90Pr	PF04082	Cocsa1|150094|estExt_Genewise1Plus.C_14_t10132	Fungal_trans	PF04082.13	5.3e-27	94	0.4	1.1e-26	92.9	0.2	1.5	1	0	0	1	1	1	1
Ascomycota	Dothideomycetes	Cochliobolus sativus ND90Pr	PF00172	Cocsa1|150276|estExt_Genewise1Plus.C_14_t10324	Zn_clus	PF00172.13	2.4e-10	39.8	9.1	4.3e-10	39	6.3	1.4	1	0	0	1	1	1	1
Ascomycota	Dothideomycetes	Cochliobolus sativus ND90Pr	PF04082	Cocsa1|150276|estExt_Genewise1Plus.C_14_t10324	Fungal_trans	PF04082.13	2.2e-10	39.5	0.9	3.5e-10	38.9	0.7	1.4	1	0	0	1	1	1	1
Ascomycota	Dothideomycetes	Cochliobolus sativus ND90Pr	PF00172	Cocsa1|150882|estExt_Genewise1Plus.C_14_t30032	Zn_clus	PF00172.13	2.2e-09	36.8	13	3.9e-09	36	9	1.4	1	0	0	1	1	1	1
Ascomycota	Dothideomycetes	Cochliobolus sativus ND90Pr	PF04082	Cocsa1|150882|estExt_Genewise1Plus.C_14_t30032	Fungal_trans	PF04082.13	3.3e-32	111.1	0	6.2e-32	110.2	0	1.5	1	0	0	1	1	1	1
Ascomycota	Dothideomycetes	Cochliobolus sativus ND90Pr	PF00010	Cocsa1|151454|estExt_Genewise1Plus.C_15_t20173	HLH	PF00010.21	3.2e-13	48.8	0	5.2e-13	48.2	0	1.3	1	0	0	1	1	1	1
Ascomycota	Dothideomycetes	Cochliobolus sativus ND90Pr	PF00010	Cocsa1|152957|estExt_Genewise1Plus.C_17_t10490	HLH	PF00010.21	5.3e-06	25.7	0	1e-05	24.8	0	1.5	1	0	0	1	1	1	1
Ascomycota	Dothideomycetes	Cochliobolus sativus ND90Pr	PF04082	Cocsa1|154747|estExt_Genewise1Plus.C_200308	Fungal_trans	PF04082.13	1.2e-28	99.4	0.6	2.3e-28	98.5	0.1	1.7	2	0	0	2	2	1	1
Ascomycota	Dothideomycetes	Cochliobolus sativus ND90Pr	PF00172	Cocsa1|154916|estExt_Genewise1Plus.C_210110	Zn_clus	PF00172.13	1.4e-07	30.9	12.3	2.5e-07	30.2	8.5	1.4	1	0	0	1	1	1	1
Ascomycota	Dothideomycetes	Cochliobolus sativus ND90Pr	PF00098	Cocsa1|155185|gm1.1_g	zf-CCHC	PF00098.18	3.3e-08	32.8	16.2	9.1e-06	25	1.4	4.2	4	0	0	4	4	1	1
Ascomycota	Dothideomycetes	Cochliobolus sativus ND90Pr	PF00172	Cocsa1|155567|gm1.383_g	Zn_clus	PF00172.13	3.7e-09	36	8.3	9.6e-09	34.7	5.8	1.7	1	0	0	1	1	1	1
Ascomycota	Dothideomycetes	Cochliobolus sativus ND90Pr	PF04082	Cocsa1|155567|gm1.383_g	Fungal_trans	PF04082.13	8.2e-41	139.3	0	1.3e-40	138.7	0	1.3	1	0	0	1	1	1	1
Ascomycota	Dothideomycetes	Cochliobolus sativus ND90Pr	PF00172	Cocsa1|156072|gm1.888_g	Zn_clus	PF00172.13	2.2e-07	30.3	8.5	4.1e-07	29.5	5.9	1.4	1	0	0	1	1	1	1
Ascomycota	Dothideomycetes	Cochliobolus sativus ND90Pr	PF00096	Cocsa1|156318|gm1.1134_g	zf-C2H2	PF00096.21	3.9e-09	36	14.3	4.1e-05	23.4	3.7	3.5	3	0	0	3	3	2	2
Ascomycota	Dothideomycetes	Cochliobolus sativus ND90Pr	PF04082	Cocsa1|156318|gm1.1134_g	Fungal_trans	PF04082.13	1.7e-14	53	1.5	3.4e-14	52	1	1.5	1	0	0	1	1	1	1
Ascomycota	Dothideomycetes	Cochliobolus sativus ND90Pr	PF04082	Cocsa1|156362|gm1.1178_g	Fungal_trans	PF04082.13	1.2e-12	47	0	1.7e-12	46.4	0	1.3	1	0	0	1	1	1	1
Ascomycota	Dothideomycetes	Cochliobolus sativus ND90Pr	PF04082	Cocsa1|156859|gm1.1675_g	Fungal_trans	PF04082.13	4.7e-11	41.7	1.1	8.3e-11	40.9	0.8	1.4	1	0	0	1	1	1	1
Ascomycota	Dothideomycetes	Cochliobolus sativus ND90Pr	PF00096	Cocsa1|157473|gm1.2289_g	zf-C2H2	PF00096.21	7.5e-08	32	11.2	0.00046	20.1	2.4	3.2	2	0	0	2	2	2	2
Ascomycota	Dothideomycetes	Cochliobolus sativus ND90Pr	PF04082	Cocsa1|157473|gm1.2289_g	Fungal_trans	PF04082.13	4.3e-10	38.6	4.5	6.4e-10	38	3.1	1.3	1	0	0	1	1	1	1
Ascomycota	Dothideomycetes	Cochliobolus sativus ND90Pr	PF00172	Cocsa1|157599|gm1.2415_g	Zn_clus	PF00172.13	5.8e-09	35.4	8	1.3e-08	34.3	5.6	1.6	1	0	0	1	1	1	1
Ascomycota	Dothideomycetes	Cochliobolus sativus ND90Pr	PF04082	Cocsa1|157599|gm1.2415_g	Fungal_trans	PF04082.13	4.3e-12	45.1	0.1	7.8e-12	44.3	0.1	1.4	1	0	0	1	1	1	1
Ascomycota	Dothideomycetes	Cochliobolus sativus ND90Pr	PF00098	Cocsa1|157617|gm1.2433_g	zf-CCHC	PF00098.18	3.6e-06	26.3	1.9	5.4e-06	25.8	1.3	1.3	1	0	0	1	1	1	1
Ascomycota	Dothideomycetes	Cochliobolus sativus ND90Pr	PF00172	Cocsa1|157683|gm1.2499_g	Zn_clus	PF00172.13	5.2e-05	22.7	10.7	0.0001	21.8	7.4	1.4	1	0	0	1	1	1	1
Ascomycota	Dothideomycetes	Cochliobolus sativus ND90Pr	PF04082	Cocsa1|157683|gm1.2499_g	Fungal_trans	PF04082.13	2e-09	36.4	0	5.8e-09	34.9	0	1.8	2	0	0	2	2	1	1
Ascomycota	Dothideomycetes	Cochliobolus sativus ND90Pr	PF00170	Cocsa1|158234|gm1.3050_g	bZIP_1	PF00170.16	3.4e-07	29.8	12.4	4e-07	29.6	8.6	1.1	1	0	0	1	1	1	1
Ascomycota	Dothideomycetes	Cochliobolus sativus ND90Pr	PF00172	Cocsa1|158429|gm1.3245_g	Zn_clus	PF00172.13	1.9e-08	33.8	9.4	4.6e-08	32.5	6.5	1.6	1	0	0	1	1	1	1
Ascomycota	Dothideomycetes	Cochliobolus sativus ND90Pr	PF00249	Cocsa1|158582|gm1.3398_g	Myb_DNA-binding	PF00249.26	6.6e-20	70.6	5.4	4.1e-13	48.8	0.1	3.6	3	0	0	3	3	1	1
Ascomycota	Dothideomycetes	Cochliobolus sativus ND90Pr	PF00172	Cocsa1|158600|gm1.3416_g	Zn_clus	PF00172.13	1.7e-10	40.3	8.6	2.8e-10	39.6	5.9	1.3	1	0	0	1	1	1	1
Ascomycota	Dothideomycetes	Cochliobolus sativus ND90Pr	PF04082	Cocsa1|158600|gm1.3416_g	Fungal_trans	PF04082.13	7.2e-25	87	0.4	1.1e-24	86.4	0.3	1.3	1	0	0	1	1	1	1
Ascomycota	Dothideomycetes	Cochliobolus sativus ND90Pr	PF04082	Cocsa1|158630|gm1.3446_g	Fungal_trans	PF04082.13	2.5e-17	62.3	0.2	4.9e-17	61.3	0.1	1.5	1	0	0	1	1	1	1
Ascomycota	Dothideomycetes	Cochliobolus sativus ND90Pr	PF00098	Cocsa1|159375|gm1.4191_g	zf-CCHC	PF00098.18	3.1e-08	32.9	2.6	4.6e-08	32.3	1.8	1.3	1	0	0	1	1	1	1
Ascomycota	Dothideomycetes	Cochliobolus sativus ND90Pr	PF00172	Cocsa1|160249|gm1.5065_g	Zn_clus	PF00172.13	4.1e-08	32.7	11.3	9.1e-08	31.6	7.8	1.6	1	0	0	1	1	1	1
Ascomycota	Dothideomycetes	Cochliobolus sativus ND90Pr	PF04082	Cocsa1|160249|gm1.5065_g	Fungal_trans	PF04082.13	2.2e-11	42.8	0.2	4.2e-11	41.9	0.1	1.5	1	0	0	1	1	1	1
Ascomycota	Dothideomycetes	Cochliobolus sativus ND90Pr	PF00098	Cocsa1|160368|gm1.5184_g	zf-CCHC	PF00098.18	2e-06	27.2	2	3e-06	26.6	1.4	1.3	1	0	0	1	1	1	1
Ascomycota	Dothideomycetes	Cochliobolus sativus ND90Pr	PF04082	Cocsa1|161189|gm1.6005_g	Fungal_trans	PF04082.13	1.3e-29	102.5	0.5	2.5e-29	101.7	0	1.6	2	0	0	2	2	1	1
Ascomycota	Dothideomycetes	Cochliobolus sativus ND90Pr	PF00172	Cocsa1|161346|gm1.6162_g	Zn_clus	PF00172.13	4.3e-07	29.4	10.9	9.2e-07	28.4	7.6	1.5	1	0	0	1	1	1	1
Ascomycota	Dothideomycetes	Cochliobolus sativus ND90Pr	PF04082	Cocsa1|161346|gm1.6162_g	Fungal_trans	PF04082.13	3.6e-26	91.3	0.1	6.6e-26	90.4	0.1	1.4	1	0	0	1	1	1	1
Ascomycota	Dothideomycetes	Cochliobolus sativus ND90Pr	PF00096	Cocsa1|161582|gm1.6398_g	zf-C2H2	PF00096.21	1.5e-10	40.5	11.3	8.7e-06	25.5	3	2.7	2	0	0	2	2	2	2
Ascomycota	Dothideomycetes	Cochliobolus sativus ND90Pr	PF04082	Cocsa1|161672|gm1.6488_g	Fungal_trans	PF04082.13	9.4e-19	67	0.1	2.3e-18	65.7	0	1.6	1	1	0	1	1	1	1
Ascomycota	Dothideomycetes	Cochliobolus sativus ND90Pr	PF02892	Cocsa1|161769|gm1.6585_g	zf-BED	PF02892.10	2.3e-05	23.7	3.1	0.12	11.9	1	2.4	2	0	0	2	2	0	0
Ascomycota	Dothideomycetes	Cochliobolus sativus ND90Pr	PF00096	Cocsa1|162023|gm1.6839_g	zf-C2H2	PF00096.21	0.00026	20.8	6.9	0.0084	16.1	0.7	2.4	2	0	0	2	2	1	1
Ascomycota	Dothideomycetes	Cochliobolus sativus ND90Pr	PF00010	Cocsa1|163131|gm1.7947_g	HLH	PF00010.21	1.7e-14	53	0.4	3.1e-14	52.1	0.3	1.5	1	0	0	1	1	1	1
Ascomycota	Dothideomycetes	Cochliobolus sativus ND90Pr	PF00172	Cocsa1|163403|gm1.8219_g	Zn_clus	PF00172.13	2.2e-09	36.7	10.9	2.2e-09	36.7	7.5	1.9	2	0	0	2	2	1	1
Ascomycota	Dothideomycetes	Cochliobolus sativus ND90Pr	PF04054	Cocsa1|163454|gm1.8270_g	Not1	PF04054.10	4.1e-119	397.5	0.2	1.1e-118	396.1	0.2	1.8	1	0	0	1	1	1	1
Ascomycota	Dothideomycetes	Cochliobolus sativus ND90Pr	PF00010	Cocsa1|164531|gm1.9347_g	HLH	PF00010.21	1.5e-12	46.7	0.1	1.5e-12	46.7	0.1	1.8	2	0	0	2	2	1	1
Ascomycota	Dothideomycetes	Cochliobolus sativus ND90Pr	PF00172	Cocsa1|165126|gm1.9942_g	Zn_clus	PF00172.13	0.00012	21.6	8.3	0.00026	20.5	0.6	2.4	2	0	0	2	2	0	0
Ascomycota	Dothideomycetes	Cochliobolus sativus ND90Pr	PF04383	Cocsa1|165202|gm1.10018_g	KilA-N	PF04383.8	2.9e-05	23.3	0.7	0.00018	20.8	0.1	2.5	2	1	0	2	2	1	1
Ascomycota	Dothideomycetes	Cochliobolus sativus ND90Pr	PF00172	Cocsa1|165419|gm1.10235_g	Zn_clus	PF00172.13	2.8e-07	30	14.2	5.9e-07	29	9.8	1.5	1	0	0	1	1	1	1
Ascomycota	Dothideomycetes	Cochliobolus sativus ND90Pr	PF04082	Cocsa1|165419|gm1.10235_g	Fungal_trans	PF04082.13	2.3e-20	72.2	1.8	3.9e-20	71.5	1.2	1.3	1	0	0	1	1	1	1
Ascomycota	Dothideomycetes	Cochliobolus sativus ND90Pr	PF00096	Cocsa1|165690|gm1.10506_g	zf-C2H2	PF00096.21	3.4e-07	29.9	8.1	3.4e-05	23.6	1.1	2.8	2	0	0	2	2	1	1
Ascomycota	Dothideomycetes	Cochliobolus sativus ND90Pr	PF00172	Cocsa1|166376|fgenesh1_pm.1_#_407	Zn_clus	PF00172.13	4.4e-08	32.6	9.3	9e-08	31.6	6.4	1.5	1	0	0	1	1	1	1
Ascomycota	Dothideomycetes	Cochliobolus sativus ND90Pr	PF04082	Cocsa1|166376|fgenesh1_pm.1_#_407	Fungal_trans	PF04082.13	3.8e-31	107.6	0	2.4e-30	105	0	2.2	1	1	0	1	1	1	1
Ascomycota	Dothideomycetes	Cochliobolus sativus ND90Pr	PF00172	Cocsa1|166407|fgenesh1_pm.1_#_438	Zn_clus	PF00172.13	7.1e-08	31.9	11.5	1.2e-07	31.2	7.9	1.4	1	0	0	1	1	1	1
Ascomycota	Dothideomycetes	Cochliobolus sativus ND90Pr	PF04082	Cocsa1|166407|fgenesh1_pm.1_#_438	Fungal_trans	PF04082.13	1.2e-05	24.1	0	1.2e-05	24.1	0	1.9	2	0	0	2	2	1	1
Ascomycota	Dothideomycetes	Cochliobolus sativus ND90Pr	PF00250	Cocsa1|166441|fgenesh1_pm.1_#_472	Fork_head	PF00250.13	4.8e-19	67.9	0.1	1e-18	66.8	0.1	1.4	1	0	0	1	1	1	1
Ascomycota	Dothideomycetes	Cochliobolus sativus ND90Pr	PF00172	Cocsa1|166493|fgenesh1_pm.1_#_524	Zn_clus	PF00172.13	6.5e-07	28.8	11.1	1.2e-06	28	7.7	1.5	1	0	0	1	1	1	1
Ascomycota	Dothideomycetes	Cochliobolus sativus ND90Pr	PF00096	Cocsa1|166557|fgenesh1_pm.1_#_588	zf-C2H2	PF00096.21	2.6e-12	46	76.3	0.13	12.4	0.1	11.9	12	0	0	12	12	0	0
Ascomycota	Dothideomycetes	Cochliobolus sativus ND90Pr	PF00172	Cocsa1|166678|fgenesh1_pm.1_#_709	Zn_clus	PF00172.13	1.1e-06	28.2	11	1.7e-06	27.5	7.6	1.4	1	0	0	1	1	1	1
Ascomycota	Dothideomycetes	Cochliobolus sativus ND90Pr	PF04082	Cocsa1|166678|fgenesh1_pm.1_#_709	Fungal_trans	PF04082.13	5.6e-12	44.8	1.3	6.2e-12	44.6	0	1.7	2	0	0	2	2	1	1
Ascomycota	Dothideomycetes	Cochliobolus sativus ND90Pr	PF04516	Cocsa1|167842|fgenesh1_pm.2_#_675	CP2	PF04516.10	1.2e-88	295.8	0	2e-88	295.1	0	1.3	1	0	0	1	1	1	1
Ascomycota	Dothideomycetes	Cochliobolus sativus ND90Pr	PF00320	Cocsa1|167978|fgenesh1_pm.2_#_811	GATA	PF00320.22	2.9e-15	55	8.5	6.9e-15	53.8	5.9	1.7	1	0	0	1	1	1	1
Ascomycota	Dothideomycetes	Cochliobolus sativus ND90Pr	PF00989	Cocsa1|167978|fgenesh1_pm.2_#_811	PAS	PF00989.19	1.1e-13	50.6	0	6e-06	25.7	0	4.3	4	1	0	4	4	1	1
Ascomycota	Dothideomycetes	Cochliobolus sativus ND90Pr	PF00172	Cocsa1|168671|fgenesh1_pm.3_#_532	Zn_clus	PF00172.13	6.2e-08	32.1	8.2	9.6e-08	31.5	5.7	1.3	1	0	0	1	1	1	1
Ascomycota	Dothideomycetes	Cochliobolus sativus ND90Pr	PF04082	Cocsa1|168671|fgenesh1_pm.3_#_532	Fungal_trans	PF04082.13	1.5e-13	49.9	0	2.5e-13	49.2	0	1.3	1	0	0	1	1	1	1
Ascomycota	Dothideomycetes	Cochliobolus sativus ND90Pr	PF00010	Cocsa1|169871|fgenesh1_pm.5_#_108	HLH	PF00010.21	4.6e-15	54.7	0.6	1.1e-14	53.5	0.4	1.7	1	0	0	1	1	1	1
Ascomycota	Dothideomycetes	Cochliobolus sativus ND90Pr	PF04082	Cocsa1|170432|fgenesh1_pm.5_#_669	Fungal_trans	PF04082.13	2.4e-05	23	0.3	5.2e-05	21.9	0.2	1.6	1	0	0	1	1	1	1
Ascomycota	Dothideomycetes	Cochliobolus sativus ND90Pr	PF00172	Cocsa1|170559|fgenesh1_pm.6_#_112	Zn_clus	PF00172.13	1.1e-07	31.3	11.5	1.9e-07	30.6	8	1.3	1	0	0	1	1	1	1
Ascomycota	Dothideomycetes	Cochliobolus sativus ND90Pr	PF04082	Cocsa1|171218|fgenesh1_pm.7_#_159	Fungal_trans	PF04082.13	4.1e-31	107.5	0	6.3e-31	106.9	0	1.3	1	0	0	1	1	1	1
Ascomycota	Dothideomycetes	Cochliobolus sativus ND90Pr	PF04082	Cocsa1|171280|fgenesh1_pm.7_#_221	Fungal_trans	PF04082.13	1.3e-21	76.3	0	1.9e-21	75.8	0	1.3	1	0	0	1	1	1	1
Ascomycota	Dothideomycetes	Cochliobolus sativus ND90Pr	PF02791	Cocsa1|171710|fgenesh1_pm.8_#_68	DDT	PF02791.12	4e-12	45.4	0.6	8.3e-12	44.4	0.4	1.6	1	0	0	1	1	1	1
Ascomycota	Dothideomycetes	Cochliobolus sativus ND90Pr	PF00172	Cocsa1|171845|fgenesh1_pm.8_#_203	Zn_clus	PF00172.13	3e-10	39.5	9.8	4.9e-10	38.8	6.8	1.3	1	0	0	1	1	1	1
Ascomycota	Dothideomycetes	Cochliobolus sativus ND90Pr	PF00172	Cocsa1|172027|fgenesh1_pm.8_#_385	Zn_clus	PF00172.13	2.6e-10	39.7	4.8	5.9e-10	38.6	3.3	1.7	1	0	0	1	1	1	1
Ascomycota	Dothideomycetes	Cochliobolus sativus ND90Pr	PF04082	Cocsa1|172027|fgenesh1_pm.8_#_385	Fungal_trans	PF04082.13	1e-19	70.1	0.4	1.9e-19	69.3	0.3	1.4	1	0	0	1	1	1	1
Ascomycota	Dothideomycetes	Cochliobolus sativus ND90Pr	PF04082	Cocsa1|172560|fgenesh1_pm.9_#_365	Fungal_trans	PF04082.13	6.3e-22	77.4	0	9.5e-22	76.8	0	1.3	1	0	0	1	1	1	1
Ascomycota	Dothideomycetes	Cochliobolus sativus ND90Pr	PF04082	Cocsa1|173048|fgenesh1_pm.10_#_315	Fungal_trans	PF04082.13	3.8e-18	65	1	6.5e-18	64.2	0.7	1.4	1	0	0	1	1	1	1
Ascomycota	Dothideomycetes	Cochliobolus sativus ND90Pr	PF00172	Cocsa1|173112|fgenesh1_pm.10_#_379	Zn_clus	PF00172.13	8.1e-08	31.7	9.4	1.6e-07	30.8	6.5	1.4	1	0	0	1	1	1	1
Ascomycota	Dothideomycetes	Cochliobolus sativus ND90Pr	PF00172	Cocsa1|173268|fgenesh1_pm.11_#_85	Zn_clus	PF00172.13	3.8e-09	36	7.7	7.3e-09	35.1	5.4	1.5	1	0	0	1	1	1	1
Ascomycota	Dothideomycetes	Cochliobolus sativus ND90Pr	PF00096	Cocsa1|173537|fgenesh1_pm.11_#_354	zf-C2H2	PF00096.21	3.4e-11	42.5	19.7	3.2e-07	30	1.2	3.1	3	0	0	3	3	2	2
Ascomycota	Dothideomycetes	Cochliobolus sativus ND90Pr	PF00172	Cocsa1|173949|fgenesh1_pm.12_#_319	Zn_clus	PF00172.13	0.00013	21.5	11.6	0.00019	20.9	8	1.2	1	0	0	1	1	1	1
Ascomycota	Dothideomycetes	Cochliobolus sativus ND90Pr	PF04082	Cocsa1|174061|fgenesh1_pm.12_#_431	Fungal_trans	PF04082.13	4.2e-13	48.4	0.4	6.8e-13	47.8	0.3	1.5	1	0	0	1	1	1	1
Ascomycota	Dothideomycetes	Cochliobolus sativus ND90Pr	PF00172	Cocsa1|174716|fgenesh1_pm.14_#_141	Zn_clus	PF00172.13	1.2e-08	34.4	7.4	1.9e-08	33.7	5.1	1.4	1	0	0	1	1	1	1
Ascomycota	Dothideomycetes	Cochliobolus sativus ND90Pr	PF04082	Cocsa1|174716|fgenesh1_pm.14_#_141	Fungal_trans	PF04082.13	1.4e-27	95.9	0	2.6e-27	95	0	1.4	1	0	0	1	1	1	1
Ascomycota	Dothideomycetes	Cochliobolus sativus ND90Pr	PF00172	Cocsa1|174827|fgenesh1_pm.14_#_252	Zn_clus	PF00172.13	1.3e-06	27.9	13.5	2.2e-06	27.1	9.3	1.4	1	0	0	1	1	1	1
Ascomycota	Dothideomycetes	Cochliobolus sativus ND90Pr	PF04082	Cocsa1|174827|fgenesh1_pm.14_#_252	Fungal_trans	PF04082.13	2.9e-27	94.9	0.3	7.7e-27	93.5	0.2	1.7	1	0	0	1	1	1	1
Ascomycota	Dothideomycetes	Cochliobolus sativus ND90Pr	PF00096	Cocsa1|176125|fgenesh1_pm.18_#_112	zf-C2H2	PF00096.21	1.4e-08	34.2	15.1	0.00027	20.8	1.9	2.8	2	0	0	2	2	2	2
Ascomycota	Dothideomycetes	Cochliobolus sativus ND90Pr	PF04082	Cocsa1|176125|fgenesh1_pm.18_#_112	Fungal_trans	PF04082.13	8.3e-23	80.3	0	1.6e-22	79.3	0	1.5	1	0	0	1	1	1	1
Ascomycota	Dothideomycetes	Cochliobolus sativus ND90Pr	PF00172	Cocsa1|176763|fgenesh1_pm.22_#_27	Zn_clus	PF00172.13	5.9e-09	35.4	13	5.9e-09	35.4	9	2.1	2	0	0	2	2	1	1
Ascomycota	Dothideomycetes	Cochliobolus sativus ND90Pr	PF00172	Cocsa1|178261|estExt_Genemark1.C_2_t10495	Zn_clus	PF00172.13	4.5e-08	32.5	7.8	8.8e-08	31.6	5.4	1.4	1	0	0	1	1	1	1
Ascomycota	Dothideomycetes	Cochliobolus sativus ND90Pr	PF04082	Cocsa1|178261|estExt_Genemark1.C_2_t10495	Fungal_trans	PF04082.13	3.4e-22	78.2	0.3	6e-22	77.4	0.2	1.4	1	0	0	1	1	1	1
Ascomycota	Dothideomycetes	Cochliobolus sativus ND90Pr	PF04082	Cocsa1|178363|estExt_Genemark1.C_2_t20113	Fungal_trans	PF04082.13	1.8e-14	52.9	0	3.1e-14	52.1	0	1.3	1	0	0	1	1	1	1
Ascomycota	Dothideomycetes	Cochliobolus sativus ND90Pr	PF00172	Cocsa1|178833|estExt_Genemark1.C_3_t10184	Zn_clus	PF00172.13	2.2e-08	33.5	8	4.5e-08	32.6	5.6	1.5	1	0	0	1	1	1	1
Ascomycota	Dothideomycetes	Cochliobolus sativus ND90Pr	PF04082	Cocsa1|178833|estExt_Genemark1.C_3_t10184	Fungal_trans	PF04082.13	1.6e-14	53.1	0	3.3e-14	52.1	0	1.5	1	0	0	1	1	1	1
Ascomycota	Dothideomycetes	Cochliobolus sativus ND90Pr	PF00172	Cocsa1|179967|estExt_Genemark1.C_4_t20100	Zn_clus	PF00172.13	9e-09	34.8	7.9	1.9e-08	33.8	5.5	1.5	1	0	0	1	1	1	1
Ascomycota	Dothideomycetes	Cochliobolus sativus ND90Pr	PF04082	Cocsa1|179967|estExt_Genemark1.C_4_t20100	Fungal_trans	PF04082.13	2.4e-14	52.5	0	4.2e-14	51.7	0	1.3	1	0	0	1	1	1	1
Ascomycota	Dothideomycetes	Cochliobolus sativus ND90Pr	PF00010	Cocsa1|180504|estExt_Genemark1.C_5_t10498	HLH	PF00010.21	3.5e-11	42.3	0	7.3e-11	41.3	0	1.6	1	0	0	1	1	1	1
Ascomycota	Dothideomycetes	Cochliobolus sativus ND90Pr	PF00172	Cocsa1|181150|estExt_Genemark1.C_6_t20077	Zn_clus	PF00172.13	1.5e-05	24.5	8	5.7e-05	22.6	5.6	2	1	1	0	1	1	1	1
Ascomycota	Dothideomycetes	Cochliobolus sativus ND90Pr	PF00172	Cocsa1|181981|estExt_Genemark1.C_8_t10374	Zn_clus	PF00172.13	1.6e-05	24.4	11.6	3.6e-05	23.3	8.1	1.6	1	0	0	1	1	1	1
Ascomycota	Dothideomycetes	Cochliobolus sativus ND90Pr	PF04082	Cocsa1|181981|estExt_Genemark1.C_8_t10374	Fungal_trans	PF04082.13	3.5e-07	29	0.4	6.9e-07	28.1	0.3	1.5	1	0	0	1	1	1	1
Ascomycota	Dothideomycetes	Cochliobolus sativus ND90Pr	PF00172	Cocsa1|183002|estExt_Genemark1.C_110047	Zn_clus	PF00172.13	8.3e-08	31.7	12.8	1.7e-07	30.7	8.8	1.5	1	0	0	1	1	1	1
Ascomycota	Dothideomycetes	Cochliobolus sativus ND90Pr	PF00172	Cocsa1|184163|estExt_Genemark1.C_140043	Zn_clus	PF00172.13	4.5e-07	29.3	15.4	9.9e-07	28.3	10.7	1.5	1	0	0	1	1	1	1
Ascomycota	Dothideomycetes	Cochliobolus sativus ND90Pr	PF04082	Cocsa1|184163|estExt_Genemark1.C_140043	Fungal_trans	PF04082.13	3.8e-18	65	0.1	6e-18	64.3	0.1	1.3	1	0	0	1	1	1	1
Ascomycota	Dothideomycetes	Cochliobolus sativus ND90Pr	PF00320	Cocsa1|184305|estExt_Genemark1.C_140202	GATA	PF00320.22	5.9e-05	22	2.2	0.014	14.4	0.2	2.8	2	0	0	2	2	0	0
Ascomycota	Dothideomycetes	Cochliobolus sativus ND90Pr	PF00096	Cocsa1|184320|estExt_Genemark1.C_140219	zf-C2H2	PF00096.21	3.6e-06	26.7	15	2e-05	24.3	1.9	3.4	3	0	0	3	3	1	1
Ascomycota	Dothideomycetes	Cochliobolus sativus ND90Pr	PF00989	Cocsa1|184896|estExt_Genemark1.C_160141	PAS	PF00989.19	1.4e-05	24.5	0	0.0005	19.5	0	2.7	2	0	0	2	2	0	0
Ascomycota	Dothideomycetes	Cochliobolus sativus ND90Pr	PF00172	Cocsa1|184965|estExt_Genemark1.C_160216	Zn_clus	PF00172.13	8.6e-09	34.8	10.5	1.6e-08	34	7.3	1.4	1	0	0	1	1	1	1
Ascomycota	Dothideomycetes	Cochliobolus sativus ND90Pr	PF04082	Cocsa1|184965|estExt_Genemark1.C_160216	Fungal_trans	PF04082.13	6e-29	100.4	0.5	9.9e-29	99.7	0.3	1.4	1	0	0	1	1	1	1
Ascomycota	Dothideomycetes	Cochliobolus sativus ND90Pr	PF00172	Cocsa1|185962|estExt_Genemark1.C_280001	Zn_clus	PF00172.13	4.8e-10	38.9	13.4	1.3e-09	37.5	9.3	1.8	1	0	0	1	1	1	1
Ascomycota	Dothideomycetes	Cochliobolus sativus ND90Pr	PF00172	Cocsa1|187218|estExt_fgenesh1_pg.C_2_t10293	Zn_clus	PF00172.13	1.5e-09	37.3	12.5	2.3e-09	36.7	8.6	1.3	1	0	0	1	1	1	1
Ascomycota	Dothideomycetes	Cochliobolus sativus ND90Pr	PF00172	Cocsa1|187838|estExt_fgenesh1_pg.C_3_t10082	Zn_clus	PF00172.13	1.2e-10	40.8	12.9	1.2e-10	40.8	9	2	2	0	0	2	2	1	1
Ascomycota	Dothideomycetes	Cochliobolus sativus ND90Pr	PF04082	Cocsa1|187838|estExt_fgenesh1_pg.C_3_t10082	Fungal_trans	PF04082.13	8.7e-28	96.6	3.9	1.3e-27	96	2.7	1.2	1	0	0	1	1	1	1
Ascomycota	Dothideomycetes	Cochliobolus sativus ND90Pr	PF00172	Cocsa1|188645|estExt_fgenesh1_pg.C_4_t10168	Zn_clus	PF00172.13	0.00015	21.3	9.7	0.00029	20.4	6.7	1.5	1	0	0	1	1	0	0
Ascomycota	Dothideomycetes	Cochliobolus sativus ND90Pr	PF04082	Cocsa1|188645|estExt_fgenesh1_pg.C_4_t10168	Fungal_trans	PF04082.13	1.9e-14	52.9	0.1	3.4e-14	52	0.1	1.3	1	0	0	1	1	1	1
Ascomycota	Dothideomycetes	Cochliobolus sativus ND90Pr	PF00172	Cocsa1|188699|estExt_fgenesh1_pg.C_4_t10227	Zn_clus	PF00172.13	4e-06	26.3	9.9	7.6e-06	25.4	6.9	1.5	1	0	0	1	1	1	1
Ascomycota	Dothideomycetes	Cochliobolus sativus ND90Pr	PF00172	Cocsa1|188748|estExt_fgenesh1_pg.C_4_t10282	Zn_clus	PF00172.13	8.5e-07	28.5	9.7	8.5e-07	28.5	6.7	2.6	2	0	0	2	2	1	1
Ascomycota	Dothideomycetes	Cochliobolus sativus ND90Pr	PF04082	Cocsa1|189437|estExt_fgenesh1_pg.C_5_t10365	Fungal_trans	PF04082.13	1.1e-25	89.7	1.5	2.5e-25	88.5	1	1.6	1	0	0	1	1	1	1
Ascomycota	Dothideomycetes	Cochliobolus sativus ND90Pr	PF00172	Cocsa1|189538|estExt_fgenesh1_pg.C_5_t20006	Zn_clus	PF00172.13	2e-07	30.5	14.2	4e-07	29.5	9.8	1.5	1	0	0	1	1	1	1
Ascomycota	Dothideomycetes	Cochliobolus sativus ND90Pr	PF04082	Cocsa1|189538|estExt_fgenesh1_pg.C_5_t20006	Fungal_trans	PF04082.13	1.1e-12	47	0.7	3.3e-12	45.5	0.5	1.8	1	0	0	1	1	1	1
Ascomycota	Dothideomycetes	Cochliobolus sativus ND90Pr	PF00989	Cocsa1|189985|estExt_fgenesh1_pg.C_6_t10341	PAS	PF00989.19	3.5e-06	26.5	0	0.009	15.5	0	2.7	2	0	0	2	2	0	0
Ascomycota	Dothideomycetes	Cochliobolus sativus ND90Pr	PF00172	Cocsa1|190491|estExt_fgenesh1_pg.C_7_t10362	Zn_clus	PF00172.13	3.6e-08	32.9	9.2	6.4e-08	32.1	6.4	1.4	1	0	0	1	1	1	1
Ascomycota	Dothideomycetes	Cochliobolus sativus ND90Pr	PF04082	Cocsa1|190491|estExt_fgenesh1_pg.C_7_t10362	Fungal_trans	PF04082.13	2.9e-13	49	0.3	5.9e-13	48	0.2	1.6	1	1	0	1	1	1	1
Ascomycota	Dothideomycetes	Cochliobolus sativus ND90Pr	PF00319	Cocsa1|191180|estExt_fgenesh1_pg.C_9_t10116	SRF-TF	PF00319.13	3.7e-24	83.4	0.1	5.6e-24	82.8	0.1	1.3	1	0	0	1	1	1	1
Ascomycota	Dothideomycetes	Cochliobolus sativus ND90Pr	PF00172	Cocsa1|191370|estExt_fgenesh1_pg.C_9_t10323	Zn_clus	PF00172.13	3.1e-09	36.3	8.2	5e-09	35.6	5.7	1.3	1	0	0	1	1	1	1
Ascomycota	Dothideomycetes	Cochliobolus sativus ND90Pr	PF04082	Cocsa1|191370|estExt_fgenesh1_pg.C_9_t10323	Fungal_trans	PF04082.13	1.8e-31	108.7	0	4.2e-31	107.4	0	1.6	1	0	0	1	1	1	1
Ascomycota	Dothideomycetes	Cochliobolus sativus ND90Pr	PF00172	Cocsa1|191793|estExt_fgenesh1_pg.C_100279	Zn_clus	PF00172.13	1.8e-07	30.6	11.6	3.3e-07	29.8	8.1	1.4	1	0	0	1	1	1	1
Ascomycota	Dothideomycetes	Cochliobolus sativus ND90Pr	PF00170	Cocsa1|192712|estExt_fgenesh1_pg.C_130106	bZIP_1	PF00170.16	5.4e-06	25.9	15.4	8.2e-06	25.4	10.7	1.2	1	0	0	1	1	1	1
Ascomycota	Dothideomycetes	Cochliobolus sativus ND90Pr	PF00172	Cocsa1|192962|estExt_fgenesh1_pg.C_130385	Zn_clus	PF00172.13	3.9e-08	32.8	9.3	8.8e-08	31.6	6.4	1.6	1	0	0	1	1	1	1
Ascomycota	Dothideomycetes	Cochliobolus sativus ND90Pr	PF00172	Cocsa1|193461|estExt_fgenesh1_pg.C_150119	Zn_clus	PF00172.13	1.6e-06	27.6	16.6	2.8e-06	26.8	11.5	1.3	1	0	0	1	1	1	1
Ascomycota	Dothideomycetes	Cochliobolus sativus ND90Pr	PF04082	Cocsa1|193461|estExt_fgenesh1_pg.C_150119	Fungal_trans	PF04082.13	5.4e-23	80.9	0	1.5e-22	79.4	0	1.8	1	1	0	2	2	1	1
Ascomycota	Dothideomycetes	Cochliobolus sativus ND90Pr	PF00172	Cocsa1|194566|estExt_fgenesh1_pg.C_190129	Zn_clus	PF00172.13	1.5e-07	30.9	9	2.5e-07	30.2	6.2	1.3	1	0	0	1	1	1	1
Ascomycota	Dothideomycetes	Cochliobolus sativus ND90Pr	PF04082	Cocsa1|194566|estExt_fgenesh1_pg.C_190129	Fungal_trans	PF04082.13	2.2e-30	105.1	0	1.1e-28	99.5	0	2.4	2	0	0	2	2	1	1
Ascomycota	Dothideomycetes	Cochliobolus sativus ND90Pr	PF00172	Cocsa1|194908|estExt_fgenesh1_pm.C_1_t10065	Zn_clus	PF00172.13	1.8e-07	30.6	8.8	3.1e-07	29.9	6.1	1.4	1	0	0	1	1	1	1
Ascomycota	Dothideomycetes	Cochliobolus sativus ND90Pr	PF00172	Cocsa1|196644|estExt_fgenesh1_pm.C_2_t20303	Zn_clus	PF00172.13	4.8e-10	38.9	7.3	9.1e-10	38	5.1	1.5	1	0	0	1	1	1	1
Ascomycota	Dothideomycetes	Cochliobolus sativus ND90Pr	PF04082	Cocsa1|196644|estExt_fgenesh1_pm.C_2_t20303	Fungal_trans	PF04082.13	8.7e-12	44.1	0.4	1.3e-11	43.6	0.3	1.3	1	0	0	1	1	1	1
Ascomycota	Dothideomycetes	Cochliobolus sativus ND90Pr	PF00172	Cocsa1|196963|estExt_fgenesh1_pm.C_3_t10184	Zn_clus	PF00172.13	8.7e-08	31.6	9.6	1.9e-07	30.5	6.6	1.6	1	0	0	1	1	1	1
Ascomycota	Dothideomycetes	Cochliobolus sativus ND90Pr	PF04082	Cocsa1|196963|estExt_fgenesh1_pm.C_3_t10184	Fungal_trans	PF04082.13	8.2e-08	31.1	1.5	1e-07	30.8	0.4	1.8	2	0	0	2	2	1	1
Ascomycota	Dothideomycetes	Cochliobolus sativus ND90Pr	PF00172	Cocsa1|197722|estExt_fgenesh1_pm.C_4_t10143	Zn_clus	PF00172.13	1.6e-07	30.8	7.1	3.4e-07	29.8	4.9	1.5	1	0	0	1	1	1	1
Ascomycota	Dothideomycetes	Cochliobolus sativus ND90Pr	PF00172	Cocsa1|198432|estExt_fgenesh1_pm.C_5_t10198	Zn_clus	PF00172.13	4.1e-08	32.7	12.3	1e-07	31.4	8.5	1.7	1	0	0	1	1	1	1
Ascomycota	Dothideomycetes	Cochliobolus sativus ND90Pr	PF04082	Cocsa1|198432|estExt_fgenesh1_pm.C_5_t10198	Fungal_trans	PF04082.13	2.3e-16	59.1	0.4	4.7e-16	58.1	0.3	1.4	1	0	0	1	1	1	1
Ascomycota	Dothideomycetes	Cochliobolus sativus ND90Pr	PF00172	Cocsa1|200970|estExt_fgenesh1_pm.C_100033	Zn_clus	PF00172.13	2.4e-08	33.4	10.6	3.8e-08	32.8	7.3	1.3	1	0	0	1	1	1	1
Ascomycota	Dothideomycetes	Cochliobolus sativus ND90Pr	PF00172	Cocsa1|201701|estExt_fgenesh1_pm.C_110403	Zn_clus	PF00172.13	2.9e-08	33.2	6.7	6.6e-08	32	4.6	1.6	1	0	0	1	1	1	1
Ascomycota	Dothideomycetes	Cochliobolus sativus ND90Pr	PF04082	Cocsa1|201701|estExt_fgenesh1_pm.C_110403	Fungal_trans	PF04082.13	2.7e-13	49.1	2.8	4.2e-13	48.5	1.9	1.3	1	0	0	1	1	1	1
Ascomycota	Dothideomycetes	Cochliobolus sativus ND90Pr	PF00172	Cocsa1|201838|estExt_fgenesh1_pm.C_120116	Zn_clus	PF00172.13	0.00017	21.1	15.5	0.00029	20.4	10.7	1.4	1	0	0	1	1	0	0
Ascomycota	Dothideomycetes	Cochliobolus sativus ND90Pr	PF04082	Cocsa1|201838|estExt_fgenesh1_pm.C_120116	Fungal_trans	PF04082.13	2.7e-39	134.3	0.2	7.8e-39	132.8	0.1	1.8	2	0	0	2	2	1	1
Ascomycota	Dothideomycetes	Cochliobolus sativus ND90Pr	PF00172	Cocsa1|203738|estExt_fgenesh1_pm.C_170189	Zn_clus	PF00172.13	3.2e-07	29.8	10.2	6.4e-07	28.9	7.1	1.5	1	0	0	1	1	1	1
Ascomycota	Dothideomycetes	Cochliobolus sativus ND90Pr	PF00172	Cocsa1|205525|CE966_5834	Zn_clus	PF00172.13	1.9e-05	24.1	13.8	1.9e-05	24.1	9.6	2.3	2	0	0	2	2	1	1
Ascomycota	Dothideomycetes	Cochliobolus sativus ND90Pr	PF00096	Cocsa1|206558|CE1999_5460	zf-C2H2	PF00096.21	1.4e-10	40.6	16	3.7e-06	26.6	0.7	3.1	3	0	0	3	3	2	2
Ascomycota	Dothideomycetes	Cochliobolus sativus ND90Pr	PF00096	Cocsa1|207272|CE2713_1417	zf-C2H2	PF00096.21	1.8e-08	33.9	14.1	0.00018	21.3	0.9	2.8	3	0	0	3	3	2	2
Ascomycota	Dothideomycetes	Cochliobolus sativus ND90Pr	PF00096	Cocsa1|211526|CE6967_1700	zf-C2H2	PF00096.21	3.2e-10	39.4	12.2	0.0074	16.3	0.7	4.3	4	0	0	4	4	2	2
Ascomycota	Dothideomycetes	Cochliobolus sativus ND90Pr	PF00172	Cocsa1|211649|CE7090_1722	Zn_clus	PF00172.13	7.2e-10	38.3	9.9	1.4e-09	37.4	6.8	1.5	1	0	0	1	1	1	1
Ascomycota	Dothideomycetes	Cochliobolus sativus ND90Pr	PF04082	Cocsa1|211649|CE7090_1722	Fungal_trans	PF04082.13	3.2e-06	25.9	0	5.8e-06	25.1	0	1.4	1	0	0	1	1	1	1
Ascomycota	Dothideomycetes	Cochliobolus sativus ND90Pr	PF00172	Cocsa1|211993|CE7434_3844	Zn_clus	PF00172.13	4.8e-08	32.5	9.9	7.6e-08	31.8	6.9	1.3	1	0	0	1	1	1	1
Ascomycota	Dothideomycetes	Cochliobolus sativus ND90Pr	PF04082	Cocsa1|211993|CE7434_3844	Fungal_trans	PF04082.13	3.3e-20	71.8	3.1	5.3e-20	71.1	2.1	1.3	1	0	0	1	1	1	1
Ascomycota	Dothideomycetes	Cochliobolus sativus ND90Pr	PF00172	Cocsa1|212000|CE7441_3687	Zn_clus	PF00172.13	2.1e-07	30.4	14.2	3.3e-07	29.8	9.8	1.3	1	0	0	1	1	1	1
Ascomycota	Dothideomycetes	Cochliobolus sativus ND90Pr	PF04082	Cocsa1|212000|CE7441_3687	Fungal_trans	PF04082.13	3.5e-20	71.6	0	6e-20	70.9	0	1.4	1	0	0	1	1	1	1
Ascomycota	Dothideomycetes	Cochliobolus sativus ND90Pr	PF00172	Cocsa1|21263|fgenesh1_pg.1_#_28	Zn_clus	PF00172.13	4.2e-07	29.4	10.7	8.9e-07	28.4	7.4	1.5	1	0	0	1	1	1	1
Ascomycota	Dothideomycetes	Cochliobolus sativus ND90Pr	PF00249	Cocsa1|213051|CE8492_7461	Myb_DNA-binding	PF00249.26	6.3e-12	45	1.3	9.5e-07	28.5	0.5	2.7	2	1	0	2	2	1	1
Ascomycota	Dothideomycetes	Cochliobolus sativus ND90Pr	PF00249	Cocsa1|213056|CE8497_698	Myb_DNA-binding	PF00249.26	6.3e-11	41.8	0.1	1.5e-05	24.7	0	2.4	2	0	0	2	2	1	1
Ascomycota	Dothideomycetes	Cochliobolus sativus ND90Pr	PF00172	Cocsa1|21477|fgenesh1_pg.1_#_242	Zn_clus	PF00172.13	2.7e-08	33.3	6.4	3.8e-08	32.8	4.4	1.2	1	0	0	1	1	1	1
Ascomycota	Dothideomycetes	Cochliobolus sativus ND90Pr	PF00320	Cocsa1|216437|CE11878_2228	GATA	PF00320.22	8.1e-32	108	15.6	5.5e-17	60.5	1.7	2.4	2	0	0	2	2	2	2
Ascomycota	Dothideomycetes	Cochliobolus sativus ND90Pr	PF00170	Cocsa1|216676|CE12117_9782	bZIP_1	PF00170.16	2.4e-13	49.5	5.4	4.2e-13	48.7	3.8	1.4	1	0	0	1	1	1	1
Ascomycota	Dothideomycetes	Cochliobolus sativus ND90Pr	PF07716	Cocsa1|216676|CE12117_9782	bZIP_2	PF07716.10	7.2e-06	25.4	5.4	1.4e-05	24.5	3.7	1.5	1	0	0	1	1	1	1
Ascomycota	Dothideomycetes	Cochliobolus sativus ND90Pr	PF00250	Cocsa1|218547|CE13988_3871	Fork_head	PF00250.13	3.3e-21	74.8	0.2	8.6e-21	73.5	0.1	1.6	1	0	0	1	1	1	1
Ascomycota	Dothideomycetes	Cochliobolus sativus ND90Pr	PF04082	Cocsa1|219163|CE14604_130	Fungal_trans	PF04082.13	1e-07	30.8	1.1	1.8e-07	30	0.2	1.9	2	0	0	2	2	1	1
Ascomycota	Dothideomycetes	Cochliobolus sativus ND90Pr	PF00320	Cocsa1|220844|CE16285_14113	GATA	PF00320.22	4.3e-15	54.5	3	7.4e-15	53.7	2.1	1.4	1	0	0	1	1	1	1
Ascomycota	Dothideomycetes	Cochliobolus sativus ND90Pr	PF00249	Cocsa1|221816|CE17257_16294	Myb_DNA-binding	PF00249.26	1.2e-24	85.8	3.2	8.1e-14	51.1	0.2	2.2	2	0	0	2	2	2	2
Ascomycota	Dothideomycetes	Cochliobolus sativus ND90Pr	PF00172	Cocsa1|222162|CE17603_3203	Zn_clus	PF00172.13	1.1e-06	28.2	8.2	2.2e-06	27.1	5.7	1.5	1	0	0	1	1	1	1
Ascomycota	Dothideomycetes	Cochliobolus sativus ND90Pr	PF00172	Cocsa1|22570|fgenesh1_pg.2_#_181	Zn_clus	PF00172.13	1.7e-07	30.7	11.2	3.5e-07	29.7	7.7	1.5	1	0	0	1	1	1	1
Ascomycota	Dothideomycetes	Cochliobolus sativus ND90Pr	PF04082	Cocsa1|226020|CE21461_3471	Fungal_trans	PF04082.13	2.5e-21	75.4	0.1	5.8e-21	74.2	0.1	1.6	1	0	0	1	1	1	1
Ascomycota	Dothideomycetes	Cochliobolus sativus ND90Pr	PF00172	Cocsa1|227610|CE23051_10946	Zn_clus	PF00172.13	7.3e-05	22.3	8.2	0.00014	21.4	5.7	1.4	1	0	0	1	1	1	1
Ascomycota	Dothideomycetes	Cochliobolus sativus ND90Pr	PF00172	Cocsa1|229975|CE25416_3255	Zn_clus	PF00172.13	5.6e-08	32.3	10.1	8.9e-08	31.6	7	1.3	1	0	0	1	1	1	1
Ascomycota	Dothideomycetes	Cochliobolus sativus ND90Pr	PF00170	Cocsa1|230771|CE26212_67723	bZIP_1	PF00170.16	1.2e-08	34.5	1.8	1.2e-08	34.5	1.2	1.8	2	0	0	2	2	1	1
Ascomycota	Dothideomycetes	Cochliobolus sativus ND90Pr	PF07716	Cocsa1|230771|CE26212_67723	bZIP_2	PF07716.10	6.1e-05	22.4	4	0.00013	21.3	2.8	1.5	1	0	0	1	1	1	1
Ascomycota	Dothideomycetes	Cochliobolus sativus ND90Pr	PF04082	Cocsa1|232180|CE27621_3225	Fungal_trans	PF04082.13	3.8e-17	61.7	0.1	6.4e-17	61	0	1.3	1	0	0	1	1	1	1
Ascomycota	Dothideomycetes	Cochliobolus sativus ND90Pr	PF00046	Cocsa1|233623|CE29064_6013	Homeobox	PF00046.24	1.6e-13	49.7	0.6	4.2e-13	48.4	0.4	1.8	1	0	0	1	1	1	1
Ascomycota	Dothideomycetes	Cochliobolus sativus ND90Pr	PF05224	Cocsa1|236058|CE31499_4086	NDT80_PhoG	PF05224.7	1.5e-35	122.5	0	3.1e-35	121.5	0	1.5	1	0	0	1	1	1	1
Ascomycota	Dothideomycetes	Cochliobolus sativus ND90Pr	PF00447	Cocsa1|237465|CE32906_3160	HSF_DNA-bind	PF00447.12	1.1e-35	121.7	0.7	1.7e-35	121	0.5	1.3	1	0	0	1	1	1	1
Ascomycota	Dothideomycetes	Cochliobolus sativus ND90Pr	PF00046	Cocsa1|239894|CE35335_3229	Homeobox	PF00046.24	2.6e-17	61.9	3.2	4.3e-17	61.2	2.2	1.3	1	0	0	1	1	1	1
Ascomycota	Dothideomycetes	Cochliobolus sativus ND90Pr	PF00250	Cocsa1|242450|CE37891_4120	Fork_head	PF00250.13	2.2e-35	120.3	0.2	4e-35	119.4	0.2	1.4	1	0	0	1	1	1	1
Ascomycota	Dothideomycetes	Cochliobolus sativus ND90Pr	PF00172	Cocsa1|243527|CE38968_4209	Zn_clus	PF00172.13	2.1e-09	36.8	11.5	4.2e-09	35.9	8	1.6	1	0	0	1	1	1	1
Ascomycota	Dothideomycetes	Cochliobolus sativus ND90Pr	PF04082	Cocsa1|243527|CE38968_4209	Fungal_trans	PF04082.13	3.4e-34	117.6	0.4	7.5e-34	116.4	0.3	1.5	1	0	0	1	1	1	1
Ascomycota	Dothideomycetes	Cochliobolus sativus ND90Pr	PF00172	Cocsa1|243580|CE39021_3090	Zn_clus	PF00172.13	8.9e-05	22	10.2	0.00017	21.1	7.1	1.5	1	0	0	1	1	1	1
Ascomycota	Dothideomycetes	Cochliobolus sativus ND90Pr	PF00172	Cocsa1|243860|CE39301_3521	Zn_clus	PF00172.13	2.3e-09	36.7	11.2	4.4e-09	35.8	7.8	1.5	1	0	0	1	1	1	1
Ascomycota	Dothideomycetes	Cochliobolus sativus ND90Pr	PF04082	Cocsa1|243860|CE39301_3521	Fungal_trans	PF04082.13	1.6e-26	92.4	0	2.6e-26	91.7	0	1.3	1	0	0	1	1	1	1
Ascomycota	Dothideomycetes	Cochliobolus sativus ND90Pr	PF00046	Cocsa1|244198|CE39639_7089	Homeobox	PF00046.24	4.7e-11	41.8	0.1	1.2e-10	40.5	0	1.7	1	0	0	1	1	1	1
Ascomycota	Dothideomycetes	Cochliobolus sativus ND90Pr	PF00172	Cocsa1|246908|CE42349_536	Zn_clus	PF00172.13	4.7e-10	38.9	9.1	4.7e-10	38.9	6.3	1.8	2	0	0	2	2	1	1
Ascomycota	Dothideomycetes	Cochliobolus sativus ND90Pr	PF04082	Cocsa1|246908|CE42349_536	Fungal_trans	PF04082.13	2.5e-07	29.5	0.1	5.2e-07	28.5	0	1.5	1	0	0	1	1	1	1
Ascomycota	Dothideomycetes	Cochliobolus sativus ND90Pr	PF00096	Cocsa1|248227|CE43668_19818	zf-C2H2	PF00096.21	1.2e-10	40.8	10.9	0.0091	16	0.1	4.6	3	0	0	3	3	1	1
Ascomycota	Dothideomycetes	Cochliobolus sativus ND90Pr	PF00096	Cocsa1|248822|CE44263_3659	zf-C2H2	PF00096.21	9.5e-06	25.3	17	0.013	15.5	0.6	4.8	4	0	0	4	4	1	1
Ascomycota	Dothideomycetes	Cochliobolus sativus ND90Pr	PF00172	Cocsa1|24929|fgenesh1_pg.5_#_1	Zn_clus	PF00172.13	1.3e-09	37.5	5.9	2.1e-09	36.8	4.1	1.3	1	0	0	1	1	1	1
Ascomycota	Dothideomycetes	Cochliobolus sativus ND90Pr	PF00096	Cocsa1|249666|CE45107_10036	zf-C2H2	PF00096.21	4e-12	45.4	12.2	6.6e-06	25.9	1.6	3.8	3	0	0	3	3	2	2
Ascomycota	Dothideomycetes	Cochliobolus sativus ND90Pr	PF00170	Cocsa1|250469|CE45910_11576	bZIP_1	PF00170.16	8.4e-10	38.1	9.2	2.2e-09	36.8	6.4	1.7	1	0	0	1	1	1	1
Ascomycota	Dothideomycetes	Cochliobolus sativus ND90Pr	PF00172	Cocsa1|251353|CE46794_358	Zn_clus	PF00172.13	1.3e-07	31.1	11.4	3e-07	29.9	7.9	1.7	1	0	0	1	1	1	1
Ascomycota	Dothideomycetes	Cochliobolus sativus ND90Pr	PF04082	Cocsa1|251353|CE46794_358	Fungal_trans	PF04082.13	7.2e-07	28	0.6	1.2e-06	27.3	0.4	1.3	1	0	0	1	1	1	1
Ascomycota	Dothideomycetes	Cochliobolus sativus ND90Pr	PF00010	Cocsa1|251529|CE46970_649	HLH	PF00010.21	5.2e-12	45	0.1	9e-12	44.2	0	1.4	1	0	0	1	1	1	1
Ascomycota	Dothideomycetes	Cochliobolus sativus ND90Pr	PF02891	Cocsa1|251779|CE47220_1673	zf-MIZ	PF02891.15	1.2e-10	40.4	0.8	2.6e-10	39.3	0.5	1.6	1	0	0	1	1	1	1
Ascomycota	Dothideomycetes	Cochliobolus sativus ND90Pr	PF00172	Cocsa1|25239|fgenesh1_pg.5_#_311	Zn_clus	PF00172.13	1.2e-09	37.6	7.4	2.1e-09	36.8	5.1	1.4	1	0	0	1	1	1	1
Ascomycota	Dothideomycetes	Cochliobolus sativus ND90Pr	PF04082	Cocsa1|25239|fgenesh1_pg.5_#_311	Fungal_trans	PF04082.13	1.7e-08	33.4	0.1	4e-08	32.1	0.1	1.6	1	0	0	1	1	1	1
Ascomycota	Dothideomycetes	Cochliobolus sativus ND90Pr	PF00172	Cocsa1|254677|CE50118_3474	Zn_clus	PF00172.13	3.9e-09	35.9	9.5	6.3e-09	35.3	6.6	1.3	1	0	0	1	1	1	1
Ascomycota	Dothideomycetes	Cochliobolus sativus ND90Pr	PF04082	Cocsa1|254677|CE50118_3474	Fungal_trans	PF04082.13	2.2e-08	33	0.2	4.1e-08	32.1	0.1	1.5	1	0	0	1	1	1	1
Ascomycota	Dothideomycetes	Cochliobolus sativus ND90Pr	PF00172	Cocsa1|257479|CE52920_4018	Zn_clus	PF00172.13	1.4e-09	37.4	10.9	2.2e-09	36.8	7.6	1.3	1	0	0	1	1	1	1
Ascomycota	Dothideomycetes	Cochliobolus sativus ND90Pr	PF04082	Cocsa1|257479|CE52920_4018	Fungal_trans	PF04082.13	5.9e-29	100.4	0	1e-28	99.6	0	1.4	1	0	0	1	1	1	1
Ascomycota	Dothideomycetes	Cochliobolus sativus ND90Pr	PF00010	Cocsa1|259169|CE54610_7373	HLH	PF00010.21	6.1e-13	47.9	0.4	1.2e-12	47.1	0.3	1.5	1	0	0	1	1	1	1
Ascomycota	Dothideomycetes	Cochliobolus sativus ND90Pr	PF00172	Cocsa1|25961|fgenesh1_pg.6_#_354	Zn_clus	PF00172.13	1.5e-07	30.9	9	2.3e-07	30.3	6.3	1.3	1	0	0	1	1	1	1
Ascomycota	Dothideomycetes	Cochliobolus sativus ND90Pr	PF04082	Cocsa1|25961|fgenesh1_pg.6_#_354	Fungal_trans	PF04082.13	5.5e-30	103.8	1.2	5.5e-30	103.8	0.8	1.8	2	0	0	2	2	1	1
Ascomycota	Dothideomycetes	Cochliobolus sativus ND90Pr	PF04082	Cocsa1|26005|fgenesh1_pg.6_#_398	Fungal_trans	PF04082.13	1.9e-07	29.9	0.1	3.3e-07	29.1	0	1.3	1	0	0	1	1	1	1
Ascomycota	Dothideomycetes	Cochliobolus sativus ND90Pr	PF00320	Cocsa1|262372|CE57813_4573	GATA	PF00320.22	8.6e-15	53.5	5.2	1.5e-14	52.7	3.6	1.4	1	0	0	1	1	1	1
Ascomycota	Dothideomycetes	Cochliobolus sativus ND90Pr	PF00172	Cocsa1|26280|fgenesh1_pg.7_#_93	Zn_clus	PF00172.13	0.00021	20.8	10.6	0.00035	20.1	7.3	1.3	1	0	0	1	1	0	0
Ascomycota	Dothideomycetes	Cochliobolus sativus ND90Pr	PF00172	Cocsa1|263408|CE58849_527	Zn_clus	PF00172.13	1.1e-06	28.1	14.3	1.1e-06	28.1	9.9	2.3	2	0	0	2	2	1	1
Ascomycota	Dothideomycetes	Cochliobolus sativus ND90Pr	PF00172	Cocsa1|26363|fgenesh1_pg.7_#_176	Zn_clus	PF00172.13	6.6e-06	25.6	8.7	1.3e-05	24.7	6	1.4	1	0	0	1	1	1	1
Ascomycota	Dothideomycetes	Cochliobolus sativus ND90Pr	PF00172	Cocsa1|263865|CE59306_803	Zn_clus	PF00172.13	1.1e-07	31.4	7.7	2.1e-07	30.4	5.3	1.5	1	0	0	1	1	1	1
Ascomycota	Dothideomycetes	Cochliobolus sativus ND90Pr	PF04082	Cocsa1|263865|CE59306_803	Fungal_trans	PF04082.13	9.4e-30	103	0.1	2.3e-29	101.7	0.1	1.6	1	0	0	1	1	1	1
Ascomycota	Dothideomycetes	Cochliobolus sativus ND90Pr	PF00172	Cocsa1|266185|CE61626_4575	Zn_clus	PF00172.13	1.5e-08	34.1	11.8	2.4e-08	33.4	8.2	1.2	1	0	0	1	1	1	1
Ascomycota	Dothideomycetes	Cochliobolus sativus ND90Pr	PF07716	Cocsa1|269643|CE65084_749	bZIP_2	PF07716.10	3.4e-05	23.2	5.1	3.4e-05	23.2	3.5	2.1	2	0	0	2	2	1	1
Ascomycota	Dothideomycetes	Cochliobolus sativus ND90Pr	PF04082	Cocsa1|27258|fgenesh1_pg.8_#_529	Fungal_trans	PF04082.13	6.8e-09	34.7	0.2	1.1e-08	33.9	0.2	1.3	1	0	0	1	1	1	1
Ascomycota	Dothideomycetes	Cochliobolus sativus ND90Pr	PF00172	Cocsa1|272980|CE68421_3395	Zn_clus	PF00172.13	2.6e-08	33.3	8.8	2.6e-08	33.3	6.1	1.9	2	0	0	2	2	1	1
Ascomycota	Dothideomycetes	Cochliobolus sativus ND90Pr	PF00172	Cocsa1|27300|fgenesh1_pg.9_#_39	Zn_clus	PF00172.13	3.3e-07	29.8	12	6.4e-07	28.9	8.3	1.5	1	0	0	1	1	1	1
Ascomycota	Dothideomycetes	Cochliobolus sativus ND90Pr	PF04082	Cocsa1|27300|fgenesh1_pg.9_#_39	Fungal_trans	PF04082.13	1.6e-16	59.7	0	3e-16	58.8	0	1.4	1	0	0	1	1	1	1
Ascomycota	Dothideomycetes	Cochliobolus sativus ND90Pr	PF05224	Cocsa1|27584|fgenesh1_pg.9_#_323	NDT80_PhoG	PF05224.7	2.7e-38	131.5	0.2	4e-38	131	0.1	1.3	1	0	0	1	1	1	1
Ascomycota	Dothideomycetes	Cochliobolus sativus ND90Pr	PF00172	Cocsa1|279537|CE74978_19	Zn_clus	PF00172.13	4.4e-09	35.8	11.7	6e-09	35.4	8.1	1.2	1	0	0	1	1	1	1
Ascomycota	Dothideomycetes	Cochliobolus sativus ND90Pr	PF05225	Cocsa1|281075|CE76516_26	HTH_psq	PF05225.11	1.1e-06	27.8	0.7	1.2e-06	27.6	0.2	1.4	1	1	0	1	1	1	1
Ascomycota	Dothideomycetes	Cochliobolus sativus ND90Pr	PF00096	Cocsa1|281353|CE76794_537	zf-C2H2	PF00096.21	0.0002	21.2	19.2	0.94	9.6	0.2	4.8	6	0	0	6	6	0	0
Ascomycota	Dothideomycetes	Cochliobolus sativus ND90Pr	PF04082	Cocsa1|289233|CE84674_90	Fungal_trans	PF04082.13	2.2e-08	33	1.7	6e-08	31.5	1.2	1.6	1	1	0	1	1	1	1
Ascomycota	Dothideomycetes	Cochliobolus sativus ND90Pr	PF02891	Cocsa1|290758|CE86199_2850	zf-MIZ	PF02891.15	2.1e-19	68.5	4.2	3.3e-19	67.8	2.9	1.3	1	0	0	1	1	1	1
Ascomycota	Dothideomycetes	Cochliobolus sativus ND90Pr	PF00170	Cocsa1|291837|CE87278_2502	bZIP_1	PF00170.16	2.3e-05	23.9	18.4	7.5e-05	22.3	12.3	2.1	1	1	0	1	1	0	0
Ascomycota	Dothideomycetes	Cochliobolus sativus ND90Pr	PF07716	Cocsa1|291837|CE87278_2502	bZIP_2	PF07716.10	1e-09	37.7	15.8	2.5e-09	36.5	10.9	1.6	1	0	0	1	1	1	1
Ascomycota	Dothideomycetes	Cochliobolus sativus ND90Pr	PF00096	Cocsa1|292626|CE88067_16132	zf-C2H2	PF00096.21	5.7e-12	44.9	9.5	1.6e-06	27.8	0.4	2.7	2	0	0	2	2	2	2
Ascomycota	Dothideomycetes	Cochliobolus sativus ND90Pr	PF02200	Cocsa1|292626|CE88067_16132	STE	PF02200.11	1.6e-61	204.9	0.3	3.1e-61	204	0.2	1.5	1	0	0	1	1	1	1
Ascomycota	Dothideomycetes	Cochliobolus sativus ND90Pr	PF00447	Cocsa1|293960|CE89401_3502	HSF_DNA-bind	PF00447.12	3.2e-29	100.8	0.3	8e-29	99.5	0.2	1.7	1	0	0	1	1	1	1
Ascomycota	Dothideomycetes	Cochliobolus sativus ND90Pr	PF00172	Cocsa1|296613|CE92054_5968	Zn_clus	PF00172.13	3.7e-09	36	13.1	6.9e-09	35.2	9.1	1.4	1	0	0	1	1	1	1
Ascomycota	Dothideomycetes	Cochliobolus sativus ND90Pr	PF00172	Cocsa1|298423|CE93864_2065	Zn_clus	PF00172.13	1.8e-08	33.8	9	3.4e-08	32.9	6.2	1.4	1	0	0	1	1	1	1
Ascomycota	Dothideomycetes	Cochliobolus sativus ND90Pr	PF04082	Cocsa1|298423|CE93864_2065	Fungal_trans	PF04082.13	9.6e-06	24.3	0	3.1e-05	22.7	0	1.9	1	1	0	1	1	1	1
Ascomycota	Dothideomycetes	Cochliobolus sativus ND90Pr	PF00096	Cocsa1|299644|CE95085_3953	zf-C2H2	PF00096.21	2.1e-05	24.3	11.4	0.0074	16.3	0.9	2.6	2	0	0	2	2	1	1
Ascomycota	Dothideomycetes	Cochliobolus sativus ND90Pr	PF00172	Cocsa1|301069|CE96510_14247	Zn_clus	PF00172.13	2.6e-09	36.5	11.9	4.4e-09	35.8	8.3	1.3	1	0	0	1	1	1	1
Ascomycota	Dothideomycetes	Cochliobolus sativus ND90Pr	PF04383	Cocsa1|302496|CE97937_17407	KilA-N	PF04383.8	3e-05	23.3	0	0.00039	19.7	0	2.1	1	1	0	1	1	0	0
Ascomycota	Dothideomycetes	Cochliobolus sativus ND90Pr	PF00989	Cocsa1|302782|CE98223_4296	PAS	PF00989.19	2.4e-13	49.5	0	2e-06	27.2	0	2.6	2	0	0	2	2	1	1
Ascomycota	Dothideomycetes	Cochliobolus sativus ND90Pr	PF00249	Cocsa1|304639|CE100080_893	Myb_DNA-binding	PF00249.26	4e-09	36.1	0	3.7e-06	26.6	0	2.8	2	0	0	2	2	1	1
Ascomycota	Dothideomycetes	Cochliobolus sativus ND90Pr	PF00172	Cocsa1|306311|CE101752_3483	Zn_clus	PF00172.13	1.9e-07	30.6	11.3	3.5e-07	29.7	7.8	1.4	1	0	0	1	1	1	1
Ascomycota	Dothideomycetes	Cochliobolus sativus ND90Pr	PF00172	Cocsa1|306756|CE102197_7166	Zn_clus	PF00172.13	6e-07	28.9	8.7	1e-06	28.2	6	1.4	1	0	0	1	1	1	1
Ascomycota	Dothideomycetes	Cochliobolus sativus ND90Pr	PF00096	Cocsa1|308345|CE103786_4065	zf-C2H2	PF00096.21	6.1e-06	26	11.5	0.005	16.8	1.2	3.7	3	0	0	3	3	1	1
Ascomycota	Dothideomycetes	Cochliobolus sativus ND90Pr	PF00096	Cocsa1|310417|CE105858_1858	zf-C2H2	PF00096.21	3.1e-13	48.9	40.7	0.0073	16.3	0.9	8.9	7	2	1	8	8	1	1
Ascomycota	Dothideomycetes	Cochliobolus sativus ND90Pr	PF00170	Cocsa1|312732|CE108173_5582	bZIP_1	PF00170.16	1.6e-07	30.9	6.6	3.4e-07	29.8	4.6	1.5	1	0	0	1	1	1	1
Ascomycota	Dothideomycetes	Cochliobolus sativus ND90Pr	PF00172	Cocsa1|312964|CE108405_7884	Zn_clus	PF00172.13	6e-08	32.2	10.2	9.8e-08	31.5	7.1	1.3	1	0	0	1	1	1	1
Ascomycota	Dothideomycetes	Cochliobolus sativus ND90Pr	PF00096	Cocsa1|314350|CE109791_6131	zf-C2H2	PF00096.21	0.00013	21.8	16	0.00033	20.5	1.5	3	2	0	0	2	2	1	1
Ascomycota	Dothideomycetes	Cochliobolus sativus ND90Pr	PF04082	Cocsa1|314350|CE109791_6131	Fungal_trans	PF04082.13	2.8e-68	229.3	0.5	4e-68	228.8	0.3	1.2	1	0	0	1	1	1	1
Ascomycota	Dothideomycetes	Cochliobolus sativus ND90Pr	PF00249	Cocsa1|314797|CE110238_4044	Myb_DNA-binding	PF00249.26	6.6e-06	25.8	0	1.7e-05	24.4	0	1.7	1	0	0	1	1	1	1
Ascomycota	Dothideomycetes	Cochliobolus sativus ND90Pr	PF00096	Cocsa1|314954|CE110395_28514	zf-C2H2	PF00096.21	3.5e-08	33	13.5	0.00099	19	2.9	2.8	2	0	0	2	2	2	2
Ascomycota	Dothideomycetes	Cochliobolus sativus ND90Pr	PF00172	Cocsa1|31526|fgenesh1_pg.20_#_52	Zn_clus	PF00172.13	1.2e-09	37.6	9.9	4e-09	35.9	6.9	2	1	0	0	1	1	1	1
Ascomycota	Dothideomycetes	Cochliobolus sativus ND90Pr	PF00172	Cocsa1|315933|CE111374_374	Zn_clus	PF00172.13	3.2e-08	33	10.2	5.2e-08	32.4	7.1	1.3	1	0	0	1	1	1	1
Ascomycota	Dothideomycetes	Cochliobolus sativus ND90Pr	PF00046	Cocsa1|316172|CE111613_11949	Homeobox	PF00046.24	9.6e-20	69.6	4.5	1.9e-19	68.7	3.1	1.5	1	0	0	1	1	1	1
Ascomycota	Dothideomycetes	Cochliobolus sativus ND90Pr	PF00096	Cocsa1|317847|CE113288_7184	zf-C2H2	PF00096.21	0.00018	21.3	14.4	0.029	14.4	4	2.8	2	0	0	2	2	1	1
Ascomycota	Dothideomycetes	Cochliobolus sativus ND90Pr	PF04082	Cocsa1|317847|CE113288_7184	Fungal_trans	PF04082.13	2.3e-16	59.1	2.6	3.7e-16	58.5	1.8	1.3	1	0	0	1	1	1	1
Ascomycota	Dothideomycetes	Cochliobolus sativus ND90Pr	PF00098	Cocsa1|31806|fgenesh1_kg.1_#_64_#_Locus19867v1rpkm3.80	zf-CCHC	PF00098.18	1.3e-05	24.5	2	2.2e-05	23.8	1.4	1.4	1	0	0	1	1	1	1
Ascomycota	Dothideomycetes	Cochliobolus sativus ND90Pr	PF00172	Cocsa1|322361|CE117802_3424	Zn_clus	PF00172.13	6.6e-08	32	8	1.1e-07	31.3	5.5	1.3	1	0	0	1	1	1	1
Ascomycota	Dothideomycetes	Cochliobolus sativus ND90Pr	PF00010	Cocsa1|323812|CE119253_3678	HLH	PF00010.21	8.9e-08	31.4	0	1.9e-07	30.3	0	1.5	1	0	0	1	1	1	1
Ascomycota	Dothideomycetes	Cochliobolus sativus ND90Pr	PF00172	Cocsa1|324435|CE119876_1422	Zn_clus	PF00172.13	8.6e-08	31.6	10.7	8.6e-08	31.6	7.4	1.7	2	0	0	2	2	1	1
Ascomycota	Dothideomycetes	Cochliobolus sativus ND90Pr	PF00172	Cocsa1|33134|fgenesh1_kg.2_#_270_#_Locus4848v2rpkm5.57	Zn_clus	PF00172.13	1.2e-08	34.4	11.3	1.9e-08	33.7	7.8	1.3	1	0	0	1	1	1	1
Ascomycota	Dothideomycetes	Cochliobolus sativus ND90Pr	PF04082	Cocsa1|33134|fgenesh1_kg.2_#_270_#_Locus4848v2rpkm5.57	Fungal_trans	PF04082.13	7.5e-28	96.8	0	4.3e-27	94.3	0	2.2	2	0	0	2	2	1	1
Ascomycota	Dothideomycetes	Cochliobolus sativus ND90Pr	PF00172	Cocsa1|33488|fgenesh1_kg.2_#_624_#_Locus932v1rpkm112.68	Zn_clus	PF00172.13	4.6e-09	35.7	13.4	7.2e-09	35.1	9.3	1.3	1	0	0	1	1	1	1
Ascomycota	Dothideomycetes	Cochliobolus sativus ND90Pr	PF00172	Cocsa1|33541|fgenesh1_kg.2_#_677_#_Locus21068v2rpkm1.23	Zn_clus	PF00172.13	2.2e-08	33.5	13.9	4.4e-08	32.6	9.7	1.5	1	0	0	1	1	1	1
Ascomycota	Dothideomycetes	Cochliobolus sativus ND90Pr	PF04082	Cocsa1|33541|fgenesh1_kg.2_#_677_#_Locus21068v2rpkm1.23	Fungal_trans	PF04082.13	1.1e-07	30.7	1.9	2.2e-07	29.7	0.7	2	2	0	0	2	2	1	1
Ascomycota	Dothideomycetes	Cochliobolus sativus ND90Pr	PF02045	Cocsa1|336507|CE131948_11533	CBFB_NFYA	PF02045.10	5.5e-30	103.4	3.1	1.4e-29	102.1	2.1	1.7	1	0	0	1	1	1	1
Ascomycota	Dothideomycetes	Cochliobolus sativus ND90Pr	PF00172	Cocsa1|33739|fgenesh1_kg.2_#_875_#_Locus16401v1rpkm4.95	Zn_clus	PF00172.13	3.7e-06	26.4	13.3	7.3e-06	25.5	9.2	1.5	1	0	0	1	1	1	1
Ascomycota	Dothideomycetes	Cochliobolus sativus ND90Pr	PF00172	Cocsa1|33801|fgenesh1_kg.2_#_937_#_Locus8931v1rpkm11.09	Zn_clus	PF00172.13	2.5e-06	26.9	12.6	2.5e-06	26.9	8.7	1.9	2	0	0	2	2	1	1
Ascomycota	Dothideomycetes	Cochliobolus sativus ND90Pr	PF00172	Cocsa1|33827|fgenesh1_kg.3_#_25_#_Locus55096v1rpkm1.18	Zn_clus	PF00172.13	3.6e-05	23.3	7.9	6e-05	22.5	5.5	1.4	1	0	0	1	1	1	1
Ascomycota	Dothideomycetes	Cochliobolus sativus ND90Pr	PF00172	Cocsa1|339106|CE134547_631	Zn_clus	PF00172.13	9.8e-05	21.9	8.8	0.00024	20.6	6.1	1.7	1	0	0	1	1	0	0
Ascomycota	Dothideomycetes	Cochliobolus sativus ND90Pr	PF00172	Cocsa1|33930|fgenesh1_kg.3_#_128_#_Locus3187v1rpkm34.54	Zn_clus	PF00172.13	4.8e-05	22.9	9.6	9.1e-05	22	6.7	1.5	1	0	0	1	1	1	1
Ascomycota	Dothideomycetes	Cochliobolus sativus ND90Pr	PF04082	Cocsa1|33930|fgenesh1_kg.3_#_128_#_Locus3187v1rpkm34.54	Fungal_trans	PF04082.13	5.6e-22	77.5	0	9.4e-22	76.8	0	1.3	1	0	0	1	1	1	1
Ascomycota	Dothideomycetes	Cochliobolus sativus ND90Pr	PF00172	Cocsa1|339916|CE135357_6578	Zn_clus	PF00172.13	9.1e-05	22	6.9	0.00016	21.2	4.8	1.4	1	0	0	1	1	1	1
Ascomycota	Dothideomycetes	Cochliobolus sativus ND90Pr	PF04082	Cocsa1|339916|CE135357_6578	Fungal_trans	PF04082.13	6.7e-25	87.1	0	6.4e-24	83.9	0	2.1	2	0	0	2	2	1	1
Ascomycota	Dothideomycetes	Cochliobolus sativus ND90Pr	PF00010	Cocsa1|340084|CE135525_4771	HLH	PF00010.21	2e-16	59.1	0.2	4.4e-16	58	0.2	1.6	1	0	0	1	1	1	1
Ascomycota	Dothideomycetes	Cochliobolus sativus ND90Pr	PF00172	Cocsa1|34052|fgenesh1_kg.3_#_250_#_Locus10525v1rpkm8.91	Zn_clus	PF00172.13	1.9e-06	27.3	5.1	3.6e-06	26.4	3.5	1.5	1	0	0	1	1	1	1
Ascomycota	Dothideomycetes	Cochliobolus sativus ND90Pr	PF00172	Cocsa1|341949|MIX1368_111_25	Zn_clus	PF00172.13	2.8e-08	33.2	9.5	6e-08	32.2	6.6	1.5	1	0	0	1	1	1	1
Ascomycota	Dothideomycetes	Cochliobolus sativus ND90Pr	PF04082	Cocsa1|341949|MIX1368_111_25	Fungal_trans	PF04082.13	1.7e-12	46.5	0	2.7e-12	45.8	0	1.3	1	0	0	1	1	1	1
Ascomycota	Dothideomycetes	Cochliobolus sativus ND90Pr	PF02257	Cocsa1|34318|fgenesh1_kg.3_#_516_#_Locus10534v1rpkm8.89	RFX_DNA_binding	PF02257.10	4.5e-30	103.3	0	1e-29	102.1	0	1.6	1	0	0	1	1	1	1
Ascomycota	Dothideomycetes	Cochliobolus sativus ND90Pr	PF04082	Cocsa1|343184|MIX2603_19_45	Fungal_trans	PF04082.13	2e-06	26.6	0.2	5.8e-06	25.1	0	1.8	2	0	0	2	2	1	1
Ascomycota	Dothideomycetes	Cochliobolus sativus ND90Pr	PF05225	Cocsa1|343996|MIX3415_6_81	HTH_psq	PF05225.11	1.3e-05	24.3	0.2	1.8e-05	23.9	0.1	1.2	1	0	0	1	1	1	1
Ascomycota	Dothideomycetes	Cochliobolus sativus ND90Pr	PF00098	Cocsa1|345460|MIX4879_14_16	zf-CCHC	PF00098.18	1.8e-06	27.3	2	2.5e-06	26.8	1.4	1.2	1	0	0	1	1	1	1
Ascomycota	Dothideomycetes	Cochliobolus sativus ND90Pr	PF00096	Cocsa1|345742|MIX5161_74_89	zf-C2H2	PF00096.21	1.4e-08	34.3	34.2	0.061	13.4	0.9	6.8	6	0	0	6	6	0	0
Ascomycota	Dothideomycetes	Cochliobolus sativus ND90Pr	PF00172	Cocsa1|34658|fgenesh1_kg.4_#_10_#_Locus25728v1rpkm2.68	Zn_clus	PF00172.13	8.4e-08	31.7	14.9	3.4e-07	29.7	10.3	2.2	1	1	0	1	1	1	1
Ascomycota	Dothideomycetes	Cochliobolus sativus ND90Pr	PF00172	Cocsa1|346845|MIX6264_12_42	Zn_clus	PF00172.13	3.6e-05	23.3	8.4	6.8e-05	22.4	5.8	1.5	1	0	0	1	1	1	1
Ascomycota	Dothideomycetes	Cochliobolus sativus ND90Pr	PF00170	Cocsa1|34697|fgenesh1_kg.4_#_49_#_Locus1025v1rpkm102.66	bZIP_1	PF00170.16	8e-08	31.8	15.1	8.7e-08	31.7	8.6	2.3	2	0	0	2	2	1	1
Ascomycota	Dothideomycetes	Cochliobolus sativus ND90Pr	PF05225	Cocsa1|34769|fgenesh1_kg.4_#_121_#_Locus38796v1rpkm1.66	HTH_psq	PF05225.11	1.9e-05	23.8	0.2	2.9e-05	23.2	0.1	1.3	1	0	0	1	1	1	1
Ascomycota	Dothideomycetes	Cochliobolus sativus ND90Pr	PF00172	Cocsa1|34825|fgenesh1_kg.4_#_177_#_Locus16028v1rpkm5.11	Zn_clus	PF00172.13	1.9e-07	30.5	8.2	3.9e-07	29.6	5.7	1.5	1	0	0	1	1	1	1
Ascomycota	Dothideomycetes	Cochliobolus sativus ND90Pr	PF04082	Cocsa1|34825|fgenesh1_kg.4_#_177_#_Locus16028v1rpkm5.11	Fungal_trans	PF04082.13	2.1e-19	69.1	0.2	3.7e-19	68.3	0.2	1.4	1	0	0	1	1	1	1
Ascomycota	Dothideomycetes	Cochliobolus sativus ND90Pr	PF00096	Cocsa1|34945|fgenesh1_kg.4_#_297_#_Locus7977v1rpkm12.71	zf-C2H2	PF00096.21	1.4e-09	37.4	34.6	0.011	15.7	0.6	7.7	6	1	1	7	7	1	1
Ascomycota	Dothideomycetes	Cochliobolus sativus ND90Pr	PF00172	Cocsa1|349856|MIX9275_4_25	Zn_clus	PF00172.13	2.2e-09	36.7	9.4	5.3e-09	35.5	6.5	1.7	1	0	0	1	1	1	1
Ascomycota	Dothideomycetes	Cochliobolus sativus ND90Pr	PF00170	Cocsa1|35045|fgenesh1_kg.4_#_397_#_Locus2601v1rpkm41.87	bZIP_1	PF00170.16	2.1e-15	56.1	9.7	3.4e-15	55.4	6.8	1.4	1	0	0	1	1	1	1
Ascomycota	Dothideomycetes	Cochliobolus sativus ND90Pr	PF07716	Cocsa1|35045|fgenesh1_kg.4_#_397_#_Locus2601v1rpkm41.87	bZIP_2	PF07716.10	1.3e-07	31	8.7	3.1e-07	29.8	6	1.6	1	0	0	1	1	1	1
Ascomycota	Dothideomycetes	Cochliobolus sativus ND90Pr	PF05225	Cocsa1|351630|MIX11049_5_78	HTH_psq	PF05225.11	4.3e-07	29.1	0.1	7.7e-07	28.2	0.1	1.4	1	0	0	1	1	1	1
Ascomycota	Dothideomycetes	Cochliobolus sativus ND90Pr	PF00172	Cocsa1|35178|fgenesh1_kg.4_#_530_#_Locus9322v1rpkm10.49	Zn_clus	PF00172.13	4.5e-07	29.4	9.3	9.9e-07	28.3	6.4	1.6	1	0	0	1	1	1	1
Ascomycota	Dothideomycetes	Cochliobolus sativus ND90Pr	PF04082	Cocsa1|35178|fgenesh1_kg.4_#_530_#_Locus9322v1rpkm10.49	Fungal_trans	PF04082.13	7.9e-15	54.1	2.1	1.5e-14	53.1	1.4	1.4	1	0	0	1	1	1	1
Ascomycota	Dothideomycetes	Cochliobolus sativus ND90Pr	PF00172	Cocsa1|351916|MIX11335_36_74	Zn_clus	PF00172.13	1.1e-10	40.9	13	3.4e-10	39.3	9	1.9	1	0	0	1	1	1	1
Ascomycota	Dothideomycetes	Cochliobolus sativus ND90Pr	PF00096	Cocsa1|353346|MIX12765_4_27	zf-C2H2	PF00096.21	6.2e-07	29.1	10.1	0.0047	16.9	0.7	2.9	2	0	0	2	2	2	2
Ascomycota	Dothideomycetes	Cochliobolus sativus ND90Pr	PF00172	Cocsa1|35520|fgenesh1_kg.5_#_179_#_Locus10532v1rpkm8.89	Zn_clus	PF00172.13	1.4e-05	24.6	10.8	2.1e-05	24	7.5	1.2	1	0	0	1	1	1	1
Ascomycota	Dothideomycetes	Cochliobolus sativus ND90Pr	PF04082	Cocsa1|35520|fgenesh1_kg.5_#_179_#_Locus10532v1rpkm8.89	Fungal_trans	PF04082.13	2.3e-07	29.7	0.1	5.3e-07	28.5	0	1.7	2	0	0	2	2	1	1
Ascomycota	Dothideomycetes	Cochliobolus sativus ND90Pr	PF00098	Cocsa1|355605|MIX15024_42_64	zf-CCHC	PF00098.18	1.9e-06	27.2	12.4	2.2e-05	23.8	1.6	3.7	3	0	0	3	3	1	1
Ascomycota	Dothideomycetes	Cochliobolus sativus ND90Pr	PF00172	Cocsa1|356804|MIX16223_37_80	Zn_clus	PF00172.13	4.9e-08	32.4	12.4	1e-07	31.4	8.6	1.6	1	0	0	1	1	1	1
Ascomycota	Dothideomycetes	Cochliobolus sativus ND90Pr	PF00172	Cocsa1|356903|MIX16322_397_67	Zn_clus	PF00172.13	2.9e-07	30	15.5	6e-07	28.9	10.8	1.4	1	0	0	1	1	1	1
Ascomycota	Dothideomycetes	Cochliobolus sativus ND90Pr	PF00172	Cocsa1|357629|MIX17048_927_38	Zn_clus	PF00172.13	9.7e-09	34.7	7.9	1.7e-08	33.9	5.4	1.3	1	0	0	1	1	1	1
Ascomycota	Dothideomycetes	Cochliobolus sativus ND90Pr	PF04082	Cocsa1|357690|MIX17109_23_93	Fungal_trans	PF04082.13	1.2e-16	60	0.1	1.3e-16	59.9	0.1	1.1	1	0	0	1	1	1	1
Ascomycota	Dothideomycetes	Cochliobolus sativus ND90Pr	PF00010	Cocsa1|35827|fgenesh1_kg.5_#_486_#_Locus6822v1rpkm15.33	HLH	PF00010.21	1.4e-11	43.5	0	2.7e-11	42.7	0	1.5	1	0	0	1	1	1	1
Ascomycota	Dothideomycetes	Cochliobolus sativus ND90Pr	PF00010	Cocsa1|35828|fgenesh1_kg.5_#_487_#_Locus38834v1rpkm1.65	HLH	PF00010.21	9.6e-11	40.9	0.1	2.2e-10	39.8	0.1	1.6	1	1	0	1	1	1	1
Ascomycota	Dothideomycetes	Cochliobolus sativus ND90Pr	PF05225	Cocsa1|358684|MIX18103_1_34	HTH_psq	PF05225.11	1.7e-07	30.4	0.1	2.1e-07	30.1	0.1	1.2	1	0	0	1	1	1	1
Ascomycota	Dothideomycetes	Cochliobolus sativus ND90Pr	PF00170	Cocsa1|36245|fgenesh1_kg.6_#_263_#_Locus16831v5rpkm2.05	bZIP_1	PF00170.16	9e-09	34.9	9.2	1.4e-08	34.3	6.4	1.3	1	0	0	1	1	1	1
Ascomycota	Dothideomycetes	Cochliobolus sativus ND90Pr	PF07716	Cocsa1|36245|fgenesh1_kg.6_#_263_#_Locus16831v5rpkm2.05	bZIP_2	PF07716.10	6.4e-07	28.8	9.1	1.1e-06	28.1	6.3	1.4	1	0	0	1	1	1	1
Ascomycota	Dothideomycetes	Cochliobolus sativus ND90Pr	PF00172	Cocsa1|36572|fgenesh1_kg.6_#_590_#_Locus21338v1rpkm3.44	Zn_clus	PF00172.13	7.6e-08	31.8	9.1	1.4e-07	31	6.3	1.4	1	0	0	1	1	1	1
Ascomycota	Dothideomycetes	Cochliobolus sativus ND90Pr	PF03343	Cocsa1|36737|fgenesh1_kg.7_#_164_#_Locus11181v1rpkm8.24	SART-1	PF03343.8	4.6e-157	523.7	70.7	5.3e-157	523.5	49	1	1	0	0	1	1	1	1
Ascomycota	Dothideomycetes	Cochliobolus sativus ND90Pr	PF00172	Cocsa1|37103|fgenesh1_kg.7_#_530_#_Locus50368v1rpkm1.29	Zn_clus	PF00172.13	3.3e-08	33	12.2	7.5e-08	31.8	8.4	1.6	1	0	0	1	1	1	1
Ascomycota	Dothideomycetes	Cochliobolus sativus ND90Pr	PF00096	Cocsa1|37152|fgenesh1_kg.8_#_1_#_Locus29614v1rpkm2.24	zf-C2H2	PF00096.21	4.9e-06	26.3	29.9	0.012	15.5	1.2	6.8	7	0	0	7	7	1	1
Ascomycota	Dothideomycetes	Cochliobolus sativus ND90Pr	PF00172	Cocsa1|37157|fgenesh1_kg.8_#_6_#_Locus20722v1rpkm3.58	Zn_clus	PF00172.13	1.6e-10	40.4	10.7	2.8e-10	39.6	7.4	1.3	1	0	0	1	1	1	1
Ascomycota	Dothideomycetes	Cochliobolus sativus ND90Pr	PF00172	Cocsa1|37632|fgenesh1_kg.8_#_481_#_Locus13315v1rpkm6.57	Zn_clus	PF00172.13	2e-08	33.7	11.6	3.9e-08	32.7	8	1.5	1	0	0	1	1	1	1
Ascomycota	Dothideomycetes	Cochliobolus sativus ND90Pr	PF00172	Cocsa1|37814|fgenesh1_kg.9_#_130_#_Locus18657v1rpkm4.15	Zn_clus	PF00172.13	1.4e-05	24.6	18.8	1.4e-05	24.6	13.1	2.4	2	0	0	2	2	1	1
Ascomycota	Dothideomycetes	Cochliobolus sativus ND90Pr	PF00172	Cocsa1|38290|fgenesh1_kg.10_#_74_#_Locus6854v1rpkm15.26	Zn_clus	PF00172.13	4.6e-08	32.5	14.2	9.4e-08	31.5	9.9	1.5	1	0	0	1	1	1	1
Ascomycota	Dothideomycetes	Cochliobolus sativus ND90Pr	PF04082	Cocsa1|38290|fgenesh1_kg.10_#_74_#_Locus6854v1rpkm15.26	Fungal_trans	PF04082.13	1.4e-15	56.6	0.1	2.6e-15	55.7	0.1	1.4	1	0	0	1	1	1	1
Ascomycota	Dothideomycetes	Cochliobolus sativus ND90Pr	PF00320	Cocsa1|38328|fgenesh1_kg.10_#_112_#_Locus11857v1rpkm7.65	GATA	PF00320.22	1.3e-14	52.9	4.4	2.6e-14	52	3.1	1.5	1	0	0	1	1	1	1
Ascomycota	Dothideomycetes	Cochliobolus sativus ND90Pr	PF00170	Cocsa1|38397|fgenesh1_kg.10_#_181_#_Locus28043v2rpkm1.05	bZIP_1	PF00170.16	2.4e-10	39.9	7.8	3.7e-10	39.3	5.4	1.3	1	0	0	1	1	1	1
Ascomycota	Dothideomycetes	Cochliobolus sativus ND90Pr	PF07716	Cocsa1|38397|fgenesh1_kg.10_#_181_#_Locus28043v2rpkm1.05	bZIP_2	PF07716.10	3.8e-05	23.1	12.3	3.8e-05	23.1	8.5	1.8	2	0	0	2	2	1	1
Ascomycota	Dothideomycetes	Cochliobolus sativus ND90Pr	PF00096	Cocsa1|38658|fgenesh1_kg.11_#_53_#_Locus48247v3rpkm0.99	zf-C2H2	PF00096.21	4.6e-09	35.8	30.4	0.0017	18.3	2.1	4.3	4	0	0	4	4	3	3
Ascomycota	Dothideomycetes	Cochliobolus sativus ND90Pr	PF01422	Cocsa1|38898|fgenesh1_kg.11_#_293_#_Locus10222v1rpkm9.25	zf-NF-X1	PF01422.12	2.4e-05	23.9	37.4	0.0002	20.9	10.5	11.8	12	2	0	12	12	0	0
Ascomycota	Dothideomycetes	Cochliobolus sativus ND90Pr	PF00172	Cocsa1|39114|fgenesh1_kg.12_#_98_#_Locus12122v1rpkm7.44	Zn_clus	PF00172.13	7.5e-10	38.3	7.7	2e-09	36.9	5.4	1.7	1	0	0	1	1	1	1
Ascomycota	Dothideomycetes	Cochliobolus sativus ND90Pr	PF00172	Cocsa1|39203|fgenesh1_kg.12_#_187_#_Locus10278v1rpkm9.18	Zn_clus	PF00172.13	1.2e-08	34.4	11.3	1.2e-08	34.4	7.8	2.1	2	0	0	2	2	1	1
Ascomycota	Dothideomycetes	Cochliobolus sativus ND90Pr	PF04082	Cocsa1|39203|fgenesh1_kg.12_#_187_#_Locus10278v1rpkm9.18	Fungal_trans	PF04082.13	2e-22	79	0.1	4.1e-22	78	0	1.5	1	0	0	1	1	1	1
Ascomycota	Dothideomycetes	Cochliobolus sativus ND90Pr	PF00249	Cocsa1|39208|fgenesh1_kg.12_#_192_#_Locus5336v1rpkm20.46	Myb_DNA-binding	PF00249.26	8e-19	67.1	2	1.8e-10	40.4	0.3	3.2	3	0	0	3	3	2	2
Ascomycota	Dothideomycetes	Cochliobolus sativus ND90Pr	PF00170	Cocsa1|39300|fgenesh1_kg.12_#_284_#_Locus1795v1rpkm59.02	bZIP_1	PF00170.16	6.5e-06	25.7	7	1e-05	25.1	4.9	1.2	1	0	0	1	1	1	1
Ascomycota	Dothideomycetes	Cochliobolus sativus ND90Pr	PF00172	Cocsa1|39368|fgenesh1_kg.12_#_352_#_Locus62832v2rpkm0.59	Zn_clus	PF00172.13	1.5e-09	37.3	11.3	2.3e-09	36.7	7.8	1.3	1	0	0	1	1	1	1
Ascomycota	Dothideomycetes	Cochliobolus sativus ND90Pr	PF00170	Cocsa1|40030|fgenesh1_kg.14_#_93_#_Locus9777v3rpkm1.46	bZIP_1	PF00170.16	1.4e-05	24.7	7.3	1.4e-05	24.7	5.1	2	3	0	0	3	3	1	1
Ascomycota	Dothideomycetes	Cochliobolus sativus ND90Pr	PF00172	Cocsa1|40062|fgenesh1_kg.14_#_125_#_Locus10963v1rpkm8.46	Zn_clus	PF00172.13	3.7e-07	29.6	12.6	3.7e-07	29.6	8.7	1.8	2	0	0	2	2	1	1
Ascomycota	Dothideomycetes	Cochliobolus sativus ND90Pr	PF00172	Cocsa1|40369|fgenesh1_kg.15_#_35_#_Locus3152v2rpkm6.11	Zn_clus	PF00172.13	2e-05	24	8.3	5.3e-05	22.7	5.7	1.7	1	0	0	1	1	1	1
Ascomycota	Dothideomycetes	Cochliobolus sativus ND90Pr	PF00172	Cocsa1|40583|fgenesh1_kg.15_#_249_#_Locus13355v1rpkm6.54	Zn_clus	PF00172.13	7.6e-08	31.8	9	1.5e-07	30.9	6.2	1.5	1	0	0	1	1	1	1
Ascomycota	Dothideomycetes	Cochliobolus sativus ND90Pr	PF04082	Cocsa1|40583|fgenesh1_kg.15_#_249_#_Locus13355v1rpkm6.54	Fungal_trans	PF04082.13	2.3e-29	101.8	0.8	5.6e-29	100.5	0.6	1.8	1	0	0	1	1	1	1
Ascomycota	Dothideomycetes	Cochliobolus sativus ND90Pr	PF00172	Cocsa1|40618|fgenesh1_kg.15_#_284_#_Locus18760v1rpkm4.11	Zn_clus	PF00172.13	8.6e-08	31.7	11.3	1.4e-07	30.9	7.8	1.3	1	0	0	1	1	1	1
Ascomycota	Dothideomycetes	Cochliobolus sativus ND90Pr	PF04082	Cocsa1|40618|fgenesh1_kg.15_#_284_#_Locus18760v1rpkm4.11	Fungal_trans	PF04082.13	1.9e-16	59.4	4.7	3.5e-16	58.5	3.2	1.4	1	0	0	1	1	1	1
Ascomycota	Dothideomycetes	Cochliobolus sativus ND90Pr	PF00010	Cocsa1|40698|fgenesh1_kg.16_#_7_#_Locus3776v1rpkm29.24	HLH	PF00010.21	1.3e-06	27.7	0	2.3e-06	26.9	0	1.4	1	0	0	1	1	1	1
Ascomycota	Dothideomycetes	Cochliobolus sativus ND90Pr	PF00989	Cocsa1|40837|fgenesh1_kg.16_#_146_#_Locus13752v2rpkm0.29_PRE	PAS	PF00989.19	2.4e-06	27	0	5.5e-06	25.8	0	1.6	1	0	0	1	1	1	1
Ascomycota	Dothideomycetes	Cochliobolus sativus ND90Pr	PF07975	Cocsa1|41319|fgenesh1_kg.17_#_317_#_Locus6251v1rpkm17.01	C1_4	PF07975.7	3e-14	52.4	11.2	3e-14	52.4	7.7	3.6	2	2	0	2	2	1	1
Ascomycota	Dothideomycetes	Cochliobolus sativus ND90Pr	PF00172	Cocsa1|41590|fgenesh1_kg.18_#_258_#_Locus9540v1rpkm10.20	Zn_clus	PF00172.13	1.8e-08	33.8	7	3.4e-08	33	4.9	1.5	1	0	0	1	1	1	1
Ascomycota	Dothideomycetes	Cochliobolus sativus ND90Pr	PF04082	Cocsa1|41590|fgenesh1_kg.18_#_258_#_Locus9540v1rpkm10.20	Fungal_trans	PF04082.13	2.5e-06	26.3	0.1	3.8e-06	25.6	0	1.4	1	0	0	1	1	1	1
Ascomycota	Dothideomycetes	Cochliobolus sativus ND90Pr	PF00172	Cocsa1|42080|fgenesh1_kg.34_#_2_#_Locus5821v2rpkm18.38	Zn_clus	PF00172.13	6.2e-05	22.5	4.1	9.5e-05	21.9	2.9	1.3	1	0	0	1	1	1	1
Ascomycota	Dothideomycetes	Cochliobolus sativus ND90Pr	PF05225	Cocsa1|46085|gw1.5.269.1	HTH_psq	PF05225.11	8.1e-05	21.8	0.9	8.1e-05	21.8	0.6	1.9	1	1	1	2	2	1	1
Ascomycota	Dothideomycetes	Cochliobolus sativus ND90Pr	PF00098	Cocsa1|47048|gw1.3.419.1	zf-CCHC	PF00098.18	4.6e-28	95.5	44.4	6.3e-07	28.7	0.2	7.3	4	2	3	7	7	3	3
Ascomycota	Dothideomycetes	Cochliobolus sativus ND90Pr	PF05225	Cocsa1|56332|gw1.3.1073.1	HTH_psq	PF05225.11	1.9e-06	27	0.2	3e-06	26.4	0.1	1.4	1	0	0	1	1	1	1
Ascomycota	Dothideomycetes	Cochliobolus sativus ND90Pr	PF05225	Cocsa1|56427|gw1.2.1222.1	HTH_psq	PF05225.11	1.5e-06	27.3	0.2	2.4e-06	26.7	0.1	1.4	1	0	0	1	1	1	1
Ascomycota	Dothideomycetes	Cochliobolus sativus ND90Pr	PF05225	Cocsa1|59204|gw1.5.1003.1	HTH_psq	PF05225.11	1.2e-06	27.6	0.6	2.5e-06	26.6	0.4	1.5	1	0	0	1	1	1	1
Ascomycota	Dothideomycetes	Cochliobolus sativus ND90Pr	PF05225	Cocsa1|59569|gw1.1.2074.1	HTH_psq	PF05225.11	5e-06	25.6	0.2	8.5e-06	24.9	0.1	1.4	1	0	0	1	1	1	1
Ascomycota	Dothideomycetes	Cochliobolus sativus ND90Pr	PF05225	Cocsa1|59810|gw1.126.4.1	HTH_psq	PF05225.11	3.4e-06	26.2	0.2	5.8e-06	25.5	0.1	1.4	1	0	0	1	1	1	1
Ascomycota	Dothideomycetes	Cochliobolus sativus ND90Pr	PF05225	Cocsa1|60407|gw1.2.1556.1	HTH_psq	PF05225.11	2.2e-06	26.8	0.2	3.5e-06	26.1	0.1	1.4	1	0	0	1	1	1	1
Ascomycota	Dothideomycetes	Cochliobolus sativus ND90Pr	PF05225	Cocsa1|61618|gw1.1.2318.1	HTH_psq	PF05225.11	2.7e-06	26.5	0.2	4.5e-06	25.8	0.1	1.4	1	0	0	1	1	1	1
Ascomycota	Dothideomycetes	Cochliobolus sativus ND90Pr	PF05225	Cocsa1|62543|gw1.1.2449.1	HTH_psq	PF05225.11	7.3e-07	28.3	0.4	1e-06	27.9	0.3	1.3	1	0	0	1	1	1	1
Ascomycota	Dothideomycetes	Cochliobolus sativus ND90Pr	PF05225	Cocsa1|64318|gw1.2.1880.1	HTH_psq	PF05225.11	3.4e-06	26.2	0.2	5.8e-06	25.5	0.1	1.4	1	0	0	1	1	1	1
Ascomycota	Dothideomycetes	Cochliobolus sativus ND90Pr	PF05225	Cocsa1|64488|gw1.5.1350.1	HTH_psq	PF05225.11	4.8e-06	25.7	0.2	8.2e-06	25	0.1	1.4	1	0	0	1	1	1	1
Ascomycota	Dothideomycetes	Cochliobolus sativus ND90Pr	PF05225	Cocsa1|64798|gw1.7.1131.1	HTH_psq	PF05225.11	2.2e-06	26.8	0.2	3.5e-06	26.1	0.1	1.4	1	0	0	1	1	1	1
Ascomycota	Dothideomycetes	Cochliobolus sativus ND90Pr	PF05225	Cocsa1|66962|gw1.5.1508.1	HTH_psq	PF05225.11	4.9e-06	25.7	0.2	8.3e-06	24.9	0.1	1.4	1	0	0	1	1	1	1
Ascomycota	Dothideomycetes	Cochliobolus sativus ND90Pr	PF04082	Cocsa1|75725|e_gw1.1.3472.1	Fungal_trans	PF04082.13	4e-12	45.2	1.4	5.1e-12	44.9	0.1	1.9	2	1	0	2	2	1	1
Ascomycota	Dothideomycetes	Cochliobolus sativus ND90Pr	PF00319	Cocsa1|75742|e_gw1.1.3531.1	SRF-TF	PF00319.13	1.2e-23	81.7	0.2	1.7e-23	81.3	0.2	1.2	1	0	0	1	1	1	1
Ascomycota	Dothideomycetes	Cochliobolus sativus ND90Pr	PF00172	Cocsa1|76883|e_gw1.1.1607.1	Zn_clus	PF00172.13	1.6e-07	30.8	13.4	2.6e-07	30.1	9.3	1.4	1	0	0	1	1	1	1
Ascomycota	Dothideomycetes	Cochliobolus sativus ND90Pr	PF04082	Cocsa1|76883|e_gw1.1.1607.1	Fungal_trans	PF04082.13	3e-09	35.8	1.2	9.1e-09	34.2	0.9	1.9	1	0	0	1	1	1	1
Ascomycota	Dothideomycetes	Cochliobolus sativus ND90Pr	PF05225	Cocsa1|76950|e_gw1.1.2351.1	HTH_psq	PF05225.11	1.4e-09	37	0.1	2.2e-09	36.4	0.1	1.4	1	0	0	1	1	1	1
Ascomycota	Dothideomycetes	Cochliobolus sativus ND90Pr	PF00096	Cocsa1|77085|e_gw1.1.1139.1	zf-C2H2	PF00096.21	4.4e-05	23.2	8.8	0.023	14.7	1.8	2.7	2	0	0	2	2	1	1
Ascomycota	Dothideomycetes	Cochliobolus sativus ND90Pr	PF00096	Cocsa1|78138|e_gw1.1.351.1	zf-C2H2	PF00096.21	3.6e-14	51.8	32.1	0.0041	17.1	0	6.6	6	0	0	6	6	1	1
Ascomycota	Dothideomycetes	Cochliobolus sativus ND90Pr	PF04082	Cocsa1|78506|e_gw1.1.2536.1	Fungal_trans	PF04082.13	3.5e-15	55.3	0	7.4e-15	54.2	0	1.5	1	0	0	1	1	1	1
Ascomycota	Dothideomycetes	Cochliobolus sativus ND90Pr	PF04082	Cocsa1|79517|e_gw1.2.1990.1	Fungal_trans	PF04082.13	2e-14	52.8	0.6	3.1e-14	52.2	0.4	1.3	1	0	0	1	1	1	1
Ascomycota	Dothideomycetes	Cochliobolus sativus ND90Pr	PF00096	Cocsa1|79683|e_gw1.2.1546.1	zf-C2H2	PF00096.21	1.3e-22	78.4	24.6	2.2e-05	24.2	1.2	4.6	4	0	0	4	4	4	4
Ascomycota	Dothideomycetes	Cochliobolus sativus ND90Pr	PF04082	Cocsa1|80876|e_gw1.2.849.1	Fungal_trans	PF04082.13	5.9e-24	84	1.7	1.6e-23	82.6	1.2	1.7	2	0	0	2	2	1	1
Ascomycota	Dothideomycetes	Cochliobolus sativus ND90Pr	PF05225	Cocsa1|81107|e_gw1.2.1540.1	HTH_psq	PF05225.11	1.1e-09	37.4	0.2	1.6e-09	36.8	0.1	1.2	1	0	0	1	1	1	1
Ascomycota	Dothideomycetes	Cochliobolus sativus ND90Pr	PF00250	Cocsa1|82560|e_gw1.3.1142.1	Fork_head	PF00250.13	1.5e-31	108	0.4	2.7e-31	107.2	0.3	1.4	1	0	0	1	1	1	1
Ascomycota	Dothideomycetes	Cochliobolus sativus ND90Pr	PF00172	Cocsa1|82687|e_gw1.3.2392.1	Zn_clus	PF00172.13	3.9e-09	35.9	7.8	7.2e-09	35.1	5.4	1.4	1	0	0	1	1	1	1
Ascomycota	Dothideomycetes	Cochliobolus sativus ND90Pr	PF04082	Cocsa1|82687|e_gw1.3.2392.1	Fungal_trans	PF04082.13	3.1e-12	45.6	0.9	4.9e-12	44.9	0.6	1.3	1	0	0	1	1	1	1
Ascomycota	Dothideomycetes	Cochliobolus sativus ND90Pr	PF02928	Cocsa1|82804|e_gw1.3.1562.1	zf-C5HC2	PF02928.11	1.3e-14	53.7	5.6	3.2e-14	52.4	3.9	1.8	1	0	0	1	1	1	1
Ascomycota	Dothideomycetes	Cochliobolus sativus ND90Pr	PF00172	Cocsa1|84232|e_gw1.4.583.1	Zn_clus	PF00172.13	5.2e-09	35.5	8.4	5.2e-09	35.5	5.8	1.6	2	0	0	2	2	1	1
Ascomycota	Dothideomycetes	Cochliobolus sativus ND90Pr	PF04082	Cocsa1|84232|e_gw1.4.583.1	Fungal_trans	PF04082.13	1.2e-06	27.3	0	1.8e-06	26.7	0	1.3	1	0	0	1	1	1	1
Ascomycota	Dothideomycetes	Cochliobolus sativus ND90Pr	PF00172	Cocsa1|85162|e_gw1.4.1997.1	Zn_clus	PF00172.13	1e-05	25	13.9	2.1e-05	24	9.6	1.5	1	0	0	1	1	1	1
Ascomycota	Dothideomycetes	Cochliobolus sativus ND90Pr	PF04082	Cocsa1|85162|e_gw1.4.1997.1	Fungal_trans	PF04082.13	2.5e-11	42.7	0.1	4.8e-11	41.7	0.1	1.4	1	0	0	1	1	1	1
Ascomycota	Dothideomycetes	Cochliobolus sativus ND90Pr	PF00096	Cocsa1|86158|e_gw1.5.467.1	zf-C2H2	PF00096.21	0.00014	21.7	4.8	0.0015	18.5	0.6	4.8	5	0	0	5	5	1	1
Ascomycota	Dothideomycetes	Cochliobolus sativus ND90Pr	PF05225	Cocsa1|86221|e_gw1.5.1025.1	HTH_psq	PF05225.11	1.5e-08	33.8	0.2	1.8e-08	33.4	0.2	1.2	1	0	0	1	1	1	1
Ascomycota	Dothideomycetes	Cochliobolus sativus ND90Pr	PF00172	Cocsa1|86479|e_gw1.5.651.1	Zn_clus	PF00172.13	1.8e-07	30.6	7.9	4.4e-07	29.4	5.5	1.7	1	0	0	1	1	1	1
Ascomycota	Dothideomycetes	Cochliobolus sativus ND90Pr	PF00170	Cocsa1|86485|e_gw1.5.1208.1	bZIP_1	PF00170.16	5.9e-09	35.4	13.9	9.8e-09	34.7	9.7	1.3	1	0	0	1	1	1	1
Ascomycota	Dothideomycetes	Cochliobolus sativus ND90Pr	PF05225	Cocsa1|86794|e_gw1.5.1772.1	HTH_psq	PF05225.11	6.8e-07	28.4	0.2	1.7e-06	27.2	0.1	1.7	1	0	0	1	1	1	1
Ascomycota	Dothideomycetes	Cochliobolus sativus ND90Pr	PF00096	Cocsa1|87605|e_gw1.6.1153.1	zf-C2H2	PF00096.21	3.7e-12	45.5	17.6	9.7e-05	22.2	0.9	3.4	3	0	0	3	3	3	3
Ascomycota	Dothideomycetes	Cochliobolus sativus ND90Pr	PF00989	Cocsa1|88188|e_gw1.6.1560.1	PAS	PF00989.19	2.9e-06	26.7	0	0.046	13.2	0	4.3	3	1	0	3	3	0	0
Ascomycota	Dothideomycetes	Cochliobolus sativus ND90Pr	PF00989	Cocsa1|88671|e_gw1.6.1666.1	PAS	PF00989.19	3.6e-10	39.3	0	0.00016	21.1	0	2.5	2	0	0	2	2	0	0
Ascomycota	Dothideomycetes	Cochliobolus sativus ND90Pr	PF00172	Cocsa1|89102|e_gw1.6.769.1	Zn_clus	PF00172.13	3.8e-06	26.4	11.6	6.2e-06	25.7	8.1	1.3	1	0	0	1	1	1	1
Ascomycota	Dothideomycetes	Cochliobolus sativus ND90Pr	PF00320	Cocsa1|89695|e_gw1.7.1312.1	GATA	PF00320.22	7e-17	60.2	2.1	1.4e-16	59.2	1.5	1.6	1	0	0	1	1	1	1
Ascomycota	Dothideomycetes	Cochliobolus sativus ND90Pr	PF04082	Cocsa1|89953|e_gw1.7.1088.1	Fungal_trans	PF04082.13	7e-21	73.9	5.1	1.2e-20	73.1	3.6	1.5	1	0	0	1	1	1	1
Ascomycota	Dothideomycetes	Cochliobolus sativus ND90Pr	PF00010	Cocsa1|90297|e_gw1.7.1241.1	HLH	PF00010.21	2e-14	52.7	1.8	5.7e-14	51.2	0.2	2.3	2	0	0	2	2	1	1
Ascomycota	Dothideomycetes	Cochliobolus sativus ND90Pr	PF00172	Cocsa1|90856|e_gw1.8.734.1	Zn_clus	PF00172.13	3.2e-06	26.6	8.3	5.7e-06	25.8	5.7	1.4	1	0	0	1	1	1	1
Ascomycota	Dothideomycetes	Cochliobolus sativus ND90Pr	PF04082	Cocsa1|90856|e_gw1.8.734.1	Fungal_trans	PF04082.13	1.9e-10	39.7	0.2	5.8e-10	38.2	0.2	1.8	1	1	0	1	1	1	1
Ascomycota	Dothideomycetes	Cochliobolus sativus ND90Pr	PF05225	Cocsa1|91403|e_gw1.8.1421.1	HTH_psq	PF05225.11	3.4e-11	42.2	0.1	4.4e-11	41.8	0.1	1.2	1	0	0	1	1	1	1
Ascomycota	Dothideomycetes	Cochliobolus sativus ND90Pr	PF05764	Cocsa1|91770|e_gw1.8.284.1	YL1	PF05764.8	1.3e-54	185.1	26.5	1.3e-54	185.1	18.4	1.8	2	0	0	2	2	1	1
Ascomycota	Dothideomycetes	Cochliobolus sativus ND90Pr	PF00172	Cocsa1|91900|e_gw1.8.1711.1	Zn_clus	PF00172.13	1.1e-08	34.6	11	1.8e-08	33.8	7.6	1.4	1	0	0	1	1	1	1
Ascomycota	Dothideomycetes	Cochliobolus sativus ND90Pr	PF00989	Cocsa1|92353|e_gw1.9.1571.1	PAS	PF00989.19	3.5e-05	23.2	0	0.00013	21.4	0	2	2	0	0	2	2	0	0
Ascomycota	Dothideomycetes	Cochliobolus sativus ND90Pr	PF00172	Cocsa1|92438|e_gw1.9.1355.1	Zn_clus	PF00172.13	4.8e-07	29.3	6.9	1e-06	28.2	4.8	1.5	1	0	0	1	1	1	1
Ascomycota	Dothideomycetes	Cochliobolus sativus ND90Pr	PF04082	Cocsa1|92438|e_gw1.9.1355.1	Fungal_trans	PF04082.13	1.5e-08	33.5	0.1	3.3e-08	32.4	0.1	1.6	1	0	0	1	1	1	1
Ascomycota	Dothideomycetes	Cochliobolus sativus ND90Pr	PF00096	Cocsa1|92745|e_gw1.9.1.1	zf-C2H2	PF00096.21	5.2e-05	23	33.8	0.15	12.1	0.6	6.9	6	0	0	6	6	0	0
Ascomycota	Dothideomycetes	Cochliobolus sativus ND90Pr	PF00170	Cocsa1|92985|e_gw1.9.1466.1	bZIP_1	PF00170.16	9.1e-07	28.4	7.5	9.1e-07	28.4	5.2	2.1	2	0	0	2	2	1	1
Ascomycota	Dothideomycetes	Cochliobolus sativus ND90Pr	PF07716	Cocsa1|92985|e_gw1.9.1466.1	bZIP_2	PF07716.10	5.3e-07	29	10.7	5.3e-07	29	7.4	2.2	2	1	0	2	2	1	1
Ascomycota	Dothideomycetes	Cochliobolus sativus ND90Pr	PF00172	Cocsa1|93685|e_gw1.10.370.1	Zn_clus	PF00172.13	9.5e-09	34.7	9	9.5e-09	34.7	6.2	1.7	2	0	0	2	2	1	1
Ascomycota	Dothideomycetes	Cochliobolus sativus ND90Pr	PF00172	Cocsa1|93815|e_gw1.10.231.1	Zn_clus	PF00172.13	6.2e-07	28.9	8.5	1.1e-06	28.1	5.9	1.4	1	0	0	1	1	1	1
Ascomycota	Dothideomycetes	Cochliobolus sativus ND90Pr	PF04082	Cocsa1|93815|e_gw1.10.231.1	Fungal_trans	PF04082.13	3.1e-07	29.2	0.1	5.9e-07	28.3	0.1	1.4	1	0	0	1	1	1	1
Ascomycota	Dothideomycetes	Cochliobolus sativus ND90Pr	PF00172	Cocsa1|94507|e_gw1.10.1296.1	Zn_clus	PF00172.13	9.8e-08	31.5	7.4	2.1e-07	30.4	5.1	1.5	1	0	0	1	1	1	1
Ascomycota	Dothideomycetes	Cochliobolus sativus ND90Pr	PF00172	Cocsa1|95191|e_gw1.11.947.1	Zn_clus	PF00172.13	3.6e-08	32.9	9.1	6.3e-08	32.1	6.3	1.4	1	0	0	1	1	1	1
Ascomycota	Dothideomycetes	Cochliobolus sativus ND90Pr	PF05225	Cocsa1|95275|e_gw1.11.1155.1	HTH_psq	PF05225.11	6.9e-08	31.6	0.2	8.5e-08	31.3	0.1	1.2	1	0	0	1	1	1	1
Ascomycota	Dothideomycetes	Cochliobolus sativus ND90Pr	PF00096	Cocsa1|95919|e_gw1.12.867.1	zf-C2H2	PF00096.21	2.3e-05	24.2	0.4	2.3e-05	24.2	0.3	3.2	2	1	0	2	2	1	1
Ascomycota	Dothideomycetes	Cochliobolus sativus ND90Pr	PF04082	Cocsa1|96077|e_gw1.12.101.1	Fungal_trans	PF04082.13	8.1e-11	41	0.4	2.4e-10	39.4	0	1.9	2	0	0	2	2	1	1
Ascomycota	Dothideomycetes	Cochliobolus sativus ND90Pr	PF00172	Cocsa1|96143|e_gw1.12.78.1	Zn_clus	PF00172.13	2.3e-08	33.5	14	3.9e-08	32.8	9.7	1.3	1	0	0	1	1	1	1
Ascomycota	Dothideomycetes	Cochliobolus sativus ND90Pr	PF04082	Cocsa1|96143|e_gw1.12.78.1	Fungal_trans	PF04082.13	6.2e-15	54.4	0.7	1.7e-14	53	0	2	3	0	0	3	3	1	1
Ascomycota	Dothideomycetes	Cochliobolus sativus ND90Pr	PF04082	Cocsa1|96188|e_gw1.12.130.1	Fungal_trans	PF04082.13	9e-12	44.1	0.1	1.5e-11	43.3	0.1	1.3	1	0	0	1	1	1	1
Ascomycota	Dothideomycetes	Cochliobolus sativus ND90Pr	PF00172	Cocsa1|97051|e_gw1.12.229.1	Zn_clus	PF00172.13	9.6e-08	31.5	12	2.6e-07	30.1	8.3	1.8	1	0	0	1	1	1	1
Ascomycota	Dothideomycetes	Cochliobolus sativus ND90Pr	PF00170	Cocsa1|97657|e_gw1.13.255.1	bZIP_1	PF00170.16	1.6e-09	37.3	9.9	6.7e-09	35.3	6.9	1.9	1	1	0	1	1	1	1
Ascomycota	Dothideomycetes	Cochliobolus sativus ND90Pr	PF00046	Cocsa1|98610|e_gw1.14.484.1	Homeobox	PF00046.24	5.4e-09	35.2	0.8	1.2e-08	34.2	0.5	1.6	1	0	0	1	1	1	1
Ascomycota	Dothideomycetes	Cochliobolus sativus ND90Pr	PF05225	Cocsa1|99839|e_gw1.15.549.1	HTH_psq	PF05225.11	6.9e-08	31.6	0.2	8.5e-08	31.3	0.1	1.2	1	0	0	1	1	1	1
Ascomycota	Dothideomycetes	Dothistroma septosporum NZE10 v1.0	PF00098	Dotse1|102348|gw1.6.753.1	zf-CCHC	PF00098.18	2.4e-06	26.9	3.6	4.2e-06	26.2	2.5	1.4	1	0	0	1	1	1	1
Ascomycota	Dothideomycetes	Dothistroma septosporum NZE10 v1.0	PF00096	Dotse1|103210|gw1.8.667.1	zf-C2H2	PF00096.21	2.9e-07	30.2	6.6	0.0014	18.6	0.9	2.1	2	0	0	2	2	2	2
Ascomycota	Dothideomycetes	Dothistroma septosporum NZE10 v1.0	PF00320	Dotse1|106841|gw1.9.847.1	GATA	PF00320.22	3.5e-34	115.6	12.6	1.8e-17	62.1	2.5	2.2	2	0	0	2	2	2	2
Ascomycota	Dothideomycetes	Dothistroma septosporum NZE10 v1.0	PF00096	Dotse1|107644|gw1.5.1074.1	zf-C2H2	PF00096.21	6.1e-13	48	10.5	3.4e-06	26.8	0.4	2.1	2	0	0	2	2	2	2
Ascomycota	Dothideomycetes	Dothistroma septosporum NZE10 v1.0	PF00249	Dotse1|116530|gw1.3.2130.1	Myb_DNA-binding	PF00249.26	1.9e-09	37.1	0.1	0.00014	21.6	0	2.3	2	0	0	2	2	0	0
Ascomycota	Dothideomycetes	Dothistroma septosporum NZE10 v1.0	PF00172	Dotse1|117283|gw1.1.4652.1	Zn_clus	PF00172.13	1.1e-09	37.8	10.9	1.7e-09	37.1	7.6	1.3	1	0	0	1	1	1	1
Ascomycota	Dothideomycetes	Dothistroma septosporum NZE10 v1.0	PF04082	Dotse1|117283|gw1.1.4652.1	Fungal_trans	PF04082.13	1.9e-27	95.5	0	3.1e-27	94.8	0	1.3	1	0	0	1	1	1	1
Ascomycota	Dothideomycetes	Dothistroma septosporum NZE10 v1.0	PF00172	Dotse1|118472|e_gw1.1.2041.1	Zn_clus	PF00172.13	8.1e-07	28.6	9.1	8.1e-07	28.6	6.3	2.3	3	0	0	3	3	1	1
Ascomycota	Dothideomycetes	Dothistroma septosporum NZE10 v1.0	PF04082	Dotse1|118472|e_gw1.1.2041.1	Fungal_trans	PF04082.13	7.9e-19	67.2	0.3	1.1e-18	66.7	0.2	1.2	1	0	0	1	1	1	1
Ascomycota	Dothideomycetes	Dothistroma septosporum NZE10 v1.0	PF00010	Dotse1|123136|e_gw1.2.1673.1	HLH	PF00010.21	3.4e-12	45.6	0	6.6e-12	44.7	0	1.5	1	0	0	1	1	1	1
Ascomycota	Dothideomycetes	Dothistroma septosporum NZE10 v1.0	PF00250	Dotse1|126119|e_gw1.3.454.1	Fork_head	PF00250.13	2e-17	62.7	0	2.2e-17	62.6	0	1	1	0	0	1	1	1	1
Ascomycota	Dothideomycetes	Dothistroma septosporum NZE10 v1.0	PF00249	Dotse1|126903|e_gw1.3.1986.1	Myb_DNA-binding	PF00249.26	5.6e-12	45.2	1.5	2.3e-07	30.5	0.5	2.7	2	1	0	2	2	1	1
Ascomycota	Dothideomycetes	Dothistroma septosporum NZE10 v1.0	PF01285	Dotse1|127012|e_gw1.3.1362.1	TEA	PF01285.13	4.5e-34	118.1	0.9	4.8e-34	118	0.6	1	1	0	0	1	1	1	1
Ascomycota	Dothideomycetes	Dothistroma septosporum NZE10 v1.0	PF00172	Dotse1|127076|e_gw1.3.1201.1	Zn_clus	PF00172.13	1.6e-09	37.2	10.9	3.4e-09	36.2	7.6	1.5	1	0	0	1	1	1	1
Ascomycota	Dothideomycetes	Dothistroma septosporum NZE10 v1.0	PF04082	Dotse1|127076|e_gw1.3.1201.1	Fungal_trans	PF04082.13	2.8e-19	68.7	0.1	4.9e-19	67.9	0.1	1.4	1	0	0	1	1	1	1
Ascomycota	Dothideomycetes	Dothistroma septosporum NZE10 v1.0	PF00096	Dotse1|128368|e_gw1.4.793.1	zf-C2H2	PF00096.21	5.4e-07	29.3	22.2	5.1e-05	23.1	0.7	3.4	3	1	0	3	3	1	1
Ascomycota	Dothideomycetes	Dothistroma septosporum NZE10 v1.0	PF00165	Dotse1|128644|e_gw1.4.13.1	HTH_AraC	PF00165.18	5.5e-06	25.8	0	9.9e-06	24.9	0	1.4	1	0	0	1	1	1	1
Ascomycota	Dothideomycetes	Dothistroma septosporum NZE10 v1.0	PF00172	Dotse1|128825|e_gw1.4.754.1	Zn_clus	PF00172.13	1.8e-05	24.3	6.9	3.2e-05	23.5	4.8	1.4	1	0	0	1	1	1	1
Ascomycota	Dothideomycetes	Dothistroma septosporum NZE10 v1.0	PF04082	Dotse1|128825|e_gw1.4.754.1	Fungal_trans	PF04082.13	1e-11	44	0	2e-11	43	0	1.6	1	1	0	1	1	1	1
Ascomycota	Dothideomycetes	Dothistroma septosporum NZE10 v1.0	PF00172	Dotse1|129045|e_gw1.4.2032.1	Zn_clus	PF00172.13	1.9e-06	27.4	10.1	3.5e-06	26.6	7	1.4	1	0	0	1	1	1	1
Ascomycota	Dothideomycetes	Dothistroma septosporum NZE10 v1.0	PF00172	Dotse1|131743|e_gw1.6.1254.1	Zn_clus	PF00172.13	2.5e-08	33.4	8.1	3.5e-08	32.9	5.6	1.2	1	0	0	1	1	1	1
Ascomycota	Dothideomycetes	Dothistroma septosporum NZE10 v1.0	PF04082	Dotse1|132686|e_gw1.6.1221.1	Fungal_trans	PF04082.13	2.8e-11	42.5	0.1	4.5e-11	41.8	0.1	1.3	1	0	0	1	1	1	1
Ascomycota	Dothideomycetes	Dothistroma septosporum NZE10 v1.0	PF02257	Dotse1|132769|e_gw1.6.1025.1	RFX_DNA_binding	PF02257.10	2.2e-30	104.4	0	4.7e-30	103.3	0	1.6	1	0	0	1	1	1	1
Ascomycota	Dothideomycetes	Dothistroma septosporum NZE10 v1.0	PF00096	Dotse1|133947|e_gw1.7.1540.1	zf-C2H2	PF00096.21	7.1e-08	32.1	14.3	0.12	12.5	0	3.3	3	0	0	3	3	0	0
Ascomycota	Dothideomycetes	Dothistroma septosporum NZE10 v1.0	PF00172	Dotse1|138917|e_gw1.11.343.1	Zn_clus	PF00172.13	1.4e-06	27.8	9	2.7e-06	26.9	6.3	1.5	1	0	0	1	1	1	1
Ascomycota	Dothideomycetes	Dothistroma septosporum NZE10 v1.0	PF00046	Dotse1|142040|estExt_Genewise1.C_1_t20308	Homeobox	PF00046.24	1.7e-10	40.1	0.7	3.6e-10	39	0.5	1.6	1	0	0	1	1	1	1
Ascomycota	Dothideomycetes	Dothistroma septosporum NZE10 v1.0	PF00172	Dotse1|144285|estExt_Genewise1.C_1_t70391	Zn_clus	PF00172.13	1.2e-06	28	11.7	2.1e-06	27.2	8.1	1.4	1	0	0	1	1	1	1
Ascomycota	Dothideomycetes	Dothistroma septosporum NZE10 v1.0	PF04082	Dotse1|144285|estExt_Genewise1.C_1_t70391	Fungal_trans	PF04082.13	1.7e-17	62.8	0	3e-17	62.1	0	1.3	1	0	0	1	1	1	1
Ascomycota	Dothideomycetes	Dothistroma septosporum NZE10 v1.0	PF00172	Dotse1|145246|estExt_Genewise1.C_1_t90497	Zn_clus	PF00172.13	6.6e-08	32.1	5.4	1.1e-07	31.4	3.8	1.3	1	0	0	1	1	1	1
Ascomycota	Dothideomycetes	Dothistroma septosporum NZE10 v1.0	PF00172	Dotse1|146525|estExt_Genewise1.C_2_t30448	Zn_clus	PF00172.13	2.4e-07	30.2	17.5	5.5e-07	29.1	12.1	1.6	1	0	0	1	1	1	1
Ascomycota	Dothideomycetes	Dothistroma septosporum NZE10 v1.0	PF04082	Dotse1|146525|estExt_Genewise1.C_2_t30448	Fungal_trans	PF04082.13	8.7e-14	50.7	4.5	1.4e-13	50	3.1	1.3	1	0	0	1	1	1	1
Ascomycota	Dothideomycetes	Dothistroma septosporum NZE10 v1.0	PF00172	Dotse1|147401|estExt_Genewise1.C_2_t50457	Zn_clus	PF00172.13	2.2e-09	36.8	9.2	4.6e-09	35.8	6.4	1.5	1	0	0	1	1	1	1
Ascomycota	Dothideomycetes	Dothistroma septosporum NZE10 v1.0	PF04082	Dotse1|147401|estExt_Genewise1.C_2_t50457	Fungal_trans	PF04082.13	1.4e-07	30.4	0.3	3.6e-07	29	0.1	1.7	2	0	0	2	2	1	1
Ascomycota	Dothideomycetes	Dothistroma septosporum NZE10 v1.0	PF00172	Dotse1|147840|estExt_Genewise1.C_3_t10195	Zn_clus	PF00172.13	2.8e-06	26.8	14.4	4.9e-06	26.1	10	1.3	1	0	0	1	1	1	1
Ascomycota	Dothideomycetes	Dothistroma septosporum NZE10 v1.0	PF04082	Dotse1|147840|estExt_Genewise1.C_3_t10195	Fungal_trans	PF04082.13	1.7e-13	49.8	0	3.5e-13	48.8	0	1.5	1	0	0	1	1	1	1
Ascomycota	Dothideomycetes	Dothistroma septosporum NZE10 v1.0	PF00172	Dotse1|147895|estExt_Genewise1.C_3_t10265	Zn_clus	PF00172.13	2.4e-08	33.5	9.8	5e-08	32.5	6.8	1.6	1	0	0	1	1	1	1
Ascomycota	Dothideomycetes	Dothistroma septosporum NZE10 v1.0	PF04082	Dotse1|147895|estExt_Genewise1.C_3_t10265	Fungal_trans	PF04082.13	3e-25	88.3	0.3	5.2e-25	87.5	0.2	1.4	1	0	0	1	1	1	1
Ascomycota	Dothideomycetes	Dothistroma septosporum NZE10 v1.0	PF00096	Dotse1|152208|estExt_Genewise1.C_5_t30215	zf-C2H2	PF00096.21	2.8e-12	45.9	11.7	7.1e-06	25.8	1.6	3.8	3	0	0	3	3	2	2
Ascomycota	Dothideomycetes	Dothistroma septosporum NZE10 v1.0	PF04082	Dotse1|155716|estExt_Genewise1.C_7_t40008	Fungal_trans	PF04082.13	3.6e-20	71.6	0	8e-20	70.5	0	1.5	1	0	0	1	1	1	1
Ascomycota	Dothideomycetes	Dothistroma septosporum NZE10 v1.0	PF00172	Dotse1|156493|estExt_Genewise1.C_8_t20281	Zn_clus	PF00172.13	5.5e-09	35.5	8.1	1.6e-08	34	5.6	1.8	1	0	0	1	1	1	1
Ascomycota	Dothideomycetes	Dothistroma septosporum NZE10 v1.0	PF00172	Dotse1|158220|estExt_Genewise1.C_9_t30277	Zn_clus	PF00172.13	5e-07	29.2	12.1	9.9e-07	28.3	8.4	1.5	1	0	0	1	1	1	1
Ascomycota	Dothideomycetes	Dothistroma septosporum NZE10 v1.0	PF00096	Dotse1|159406|estExt_Genewise1.C_11_t10184	zf-C2H2	PF00096.21	1.2e-06	28.2	10.3	0.021	14.9	0	3.6	3	0	0	3	3	1	1
Ascomycota	Dothideomycetes	Dothistroma septosporum NZE10 v1.0	PF00172	Dotse1|161080|estExt_Genewise1.C_13_t10103	Zn_clus	PF00172.13	2.1e-07	30.5	10.3	3.5e-07	29.8	7.1	1.4	1	0	0	1	1	1	1
Ascomycota	Dothideomycetes	Dothistroma septosporum NZE10 v1.0	PF00096	Dotse1|163794|estExt_Genewise1Plus.C_1_t50344	zf-C2H2	PF00096.21	6.5e-22	76.2	61.4	9.8e-05	22.2	0.2	10.9	11	1	0	11	11	4	4
Ascomycota	Dothideomycetes	Dothistroma septosporum NZE10 v1.0	PF00172	Dotse1|164590|estExt_Genewise1Plus.C_1_t70261	Zn_clus	PF00172.13	5.8e-07	29	8	5.8e-07	29	5.6	2	2	0	0	2	2	1	1
Ascomycota	Dothideomycetes	Dothistroma septosporum NZE10 v1.0	PF00010	Dotse1|164634|estExt_Genewise1Plus.C_1_t70318	HLH	PF00010.21	1.5e-16	59.5	0.1	3.8e-16	58.2	0.1	1.7	1	0	0	1	1	1	1
Ascomycota	Dothideomycetes	Dothistroma septosporum NZE10 v1.0	PF04082	Dotse1|165938|estExt_Genewise1Plus.C_2_t10317	Fungal_trans	PF04082.13	8.1e-12	44.3	0	1.6e-11	43.3	0	1.4	1	0	0	1	1	1	1
Ascomycota	Dothideomycetes	Dothistroma septosporum NZE10 v1.0	PF00172	Dotse1|168469|estExt_Genewise1Plus.C_3_t10470	Zn_clus	PF00172.13	1.7e-07	30.8	14.5	2.6e-07	30.2	10	1.3	1	0	0	1	1	1	1
Ascomycota	Dothideomycetes	Dothistroma septosporum NZE10 v1.0	PF04082	Dotse1|168469|estExt_Genewise1Plus.C_3_t10470	Fungal_trans	PF04082.13	9.8e-25	86.6	0	2.1e-24	85.5	0	1.6	1	0	0	1	1	1	1
Ascomycota	Dothideomycetes	Dothistroma septosporum NZE10 v1.0	PF00172	Dotse1|169698|estExt_Genewise1Plus.C_3_t40401	Zn_clus	PF00172.13	7.3e-07	28.7	9.2	1.4e-06	27.8	6.4	1.5	1	0	0	1	1	1	1
Ascomycota	Dothideomycetes	Dothistroma septosporum NZE10 v1.0	PF04082	Dotse1|169698|estExt_Genewise1Plus.C_3_t40401	Fungal_trans	PF04082.13	1.9e-06	26.7	0	4e-06	25.6	0	1.6	1	0	0	1	1	1	1
Ascomycota	Dothideomycetes	Dothistroma septosporum NZE10 v1.0	PF04082	Dotse1|171577|estExt_Genewise1Plus.C_5_t10072	Fungal_trans	PF04082.13	1.2e-12	46.9	3.4	1.6e-12	46.6	2.4	1.2	1	0	0	1	1	1	1
Ascomycota	Dothideomycetes	Dothistroma septosporum NZE10 v1.0	PF00172	Dotse1|172491|estExt_Genewise1Plus.C_5_t30136	Zn_clus	PF00172.13	1.3e-07	31.2	9	1.3e-07	31.2	6.2	1.6	2	0	0	2	2	1	1
Ascomycota	Dothideomycetes	Dothistroma septosporum NZE10 v1.0	PF00172	Dotse1|172825|estExt_Genewise1Plus.C_5_t40002	Zn_clus	PF00172.13	1.8e-09	37	11.4	1.8e-09	37	7.9	1.6	2	0	0	2	2	1	1
Ascomycota	Dothideomycetes	Dothistroma septosporum NZE10 v1.0	PF00172	Dotse1|173450|estExt_Genewise1Plus.C_6_t10258	Zn_clus	PF00172.13	1.6e-08	34.1	11	2.6e-08	33.3	7.6	1.3	1	0	0	1	1	1	1
Ascomycota	Dothideomycetes	Dothistroma septosporum NZE10 v1.0	PF00172	Dotse1|174156|estExt_Genewise1Plus.C_6_t30083	Zn_clus	PF00172.13	7.3e-07	28.7	11.6	1.4e-06	27.8	8	1.5	1	0	0	1	1	1	1
Ascomycota	Dothideomycetes	Dothistroma septosporum NZE10 v1.0	PF04082	Dotse1|174156|estExt_Genewise1Plus.C_6_t30083	Fungal_trans	PF04082.13	3e-10	39.1	0	4.9e-10	38.4	0	1.2	1	0	0	1	1	1	1
Ascomycota	Dothideomycetes	Dothistroma septosporum NZE10 v1.0	PF00172	Dotse1|174788|estExt_Genewise1Plus.C_7_t10114	Zn_clus	PF00172.13	1.3e-07	31.1	8.9	3.5e-07	29.8	6.1	1.7	1	0	0	1	1	1	1
Ascomycota	Dothideomycetes	Dothistroma septosporum NZE10 v1.0	PF04082	Dotse1|174788|estExt_Genewise1Plus.C_7_t10114	Fungal_trans	PF04082.13	3.9e-25	87.9	0.3	7.2e-25	87.1	0	1.6	2	0	0	2	2	1	1
Ascomycota	Dothideomycetes	Dothistroma septosporum NZE10 v1.0	PF00172	Dotse1|175269|estExt_Genewise1Plus.C_7_t20163	Zn_clus	PF00172.13	2.6e-06	26.9	13	4.5e-06	26.2	9	1.4	1	0	0	1	1	1	1
Ascomycota	Dothideomycetes	Dothistroma septosporum NZE10 v1.0	PF04082	Dotse1|175269|estExt_Genewise1Plus.C_7_t20163	Fungal_trans	PF04082.13	1.5e-19	69.6	0.2	3.8e-19	68.3	0	1.7	2	0	0	2	2	1	1
Ascomycota	Dothideomycetes	Dothistroma septosporum NZE10 v1.0	PF00172	Dotse1|175363|estExt_Genewise1Plus.C_7_t20262	Zn_clus	PF00172.13	3.4e-06	26.6	9	8e-06	25.4	6.2	1.6	1	0	0	1	1	1	1
Ascomycota	Dothideomycetes	Dothistroma septosporum NZE10 v1.0	PF04082	Dotse1|175363|estExt_Genewise1Plus.C_7_t20262	Fungal_trans	PF04082.13	7.3e-17	60.8	0.3	1.8e-16	59.5	0	1.7	2	0	0	2	2	1	1
Ascomycota	Dothideomycetes	Dothistroma septosporum NZE10 v1.0	PF04082	Dotse1|176530|estExt_Genewise1Plus.C_8_t10487	Fungal_trans	PF04082.13	4.7e-20	71.3	0	8e-20	70.5	0	1.3	1	0	0	1	1	1	1
Ascomycota	Dothideomycetes	Dothistroma septosporum NZE10 v1.0	PF04054	Dotse1|176891|estExt_Genewise1Plus.C_8_t20398	Not1	PF04054.10	2.6e-89	299.5	0.6	3e-88	295.9	0	2.5	2	0	0	2	2	1	1
Ascomycota	Dothideomycetes	Dothistroma septosporum NZE10 v1.0	PF07093	Dotse1|178640|estExt_Genewise1Plus.C_10_t10125	SGT1	PF07093.6	2e-129	432.4	28.7	5.1e-127	424.5	19.9	2	1	1	0	1	1	1	1
Ascomycota	Dothideomycetes	Dothistroma septosporum NZE10 v1.0	PF00096	Dotse1|178647|estExt_Genewise1Plus.C_10_t10132	zf-C2H2	PF00096.21	5.8e-06	26.1	5.7	0.0022	17.9	0.1	3.7	3	0	0	3	3	1	1
Ascomycota	Dothideomycetes	Dothistroma septosporum NZE10 v1.0	PF00172	Dotse1|180756|estExt_Genewise1Plus.C_12_t10358	Zn_clus	PF00172.13	5e-08	32.4	9.1	1.4e-07	31	6.3	1.7	1	0	0	1	1	1	1
Ascomycota	Dothideomycetes	Dothistroma septosporum NZE10 v1.0	PF00172	Dotse1|180893|estExt_Genewise1Plus.C_12_t20009	Zn_clus	PF00172.13	1.1e-06	28.2	14.1	1.1e-06	28.2	9.8	2.3	1	1	1	2	2	1	1
Ascomycota	Dothideomycetes	Dothistroma septosporum NZE10 v1.0	PF00172	Dotse1|181357|estExt_Genewise1Plus.C_13_t10159	Zn_clus	PF00172.13	3.4e-07	29.8	6.6	6.1e-07	29	4.6	1.4	1	0	0	1	1	1	1
Ascomycota	Dothideomycetes	Dothistroma septosporum NZE10 v1.0	PF04082	Dotse1|181357|estExt_Genewise1Plus.C_13_t10159	Fungal_trans	PF04082.13	2.8e-09	35.9	0.8	5.9e-09	34.9	0.5	1.5	1	0	0	1	1	1	1
Ascomycota	Dothideomycetes	Dothistroma septosporum NZE10 v1.0	PF00170	Dotse1|20214|gm1.1354_g	bZIP_1	PF00170.16	1.7e-09	37.2	9.2	2.4e-09	36.7	6.4	1.1	1	0	0	1	1	1	1
Ascomycota	Dothideomycetes	Dothistroma septosporum NZE10 v1.0	PF07716	Dotse1|20214|gm1.1354_g	bZIP_2	PF07716.10	5.8e-07	28.9	15.3	7.9e-07	28.5	10.6	1.1	1	0	0	1	1	1	1
Ascomycota	Dothideomycetes	Dothistroma septosporum NZE10 v1.0	PF00096	Dotse1|21334|gm1.2474_g	zf-C2H2	PF00096.21	9.4e-07	28.6	7.2	0.0065	16.5	1.8	2.9	2	0	0	2	2	1	1
Ascomycota	Dothideomycetes	Dothistroma septosporum NZE10 v1.0	PF00096	Dotse1|22343|gm1.3483_g	zf-C2H2	PF00096.21	2.5e-08	33.5	9.6	0.00054	19.9	3.9	2.8	2	0	0	2	2	2	2
Ascomycota	Dothideomycetes	Dothistroma septosporum NZE10 v1.0	PF04082	Dotse1|22343|gm1.3483_g	Fungal_trans	PF04082.13	9.4e-15	53.9	0.2	1.7e-14	53.1	0.1	1.4	1	0	0	1	1	1	1
Ascomycota	Dothideomycetes	Dothistroma septosporum NZE10 v1.0	PF00046	Dotse1|23295|gm1.4435_g	Homeobox	PF00046.24	1.3e-10	40.4	0.5	3.2e-10	39.2	0.3	1.7	1	0	0	1	1	1	1
Ascomycota	Dothideomycetes	Dothistroma septosporum NZE10 v1.0	PF00172	Dotse1|24456|gm1.5596_g	Zn_clus	PF00172.13	1.2e-05	24.8	9.4	2e-05	24.1	6.5	1.3	1	0	0	1	1	1	1
Ascomycota	Dothideomycetes	Dothistroma septosporum NZE10 v1.0	PF00172	Dotse1|25601|gm1.6741_g	Zn_clus	PF00172.13	2.9e-11	42.8	11.1	5.1e-11	42	7.7	1.4	1	0	0	1	1	1	1
Ascomycota	Dothideomycetes	Dothistroma septosporum NZE10 v1.0	PF04082	Dotse1|25601|gm1.6741_g	Fungal_trans	PF04082.13	5.4e-08	31.7	0	9.2e-08	31	0	1.4	1	0	0	1	1	1	1
Ascomycota	Dothideomycetes	Dothistroma septosporum NZE10 v1.0	PF00172	Dotse1|28026|gm1.9166_g	Zn_clus	PF00172.13	6.9e-10	38.4	10.5	1.1e-09	37.7	7.3	1.3	1	0	0	1	1	1	1
Ascomycota	Dothideomycetes	Dothistroma septosporum NZE10 v1.0	PF04082	Dotse1|28129|gm1.9269_g	Fungal_trans	PF04082.13	1.2e-08	33.8	0.5	1.3e-08	33.7	0.3	1.1	1	0	0	1	1	1	1
Ascomycota	Dothideomycetes	Dothistroma septosporum NZE10 v1.0	PF04082	Dotse1|29211|gm1.10351_g	Fungal_trans	PF04082.13	2.6e-12	45.9	0	4.2e-12	45.2	0	1.3	1	0	0	1	1	1	1
Ascomycota	Dothideomycetes	Dothistroma septosporum NZE10 v1.0	PF00170	Dotse1|30380|fgenesh1_pg.1_#_597	bZIP_1	PF00170.16	3.6e-07	29.7	1.2	6.1e-07	29	0.8	1.3	1	0	0	1	1	1	1
Ascomycota	Dothideomycetes	Dothistroma septosporum NZE10 v1.0	PF07716	Dotse1|30380|fgenesh1_pg.1_#_597	bZIP_2	PF07716.10	2.8e-06	26.7	3.8	5.5e-06	25.8	2.6	1.4	1	0	0	1	1	1	1
Ascomycota	Dothideomycetes	Dothistroma septosporum NZE10 v1.0	PF06839	Dotse1|31087|fgenesh1_pg.1_#_1304	zf-GRF	PF06839.7	1.8e-08	33.9	5.3	3.1e-08	33.1	3.7	1.4	1	0	0	1	1	1	1
Ascomycota	Dothideomycetes	Dothistroma septosporum NZE10 v1.0	PF00172	Dotse1|34400|fgenesh1_pg.5_#_100	Zn_clus	PF00172.13	6.6e-08	32.1	13.3	1.2e-07	31.2	9.2	1.4	1	0	0	1	1	1	1
Ascomycota	Dothideomycetes	Dothistroma septosporum NZE10 v1.0	PF00172	Dotse1|34732|fgenesh1_pg.5_#_432	Zn_clus	PF00172.13	6.9e-08	32	4.9	6.9e-08	32	3.4	2.3	2	0	0	2	2	1	1
Ascomycota	Dothideomycetes	Dothistroma septosporum NZE10 v1.0	PF00249	Dotse1|38996|fgenesh1_pg.12_#_129	Myb_DNA-binding	PF00249.26	2.2e-13	49.7	7.5	1.4e-07	31.2	0	4.9	5	1	0	5	5	1	1
Ascomycota	Dothideomycetes	Dothistroma septosporum NZE10 v1.0	PF00010	Dotse1|39855|fgenesh1_kg.1_#_131_#_isotig00807	HLH	PF00010.21	1.1e-10	40.8	0.2	4.4e-10	38.8	0	2	1	1	1	2	2	1	1
Ascomycota	Dothideomycetes	Dothistroma septosporum NZE10 v1.0	PF00989	Dotse1|40078|fgenesh1_kg.1_#_354_#_isotig04363	PAS	PF00989.19	2.4e-06	27	0	2.9e-05	23.6	0	2.3	2	0	0	2	2	1	1
Ascomycota	Dothideomycetes	Dothistroma septosporum NZE10 v1.0	PF00096	Dotse1|40082|fgenesh1_kg.1_#_358_#_isotig00673	zf-C2H2	PF00096.21	0.0001	22.1	4.3	0.0001	22.1	3	3.3	3	0	0	3	3	1	1
Ascomycota	Dothideomycetes	Dothistroma septosporum NZE10 v1.0	PF00170	Dotse1|40499|fgenesh1_kg.1_#_775_#_isotig04664	bZIP_1	PF00170.16	1.3e-06	27.9	12.1	1.3e-06	27.9	8.4	3.4	3	0	0	3	3	1	1
Ascomycota	Dothideomycetes	Dothistroma septosporum NZE10 v1.0	PF00320	Dotse1|41021|fgenesh1_kg.1_#_1297_#_isotig04914	GATA	PF00320.22	1.1e-16	59.6	1.9	2.7e-16	58.3	1.3	1.7	1	0	0	1	1	1	1
Ascomycota	Dothideomycetes	Dothistroma septosporum NZE10 v1.0	PF00172	Dotse1|41728|fgenesh1_kg.2_#_228_#_isotig04515	Zn_clus	PF00172.13	3.3e-07	29.8	12	5.7e-07	29.1	8.3	1.4	1	0	0	1	1	1	1
Ascomycota	Dothideomycetes	Dothistroma septosporum NZE10 v1.0	PF02891	Dotse1|42984|fgenesh1_kg.3_#_454_#_isotig04502	zf-MIZ	PF02891.15	3.9e-09	35.6	3.6	9.4e-09	34.4	2.5	1.7	1	0	0	1	1	1	1
Ascomycota	Dothideomycetes	Dothistroma septosporum NZE10 v1.0	PF00096	Dotse1|43570|fgenesh1_kg.4_#_271_#_isotig02754	zf-C2H2	PF00096.21	5.3e-20	70.2	26.6	2.4e-05	24.1	1.2	4.5	4	0	0	4	4	4	4
Ascomycota	Dothideomycetes	Dothistroma septosporum NZE10 v1.0	PF00172	Dotse1|43976|fgenesh1_kg.4_#_677_#_isotig02590	Zn_clus	PF00172.13	1.6e-09	37.3	5.4	2.4e-09	36.7	3.7	1.3	1	0	0	1	1	1	1
Ascomycota	Dothideomycetes	Dothistroma septosporum NZE10 v1.0	PF04082	Dotse1|44483|fgenesh1_kg.5_#_373_#_isotig02323	Fungal_trans	PF04082.13	1.9e-26	92.2	0.1	3e-26	91.6	0	1.3	1	0	0	1	1	1	1
Ascomycota	Dothideomycetes	Dothistroma septosporum NZE10 v1.0	PF02891	Dotse1|45227|fgenesh1_kg.6_#_303_#_isotig00460	zf-MIZ	PF02891.15	1.1e-18	66.2	2.8	1.9e-18	65.4	1.9	1.4	1	0	0	1	1	1	1
Ascomycota	Dothideomycetes	Dothistroma septosporum NZE10 v1.0	PF04383	Dotse1|45737|fgenesh1_kg.7_#_193_#_isotig00077	KilA-N	PF04383.8	3.2e-05	23.2	0	0.00044	19.6	0	2.2	1	1	0	1	1	0	0
Ascomycota	Dothideomycetes	Dothistroma septosporum NZE10 v1.0	PF00170	Dotse1|46768|fgenesh1_kg.8_#_562_#_isotig02947	bZIP_1	PF00170.16	7.4e-05	22.4	8	0.00014	21.4	5.6	1.5	1	0	0	1	1	0	0
Ascomycota	Dothideomycetes	Dothistroma septosporum NZE10 v1.0	PF07716	Dotse1|46768|fgenesh1_kg.8_#_562_#_isotig02947	bZIP_2	PF07716.10	2.5e-05	23.7	11.4	6.4e-05	22.4	7.9	1.7	1	0	0	1	1	1	1
Ascomycota	Dothideomycetes	Dothistroma septosporum NZE10 v1.0	PF04769	Dotse1|46812|fgenesh1_kg.9_#_13_#_isotig08305	MAT_Alpha1	PF04769.7	1.1e-08	34.4	0	1.3e-08	34.2	0	1.1	1	0	0	1	1	1	1
Ascomycota	Dothideomycetes	Dothistroma septosporum NZE10 v1.0	PF00170	Dotse1|48303|fgenesh1_kg.12_#_147_#_isotig07354	bZIP_1	PF00170.16	3.8e-07	29.7	12.2	8.5e-07	28.6	8.5	1.5	1	0	0	1	1	1	1
Ascomycota	Dothideomycetes	Dothistroma septosporum NZE10 v1.0	PF05224	Dotse1|48613|fgenesh1_kg.13_#_116_#_isotig00705	NDT80_PhoG	PF05224.7	6.7e-37	127	0.9	3.4e-36	124.7	0.6	2	1	1	0	1	1	1	1
Ascomycota	Dothideomycetes	Dothistroma septosporum NZE10 v1.0	PF07716	Dotse1|48636|fgenesh1_kg.13_#_139_#_isotig07939	bZIP_2	PF07716.10	0.00013	21.5	0.8	0.00013	21.5	0.5	2.2	2	0	0	2	2	1	1
Ascomycota	Dothideomycetes	Dothistroma septosporum NZE10 v1.0	PF00172	Dotse1|49754|estExt_Genemark1.C_1_t30084	Zn_clus	PF00172.13	2e-06	27.3	6.9	3.7e-06	26.5	4.8	1.4	1	0	0	1	1	1	1
Ascomycota	Dothideomycetes	Dothistroma septosporum NZE10 v1.0	PF00172	Dotse1|50761|estExt_Genemark1.C_2_t10361	Zn_clus	PF00172.13	1e-07	31.5	10.2	1.8e-07	30.7	7	1.4	1	0	0	1	1	1	1
Ascomycota	Dothideomycetes	Dothistroma septosporum NZE10 v1.0	PF04082	Dotse1|50761|estExt_Genemark1.C_2_t10361	Fungal_trans	PF04082.13	3.3e-11	42.3	0.4	4.6e-11	41.8	0.3	1.2	1	0	0	1	1	1	1
Ascomycota	Dothideomycetes	Dothistroma septosporum NZE10 v1.0	PF00320	Dotse1|51318|estExt_Genemark1.C_2_t30008	GATA	PF00320.22	5.2e-05	22.2	3.1	0.098	11.7	1.5	2.4	2	0	0	2	2	0	0
Ascomycota	Dothideomycetes	Dothistroma septosporum NZE10 v1.0	PF00172	Dotse1|51990|estExt_Genemark1.C_3_t20087	Zn_clus	PF00172.13	6.6e-10	38.5	11.5	9.6e-10	37.9	7.9	1.2	1	0	0	1	1	1	1
Ascomycota	Dothideomycetes	Dothistroma septosporum NZE10 v1.0	PF00172	Dotse1|52274|estExt_Genemark1.C_4_t10002	Zn_clus	PF00172.13	8.8e-08	31.7	8.6	1.7e-07	30.7	6	1.4	1	0	0	1	1	1	1
Ascomycota	Dothideomycetes	Dothistroma septosporum NZE10 v1.0	PF04082	Dotse1|52274|estExt_Genemark1.C_4_t10002	Fungal_trans	PF04082.13	1.1e-06	27.5	2.8	2.6e-06	26.2	1.9	1.7	1	0	0	1	1	1	1
Ascomycota	Dothideomycetes	Dothistroma septosporum NZE10 v1.0	PF00172	Dotse1|52423|estExt_Genemark1.C_4_t10174	Zn_clus	PF00172.13	2.4e-08	33.5	8.6	2.4e-08	33.5	6	2.2	2	0	0	2	2	1	1
Ascomycota	Dothideomycetes	Dothistroma septosporum NZE10 v1.0	PF00172	Dotse1|53115|estExt_Genemark1.C_5_t10114	Zn_clus	PF00172.13	7e-09	35.2	8.6	1.2e-08	34.5	6	1.3	1	0	0	1	1	1	1
Ascomycota	Dothideomycetes	Dothistroma septosporum NZE10 v1.0	PF04082	Dotse1|53115|estExt_Genemark1.C_5_t10114	Fungal_trans	PF04082.13	6.9e-10	38	0.5	1.1e-09	37.3	0.4	1.2	1	0	0	1	1	1	1
Ascomycota	Dothideomycetes	Dothistroma septosporum NZE10 v1.0	PF04082	Dotse1|53722|estExt_Genemark1.C_5_t20364	Fungal_trans	PF04082.13	3e-25	88.3	0	5.6e-25	87.4	0	1.4	1	0	0	1	1	1	1
Ascomycota	Dothideomycetes	Dothistroma septosporum NZE10 v1.0	PF00172	Dotse1|54348|estExt_Genemark1.C_6_t20191	Zn_clus	PF00172.13	1.4e-07	31	8.1	2.7e-07	30.1	5.6	1.5	1	0	0	1	1	1	1
Ascomycota	Dothideomycetes	Dothistroma septosporum NZE10 v1.0	PF04082	Dotse1|54348|estExt_Genemark1.C_6_t20191	Fungal_trans	PF04082.13	9.7e-11	40.7	0.2	1.6e-10	40.1	0.1	1.3	1	0	0	1	1	1	1
Ascomycota	Dothideomycetes	Dothistroma septosporum NZE10 v1.0	PF00249	Dotse1|54768|estExt_Genemark1.C_7_t10379	Myb_DNA-binding	PF00249.26	2e-17	62.7	4	2.6e-10	39.9	0.3	2.7	2	0	0	2	2	1	1
Ascomycota	Dothideomycetes	Dothistroma septosporum NZE10 v1.0	PF00172	Dotse1|54819|estExt_Genemark1.C_7_t10438	Zn_clus	PF00172.13	1.8e-09	37.1	12	3e-09	36.4	8.3	1.4	1	0	0	1	1	1	1
Ascomycota	Dothideomycetes	Dothistroma septosporum NZE10 v1.0	PF04082	Dotse1|54994|estExt_Genemark1.C_7_t20152	Fungal_trans	PF04082.13	3.7e-07	29	0.2	3.3e-06	25.9	0.1	2.3	1	1	0	1	1	1	1
Ascomycota	Dothideomycetes	Dothistroma septosporum NZE10 v1.0	PF00172	Dotse1|55004|estExt_Genemark1.C_7_t20166	Zn_clus	PF00172.13	3.4e-05	23.4	13.1	5.4e-05	22.7	9.1	1.3	1	0	0	1	1	1	1
Ascomycota	Dothideomycetes	Dothistroma septosporum NZE10 v1.0	PF00172	Dotse1|55394|estExt_Genemark1.C_8_t10432	Zn_clus	PF00172.13	9e-08	31.6	11.4	1.8e-07	30.7	7.9	1.5	1	0	0	1	1	1	1
Ascomycota	Dothideomycetes	Dothistroma septosporum NZE10 v1.0	PF04082	Dotse1|55394|estExt_Genemark1.C_8_t10432	Fungal_trans	PF04082.13	3.3e-30	104.5	0.3	3.3e-30	104.5	0.2	1.7	2	0	0	2	2	1	1
Ascomycota	Dothideomycetes	Dothistroma septosporum NZE10 v1.0	PF04082	Dotse1|55601|estExt_Genemark1.C_8_t20182	Fungal_trans	PF04082.13	1.5e-06	27	1.6	5.8e-06	25.1	1.1	2	1	1	0	1	1	1	1
Ascomycota	Dothideomycetes	Dothistroma septosporum NZE10 v1.0	PF00172	Dotse1|55644|estExt_Genemark1.C_9_t10021	Zn_clus	PF00172.13	3e-10	39.6	11.7	4.6e-10	39	8.1	1.3	1	0	0	1	1	1	1
Ascomycota	Dothideomycetes	Dothistroma septosporum NZE10 v1.0	PF01422	Dotse1|56838|estExt_Genemark1.C_11_t10323	zf-NF-X1	PF01422.12	5.6e-06	25.9	33.9	0.00015	21.3	8.6	13.5	13	1	0	13	13	1	1
Ascomycota	Dothideomycetes	Dothistroma septosporum NZE10 v1.0	PF00096	Dotse1|57577|estExt_Genemark1.C_130282	zf-C2H2	PF00096.21	2.4e-09	36.7	16.6	0.0013	18.7	0.4	4.3	4	1	0	4	4	2	2
Ascomycota	Dothideomycetes	Dothistroma septosporum NZE10 v1.0	PF00172	Dotse1|65001|fgenesh1_pm.8_#_479	Zn_clus	PF00172.13	1.3e-07	31.1	8.2	2e-07	30.5	5.7	1.3	1	0	0	1	1	1	1
Ascomycota	Dothideomycetes	Dothistroma septosporum NZE10 v1.0	PF04082	Dotse1|65001|fgenesh1_pm.8_#_479	Fungal_trans	PF04082.13	4e-15	55.1	0	6.2e-15	54.5	0	1.4	1	1	0	1	1	1	1
Ascomycota	Dothideomycetes	Dothistroma septosporum NZE10 v1.0	PF00172	Dotse1|66782|fgenesh1_pm.12_#_122	Zn_clus	PF00172.13	5.1e-05	22.8	9.7	9.4e-05	22	6.7	1.4	1	0	0	1	1	1	1
Ascomycota	Dothideomycetes	Dothistroma septosporum NZE10 v1.0	PF00319	Dotse1|67461|estExt_fgenesh1_kg.C_1_t10055	SRF-TF	PF00319.13	1.2e-23	81.8	0.2	1.7e-23	81.3	0.2	1.2	1	0	0	1	1	1	1
Ascomycota	Dothideomycetes	Dothistroma septosporum NZE10 v1.0	PF00172	Dotse1|67512|estExt_fgenesh1_kg.C_1_t10107	Zn_clus	PF00172.13	1.1e-07	31.3	13.4	1.8e-07	30.7	9.3	1.3	1	0	0	1	1	1	1
Ascomycota	Dothideomycetes	Dothistroma septosporum NZE10 v1.0	PF00250	Dotse1|67520|estExt_fgenesh1_kg.C_1_t10115	Fork_head	PF00250.13	2.7e-36	123.2	0.1	5e-36	122.4	0.1	1.4	1	0	0	1	1	1	1
Ascomycota	Dothideomycetes	Dothistroma septosporum NZE10 v1.0	PF00172	Dotse1|67653|estExt_fgenesh1_kg.C_1_t10256	Zn_clus	PF00172.13	1e-08	34.6	11.6	1.8e-08	33.9	8	1.4	1	0	0	1	1	1	1
Ascomycota	Dothideomycetes	Dothistroma septosporum NZE10 v1.0	PF00010	Dotse1|67734|estExt_fgenesh1_kg.C_1_t10347	HLH	PF00010.21	8.5e-14	50.7	0.4	2e-13	49.5	0.3	1.7	1	0	0	1	1	1	1
Ascomycota	Dothideomycetes	Dothistroma septosporum NZE10 v1.0	PF00172	Dotse1|67755|estExt_fgenesh1_kg.C_1_t10369	Zn_clus	PF00172.13	5.3e-08	32.4	15.2	8.7e-08	31.7	10.6	1.4	1	0	0	1	1	1	1
Ascomycota	Dothideomycetes	Dothistroma septosporum NZE10 v1.0	PF04082	Dotse1|67755|estExt_fgenesh1_kg.C_1_t10369	Fungal_trans	PF04082.13	1.7e-33	115.3	0.1	3.2e-33	114.4	0.1	1.5	1	0	0	1	1	1	1
Ascomycota	Dothideomycetes	Dothistroma septosporum NZE10 v1.0	PF04383	Dotse1|67757|estExt_fgenesh1_kg.C_1_t10371	KilA-N	PF04383.8	8.5e-06	25.1	0.1	4e-05	22.9	0	2	1	1	0	1	1	1	1
Ascomycota	Dothideomycetes	Dothistroma septosporum NZE10 v1.0	PF00096	Dotse1|67771|estExt_fgenesh1_kg.C_1_t10387	zf-C2H2	PF00096.21	9.3e-11	41.1	12.4	2.2e-05	24.2	1	2.7	2	0	0	2	2	2	2
Ascomycota	Dothideomycetes	Dothistroma septosporum NZE10 v1.0	PF00172	Dotse1|67777|estExt_fgenesh1_kg.C_1_t10393	Zn_clus	PF00172.13	4.9e-07	29.3	10.1	8.9e-07	28.4	7	1.5	1	0	0	1	1	1	1
Ascomycota	Dothideomycetes	Dothistroma septosporum NZE10 v1.0	PF03343	Dotse1|67800|estExt_fgenesh1_kg.C_1_t10422	SART-1	PF03343.8	1e-131	440	76.5	1.2e-131	439.8	53	1	1	0	0	1	1	1	1
Ascomycota	Dothideomycetes	Dothistroma septosporum NZE10 v1.0	PF00172	Dotse1|67811|estExt_fgenesh1_kg.C_1_t10433	Zn_clus	PF00172.13	6.7e-10	38.4	13.2	1.1e-09	37.7	9.2	1.4	1	0	0	1	1	1	1
Ascomycota	Dothideomycetes	Dothistroma septosporum NZE10 v1.0	PF04082	Dotse1|67811|estExt_fgenesh1_kg.C_1_t10433	Fungal_trans	PF04082.13	2.7e-32	111.4	0	5.6e-32	110.4	0	1.6	1	0	0	1	1	1	1
Ascomycota	Dothideomycetes	Dothistroma septosporum NZE10 v1.0	PF00170	Dotse1|67816|estExt_fgenesh1_kg.C_1_t10438	bZIP_1	PF00170.16	2.9e-10	39.7	7	5.8e-10	38.7	4.9	1.5	1	0	0	1	1	1	1
Ascomycota	Dothideomycetes	Dothistroma septosporum NZE10 v1.0	PF00172	Dotse1|67906|estExt_fgenesh1_kg.C_1_t20038	Zn_clus	PF00172.13	4.1e-10	39.1	10.1	6.4e-10	38.5	7	1.3	1	0	0	1	1	1	1
Ascomycota	Dothideomycetes	Dothistroma septosporum NZE10 v1.0	PF04082	Dotse1|67906|estExt_fgenesh1_kg.C_1_t20038	Fungal_trans	PF04082.13	2.1e-06	26.5	0	4.1e-06	25.6	0	1.5	1	0	0	1	1	1	1
Ascomycota	Dothideomycetes	Dothistroma septosporum NZE10 v1.0	PF00172	Dotse1|67939|estExt_fgenesh1_kg.C_1_t20072	Zn_clus	PF00172.13	2.6e-09	36.6	9.3	4.4e-09	35.8	6.5	1.3	1	0	0	1	1	1	1
Ascomycota	Dothideomycetes	Dothistroma septosporum NZE10 v1.0	PF04082	Dotse1|67939|estExt_fgenesh1_kg.C_1_t20072	Fungal_trans	PF04082.13	4.2e-17	61.6	0.1	9.4e-17	60.5	0	1.5	2	0	0	2	2	1	1
Ascomycota	Dothideomycetes	Dothistroma septosporum NZE10 v1.0	PF00172	Dotse1|67989|estExt_fgenesh1_kg.C_1_t20124	Zn_clus	PF00172.13	0.00017	21.2	15.2	0.00029	20.4	10.5	1.4	1	0	0	1	1	0	0
Ascomycota	Dothideomycetes	Dothistroma septosporum NZE10 v1.0	PF04082	Dotse1|67989|estExt_fgenesh1_kg.C_1_t20124	Fungal_trans	PF04082.13	6.3e-32	110.2	0.5	1.3e-31	109.1	0.4	1.5	1	0	0	1	1	1	1
Ascomycota	Dothideomycetes	Dothistroma septosporum NZE10 v1.0	PF00172	Dotse1|68063|estExt_fgenesh1_kg.C_1_t20207	Zn_clus	PF00172.13	8.5e-08	31.7	7.6	1.3e-07	31.1	5.2	1.3	1	0	0	1	1	1	1
Ascomycota	Dothideomycetes	Dothistroma septosporum NZE10 v1.0	PF00172	Dotse1|68103|estExt_fgenesh1_kg.C_1_t20248	Zn_clus	PF00172.13	4.8e-09	35.7	7.2	7.9e-09	35	5	1.4	1	0	0	1	1	1	1
Ascomycota	Dothideomycetes	Dothistroma septosporum NZE10 v1.0	PF00096	Dotse1|68136|estExt_fgenesh1_kg.C_1_t20284	zf-C2H2	PF00096.21	3.8e-07	29.8	27.8	0.027	14.5	1.8	3.7	3	0	0	3	3	1	1
Ascomycota	Dothideomycetes	Dothistroma septosporum NZE10 v1.0	PF00172	Dotse1|68152|estExt_fgenesh1_kg.C_1_t20301	Zn_clus	PF00172.13	6.7e-05	22.4	8.3	0.00011	21.7	5.7	1.4	1	0	0	1	1	1	1
Ascomycota	Dothideomycetes	Dothistroma septosporum NZE10 v1.0	PF04082	Dotse1|68152|estExt_fgenesh1_kg.C_1_t20301	Fungal_trans	PF04082.13	1.6e-07	30.2	0	2.8e-07	29.4	0	1.3	1	0	0	1	1	1	1
Ascomycota	Dothideomycetes	Dothistroma septosporum NZE10 v1.0	PF00172	Dotse1|68208|estExt_fgenesh1_kg.C_1_t20359	Zn_clus	PF00172.13	2.8e-06	26.8	6.6	5.5e-06	25.9	4.6	1.5	1	0	0	1	1	1	1
Ascomycota	Dothideomycetes	Dothistroma septosporum NZE10 v1.0	PF00320	Dotse1|68310|estExt_fgenesh1_kg.C_1_t20467	GATA	PF00320.22	8.1e-15	53.6	5.2	1.5e-14	52.7	3.6	1.5	1	0	0	1	1	1	1
Ascomycota	Dothideomycetes	Dothistroma septosporum NZE10 v1.0	PF00010	Dotse1|68329|estExt_fgenesh1_kg.C_1_t20489	HLH	PF00010.21	9.5e-15	53.8	0.4	1.8e-14	52.8	0.3	1.5	1	0	0	1	1	1	1
Ascomycota	Dothideomycetes	Dothistroma septosporum NZE10 v1.0	PF00010	Dotse1|68351|estExt_fgenesh1_kg.C_1_t30012	HLH	PF00010.21	6.4e-08	31.9	0	1.1e-07	31.1	0	1.4	1	0	0	1	1	1	1
Ascomycota	Dothideomycetes	Dothistroma septosporum NZE10 v1.0	PF00010	Dotse1|68352|estExt_fgenesh1_kg.C_1_t30013	HLH	PF00010.21	1.1e-08	34.3	0.1	1.1e-08	34.3	0.1	1.8	2	0	0	2	2	1	1
Ascomycota	Dothideomycetes	Dothistroma septosporum NZE10 v1.0	PF00172	Dotse1|68376|estExt_fgenesh1_kg.C_1_t30039	Zn_clus	PF00172.13	6.1e-10	38.6	8.6	9.8e-10	37.9	6	1.3	1	0	0	1	1	1	1
Ascomycota	Dothideomycetes	Dothistroma septosporum NZE10 v1.0	PF04082	Dotse1|68376|estExt_fgenesh1_kg.C_1_t30039	Fungal_trans	PF04082.13	7.5e-12	44.4	1.6	1.4e-11	43.5	1.1	1.5	1	1	0	1	1	1	1
Ascomycota	Dothideomycetes	Dothistroma septosporum NZE10 v1.0	PF00096	Dotse1|68386|estExt_fgenesh1_kg.C_1_t30050	zf-C2H2	PF00096.21	2e-09	36.9	11.7	7.6e-05	22.5	1.2	2.6	2	0	0	2	2	2	2
Ascomycota	Dothideomycetes	Dothistroma septosporum NZE10 v1.0	PF00046	Dotse1|68446|estExt_fgenesh1_kg.C_1_t30112	Homeobox	PF00046.24	8.8e-13	47.4	2.3	8.8e-13	47.4	1.6	2.3	2	0	0	2	2	1	1
Ascomycota	Dothideomycetes	Dothistroma septosporum NZE10 v1.0	PF00170	Dotse1|68488|estExt_fgenesh1_kg.C_1_t30158	bZIP_1	PF00170.16	1.7e-05	24.4	5.8	1.7e-05	24.4	4	1.5	2	0	0	2	2	1	1
Ascomycota	Dothideomycetes	Dothistroma septosporum NZE10 v1.0	PF00096	Dotse1|68527|estExt_fgenesh1_kg.C_1_t30198	zf-C2H2	PF00096.21	2.4e-05	24.1	2.7	2.4e-05	24.1	1.9	4.1	4	0	0	4	4	1	1
Ascomycota	Dothideomycetes	Dothistroma septosporum NZE10 v1.0	PF00989	Dotse1|68549|estExt_fgenesh1_kg.C_1_t30220	PAS	PF00989.19	1.3e-06	27.9	0	4.6e-06	26.1	0	2	1	0	0	1	1	1	1
Ascomycota	Dothideomycetes	Dothistroma septosporum NZE10 v1.0	PF00096	Dotse1|68565|estExt_fgenesh1_kg.C_1_t30240	zf-C2H2	PF00096.21	5.7e-05	22.9	11.9	0.004	17.1	0.6	7.5	8	0	0	8	8	2	2
Ascomycota	Dothideomycetes	Dothistroma septosporum NZE10 v1.0	PF00172	Dotse1|68677|estExt_fgenesh1_kg.C_1_t30362	Zn_clus	PF00172.13	1.9e-07	30.6	9.9	3.5e-07	29.7	6.9	1.4	1	0	0	1	1	1	1
Ascomycota	Dothideomycetes	Dothistroma septosporum NZE10 v1.0	PF00172	Dotse1|68803|estExt_fgenesh1_kg.C_1_t30495	Zn_clus	PF00172.13	9.2e-09	34.8	10	1.8e-08	33.9	7	1.5	1	0	0	1	1	1	1
Ascomycota	Dothideomycetes	Dothistroma septosporum NZE10 v1.0	PF04082	Dotse1|68803|estExt_fgenesh1_kg.C_1_t30495	Fungal_trans	PF04082.13	8.6e-24	83.5	0	1.6e-23	82.6	0	1.4	1	0	0	1	1	1	1
Ascomycota	Dothideomycetes	Dothistroma septosporum NZE10 v1.0	PF00010	Dotse1|68813|estExt_fgenesh1_kg.C_1_t40005	HLH	PF00010.21	6.4e-16	57.5	0.4	1.4e-15	56.5	0.3	1.6	1	0	0	1	1	1	1
Ascomycota	Dothideomycetes	Dothistroma septosporum NZE10 v1.0	PF02045	Dotse1|68866|estExt_fgenesh1_kg.C_1_t40060	CBFB_NFYA	PF02045.10	1.8e-30	104.9	3.8	3.8e-30	103.9	2.6	1.5	1	0	0	1	1	1	1
Ascomycota	Dothideomycetes	Dothistroma septosporum NZE10 v1.0	PF00172	Dotse1|68893|estExt_fgenesh1_kg.C_1_t40087	Zn_clus	PF00172.13	1.2e-08	34.5	9.8	2.2e-08	33.6	6.8	1.4	1	0	0	1	1	1	1
Ascomycota	Dothideomycetes	Dothistroma septosporum NZE10 v1.0	PF04082	Dotse1|68893|estExt_fgenesh1_kg.C_1_t40087	Fungal_trans	PF04082.13	1.3e-19	69.8	0	2.3e-19	69	0	1.4	1	0	0	1	1	1	1
Ascomycota	Dothideomycetes	Dothistroma septosporum NZE10 v1.0	PF00172	Dotse1|68895|estExt_fgenesh1_kg.C_1_t40089	Zn_clus	PF00172.13	3.2e-09	36.3	9.5	5.7e-09	35.5	6.6	1.4	1	0	0	1	1	1	1
Ascomycota	Dothideomycetes	Dothistroma septosporum NZE10 v1.0	PF04082	Dotse1|68895|estExt_fgenesh1_kg.C_1_t40089	Fungal_trans	PF04082.13	4.5e-20	71.3	0	7e-20	70.7	0	1.2	1	0	0	1	1	1	1
Ascomycota	Dothideomycetes	Dothistroma septosporum NZE10 v1.0	PF00172	Dotse1|68927|estExt_fgenesh1_kg.C_1_t40121	Zn_clus	PF00172.13	1.1e-08	34.5	9.9	1.7e-08	33.9	6.9	1.3	1	0	0	1	1	1	1
Ascomycota	Dothideomycetes	Dothistroma septosporum NZE10 v1.0	PF00096	Dotse1|68933|estExt_fgenesh1_kg.C_1_t40130	zf-C2H2	PF00096.21	4.2e-07	29.6	7.2	5e-05	23.1	1.1	3	2	0	0	2	2	1	1
Ascomycota	Dothideomycetes	Dothistroma septosporum NZE10 v1.0	PF00170	Dotse1|68942|estExt_fgenesh1_kg.C_1_t40139	bZIP_1	PF00170.16	3.8e-05	23.3	9.3	6.5e-05	22.5	6.4	1.4	1	0	0	1	1	1	1
Ascomycota	Dothideomycetes	Dothistroma septosporum NZE10 v1.0	PF00172	Dotse1|68949|estExt_fgenesh1_kg.C_1_t40146	Zn_clus	PF00172.13	1.9e-11	43.4	12.6	3.1e-11	42.7	8.7	1.3	1	0	0	1	1	1	1
Ascomycota	Dothideomycetes	Dothistroma septosporum NZE10 v1.0	PF04082	Dotse1|68949|estExt_fgenesh1_kg.C_1_t40146	Fungal_trans	PF04082.13	2.7e-30	104.8	0	4.9e-30	104	0	1.3	1	0	0	1	1	1	1
Ascomycota	Dothideomycetes	Dothistroma septosporum NZE10 v1.0	PF00010	Dotse1|69021|estExt_fgenesh1_kg.C_1_t40221	HLH	PF00010.21	7.9e-12	44.4	0	2.6e-11	42.8	0	1.9	1	1	0	1	1	1	1
Ascomycota	Dothideomycetes	Dothistroma septosporum NZE10 v1.0	PF04383	Dotse1|69080|estExt_fgenesh1_kg.C_2_t10010	KilA-N	PF04383.8	0.00011	21.6	0.1	0.0029	16.9	0.1	2.5	1	1	0	1	1	0	0
Ascomycota	Dothideomycetes	Dothistroma septosporum NZE10 v1.0	PF00172	Dotse1|69282|estExt_fgenesh1_kg.C_2_t10221	Zn_clus	PF00172.13	2.6e-05	23.8	11.4	5.2e-05	22.8	7.9	1.5	1	0	0	1	1	1	1
Ascomycota	Dothideomycetes	Dothistroma septosporum NZE10 v1.0	PF04082	Dotse1|69282|estExt_fgenesh1_kg.C_2_t10221	Fungal_trans	PF04082.13	4.2e-30	104.2	0.1	1.1e-29	102.8	0	1.6	1	0	0	1	1	1	1
Ascomycota	Dothideomycetes	Dothistroma septosporum NZE10 v1.0	PF00172	Dotse1|69296|estExt_fgenesh1_kg.C_2_t10238	Zn_clus	PF00172.13	5e-07	29.3	7.3	9.6e-07	28.3	5	1.5	1	0	0	1	1	1	1
Ascomycota	Dothideomycetes	Dothistroma septosporum NZE10 v1.0	PF04082	Dotse1|69296|estExt_fgenesh1_kg.C_2_t10238	Fungal_trans	PF04082.13	3.2e-22	78.4	0.8	5.4e-22	77.6	0.5	1.3	1	0	0	1	1	1	1
Ascomycota	Dothideomycetes	Dothistroma septosporum NZE10 v1.0	PF00172	Dotse1|69328|estExt_fgenesh1_kg.C_2_t10274	Zn_clus	PF00172.13	3.9e-09	36	10	7.5e-09	35.1	6.9	1.4	1	0	0	1	1	1	1
Ascomycota	Dothideomycetes	Dothistroma septosporum NZE10 v1.0	PF04082	Dotse1|69328|estExt_fgenesh1_kg.C_2_t10274	Fungal_trans	PF04082.13	6.2e-16	57.8	1.3	1.8e-14	53	0	2.3	2	0	0	2	2	1	1
Ascomycota	Dothideomycetes	Dothistroma septosporum NZE10 v1.0	PF00172	Dotse1|69339|estExt_fgenesh1_kg.C_2_t10285	Zn_clus	PF00172.13	1.2e-06	28	8.1	2e-06	27.3	5.6	1.3	1	0	0	1	1	1	1
Ascomycota	Dothideomycetes	Dothistroma septosporum NZE10 v1.0	PF04082	Dotse1|69339|estExt_fgenesh1_kg.C_2_t10285	Fungal_trans	PF04082.13	2.7e-25	88.4	0.1	9.6e-24	83.4	0	2.4	2	0	0	2	2	1	1
Ascomycota	Dothideomycetes	Dothistroma septosporum NZE10 v1.0	PF00170	Dotse1|69427|estExt_fgenesh1_kg.C_2_t10377	bZIP_1	PF00170.16	2.9e-09	36.4	16.2	6.4e-09	35.4	11.2	1.5	1	0	0	1	1	1	1
Ascomycota	Dothideomycetes	Dothistroma septosporum NZE10 v1.0	PF07716	Dotse1|69427|estExt_fgenesh1_kg.C_2_t10377	bZIP_2	PF07716.10	2.7e-07	30	16.1	2.7e-07	30	11.2	2.1	2	0	0	2	2	1	1
Ascomycota	Dothideomycetes	Dothistroma septosporum NZE10 v1.0	PF00172	Dotse1|69440|estExt_fgenesh1_kg.C_2_t10390	Zn_clus	PF00172.13	1.7e-05	24.4	11.7	2.8e-05	23.6	8.1	1.4	1	0	0	1	1	1	1
Ascomycota	Dothideomycetes	Dothistroma septosporum NZE10 v1.0	PF04082	Dotse1|69440|estExt_fgenesh1_kg.C_2_t10390	Fungal_trans	PF04082.13	4.1e-14	51.8	0.2	6.2e-14	51.2	0.1	1.3	1	0	0	1	1	1	1
Ascomycota	Dothideomycetes	Dothistroma septosporum NZE10 v1.0	PF00046	Dotse1|69441|estExt_fgenesh1_kg.C_2_t10391	Homeobox	PF00046.24	3.3e-19	68	3.9	6.2e-19	67.1	2.7	1.5	1	0	0	1	1	1	1
Ascomycota	Dothideomycetes	Dothistroma septosporum NZE10 v1.0	PF00170	Dotse1|69470|estExt_fgenesh1_kg.C_2_t10422	bZIP_1	PF00170.16	1e-08	34.7	10	1e-08	34.7	6.9	2.3	2	0	0	2	2	1	1
Ascomycota	Dothideomycetes	Dothistroma septosporum NZE10 v1.0	PF00249	Dotse1|69606|estExt_fgenesh1_kg.C_2_t20064	Myb_DNA-binding	PF00249.26	1.7e-24	85.3	1.2	3.1e-13	49.3	0.1	2.4	2	0	0	2	2	2	2
Ascomycota	Dothideomycetes	Dothistroma septosporum NZE10 v1.0	PF00320	Dotse1|69643|estExt_fgenesh1_kg.C_2_t20111	GATA	PF00320.22	1e-15	56.5	2.9	2.1e-15	55.5	2	1.6	1	0	0	1	1	1	1
Ascomycota	Dothideomycetes	Dothistroma septosporum NZE10 v1.0	PF00249	Dotse1|69655|estExt_fgenesh1_kg.C_2_t20123	Myb_DNA-binding	PF00249.26	1e-07	31.6	0.1	1.8e-07	30.8	0	1.5	1	0	0	1	1	1	1
Ascomycota	Dothideomycetes	Dothistroma septosporum NZE10 v1.0	PF00096	Dotse1|69682|estExt_fgenesh1_kg.C_2_t20154	zf-C2H2	PF00096.21	5.5e-10	38.7	13.7	0.00013	21.8	2.7	2.8	2	0	0	2	2	2	2
Ascomycota	Dothideomycetes	Dothistroma septosporum NZE10 v1.0	PF04082	Dotse1|69682|estExt_fgenesh1_kg.C_2_t20154	Fungal_trans	PF04082.13	1.8e-14	53	2.4	3.1e-14	52.2	0	2.4	3	0	0	3	3	1	1
Ascomycota	Dothideomycetes	Dothistroma septosporum NZE10 v1.0	PF00096	Dotse1|69724|estExt_fgenesh1_kg.C_2_t20200	zf-C2H2	PF00096.21	1.9e-05	24.4	35.7	0.008	16.2	0.3	6.5	6	0	0	6	6	1	1
Ascomycota	Dothideomycetes	Dothistroma septosporum NZE10 v1.0	PF00249	Dotse1|69772|estExt_fgenesh1_kg.C_2_t20248	Myb_DNA-binding	PF00249.26	2e-12	46.7	3.7	1e-08	34.8	0	2.5	2	1	0	2	2	1	1
Ascomycota	Dothideomycetes	Dothistroma septosporum NZE10 v1.0	PF04082	Dotse1|69828|estExt_fgenesh1_kg.C_2_t20307	Fungal_trans	PF04082.13	7.9e-26	90.2	1	1.5e-25	89.3	0.1	1.9	2	0	0	2	2	1	1
Ascomycota	Dothideomycetes	Dothistroma septosporum NZE10 v1.0	PF00010	Dotse1|69861|estExt_fgenesh1_kg.C_2_t20340	HLH	PF00010.21	2.4e-12	46.1	0.3	5.2e-12	45	0.2	1.6	1	0	0	1	1	1	1
Ascomycota	Dothideomycetes	Dothistroma septosporum NZE10 v1.0	PF00172	Dotse1|69884|estExt_fgenesh1_kg.C_2_t20365	Zn_clus	PF00172.13	1.4e-08	34.2	10.2	2.2e-08	33.6	7.1	1.2	1	0	0	1	1	1	1
Ascomycota	Dothideomycetes	Dothistroma septosporum NZE10 v1.0	PF04082	Dotse1|69887|estExt_fgenesh1_kg.C_2_t20368	Fungal_trans	PF04082.13	5.7e-19	67.7	0	9.2e-19	67	0	1.2	1	0	0	1	1	1	1
Ascomycota	Dothideomycetes	Dothistroma septosporum NZE10 v1.0	PF04082	Dotse1|69945|estExt_fgenesh1_kg.C_2_t20427	Fungal_trans	PF04082.13	1.5e-15	56.5	3.4	2.4e-15	55.8	2.4	1.4	1	0	0	1	1	1	1
Ascomycota	Dothideomycetes	Dothistroma septosporum NZE10 v1.0	PF07975	Dotse1|69968|estExt_fgenesh1_kg.C_2_t20450	C1_4	PF07975.7	1.1e-17	63.5	5.7	1.1e-17	63.5	3.9	2.9	3	2	0	3	3	1	1
Ascomycota	Dothideomycetes	Dothistroma septosporum NZE10 v1.0	PF00172	Dotse1|70002|estExt_fgenesh1_kg.C_2_t20484	Zn_clus	PF00172.13	3e-07	29.9	8.1	5.2e-07	29.2	5.6	1.4	1	0	0	1	1	1	1
Ascomycota	Dothideomycetes	Dothistroma septosporum NZE10 v1.0	PF04082	Dotse1|70002|estExt_fgenesh1_kg.C_2_t20484	Fungal_trans	PF04082.13	1.4e-27	95.9	0.1	2.6e-27	95	0.1	1.4	1	0	0	1	1	1	1
Ascomycota	Dothideomycetes	Dothistroma septosporum NZE10 v1.0	PF00170	Dotse1|70140|estExt_fgenesh1_kg.C_3_t10100	bZIP_1	PF00170.16	8.7e-14	51	3.4	1.7e-13	50	2.4	1.4	1	0	0	1	1	1	1
Ascomycota	Dothideomycetes	Dothistroma septosporum NZE10 v1.0	PF07716	Dotse1|70140|estExt_fgenesh1_kg.C_3_t10100	bZIP_2	PF07716.10	3.2e-06	26.6	5.8	6e-06	25.7	4	1.5	1	0	0	1	1	1	1
Ascomycota	Dothideomycetes	Dothistroma septosporum NZE10 v1.0	PF00096	Dotse1|70172|estExt_fgenesh1_kg.C_3_t10133	zf-C2H2	PF00096.21	1.8e-10	40.3	15.5	0.00023	21.1	0.3	4	3	0	0	3	3	1	1
Ascomycota	Dothideomycetes	Dothistroma septosporum NZE10 v1.0	PF01381	Dotse1|70296|estExt_fgenesh1_kg.C_3_t10263	HTH_3	PF01381.17	8.3e-07	28.5	0.1	2.3e-06	27.1	0	1.8	2	0	0	2	2	1	1
Ascomycota	Dothideomycetes	Dothistroma septosporum NZE10 v1.0	PF00172	Dotse1|70380|estExt_fgenesh1_kg.C_3_t10354	Zn_clus	PF00172.13	1.4e-07	31	10.7	2.4e-07	30.2	7.4	1.4	1	0	0	1	1	1	1
Ascomycota	Dothideomycetes	Dothistroma septosporum NZE10 v1.0	PF00172	Dotse1|70506|estExt_fgenesh1_kg.C_3_t10490	Zn_clus	PF00172.13	7.1e-07	28.7	7.7	1.1e-06	28.1	5.3	1.2	1	0	0	1	1	1	1
Ascomycota	Dothideomycetes	Dothistroma septosporum NZE10 v1.0	PF00320	Dotse1|70543|estExt_fgenesh1_kg.C_3_t20028	GATA	PF00320.22	9e-16	56.7	4.2	1.8e-15	55.7	2.9	1.5	1	0	0	1	1	1	1
Ascomycota	Dothideomycetes	Dothistroma septosporum NZE10 v1.0	PF00989	Dotse1|70543|estExt_fgenesh1_kg.C_3_t20028	PAS	PF00989.19	1.7e-09	37.2	0	3.5e-09	36.2	0	1.5	1	0	0	1	1	1	1
Ascomycota	Dothideomycetes	Dothistroma septosporum NZE10 v1.0	PF00172	Dotse1|70550|estExt_fgenesh1_kg.C_3_t20035	Zn_clus	PF00172.13	5e-09	35.6	10.6	8.8e-09	34.9	7.3	1.4	1	0	0	1	1	1	1
Ascomycota	Dothideomycetes	Dothistroma septosporum NZE10 v1.0	PF04082	Dotse1|70550|estExt_fgenesh1_kg.C_3_t20035	Fungal_trans	PF04082.13	1.4e-20	73	0.6	2.3e-20	72.3	0.3	1.5	1	1	0	1	1	1	1
Ascomycota	Dothideomycetes	Dothistroma septosporum NZE10 v1.0	PF00010	Dotse1|70606|estExt_fgenesh1_kg.C_3_t20094	HLH	PF00010.21	2.8e-08	33.1	0.1	4.5e-08	32.4	0.1	1.4	1	0	0	1	1	1	1
Ascomycota	Dothideomycetes	Dothistroma septosporum NZE10 v1.0	PF00172	Dotse1|70721|estExt_fgenesh1_kg.C_3_t20215	Zn_clus	PF00172.13	1.3e-07	31.1	10.2	2.1e-07	30.4	7.1	1.3	1	0	0	1	1	1	1
Ascomycota	Dothideomycetes	Dothistroma septosporum NZE10 v1.0	PF04082	Dotse1|70721|estExt_fgenesh1_kg.C_3_t20215	Fungal_trans	PF04082.13	1.5e-25	89.3	2.3	2.9e-25	88.4	1.6	1.5	1	0	0	1	1	1	1
Ascomycota	Dothideomycetes	Dothistroma septosporum NZE10 v1.0	PF00172	Dotse1|70728|estExt_fgenesh1_kg.C_3_t20222	Zn_clus	PF00172.13	8.6e-07	28.5	8.6	8.6e-07	28.5	6	1.6	2	0	0	2	2	1	1
Ascomycota	Dothideomycetes	Dothistroma septosporum NZE10 v1.0	PF04082	Dotse1|70728|estExt_fgenesh1_kg.C_3_t20222	Fungal_trans	PF04082.13	2.9e-08	32.6	0.7	5.9e-08	31.6	0.3	1.6	2	0	0	2	2	1	1
Ascomycota	Dothideomycetes	Dothistroma septosporum NZE10 v1.0	PF00172	Dotse1|70751|estExt_fgenesh1_kg.C_3_t20246	Zn_clus	PF00172.13	1.4e-07	31	12.8	2.3e-07	30.3	8.9	1.3	1	0	0	1	1	1	1
Ascomycota	Dothideomycetes	Dothistroma septosporum NZE10 v1.0	PF04082	Dotse1|70751|estExt_fgenesh1_kg.C_3_t20246	Fungal_trans	PF04082.13	6.7e-15	54.4	0	1e-14	53.8	0	1.3	1	0	0	1	1	1	1
Ascomycota	Dothideomycetes	Dothistroma septosporum NZE10 v1.0	PF00172	Dotse1|70844|estExt_fgenesh1_kg.C_4_t10074	Zn_clus	PF00172.13	8e-10	38.2	7.9	2e-09	36.9	5.4	1.7	1	0	0	1	1	1	1
Ascomycota	Dothideomycetes	Dothistroma septosporum NZE10 v1.0	PF04082	Dotse1|70844|estExt_fgenesh1_kg.C_4_t10074	Fungal_trans	PF04082.13	1.5e-06	27	0.5	2.9e-06	26.1	0.4	1.5	1	0	0	1	1	1	1
Ascomycota	Dothideomycetes	Dothistroma septosporum NZE10 v1.0	PF00172	Dotse1|70847|estExt_fgenesh1_kg.C_4_t10077	Zn_clus	PF00172.13	4.6e-07	29.3	10.3	7.4e-07	28.7	7.1	1.3	1	0	0	1	1	1	1
Ascomycota	Dothideomycetes	Dothistroma septosporum NZE10 v1.0	PF00172	Dotse1|70874|estExt_fgenesh1_kg.C_4_t10106	Zn_clus	PF00172.13	2.9e-09	36.4	8	5.6e-09	35.5	5.6	1.5	1	0	0	1	1	1	1
Ascomycota	Dothideomycetes	Dothistroma septosporum NZE10 v1.0	PF04082	Dotse1|70874|estExt_fgenesh1_kg.C_4_t10106	Fungal_trans	PF04082.13	1.2e-26	92.9	1.2	2.1e-26	92.1	0.9	1.4	1	0	0	1	1	1	1
Ascomycota	Dothideomycetes	Dothistroma septosporum NZE10 v1.0	PF04082	Dotse1|70886|estExt_fgenesh1_kg.C_4_t10118	Fungal_trans	PF04082.13	7.2e-08	31.3	0	3.5e-07	29.1	0	1.9	1	1	1	2	2	1	1
Ascomycota	Dothideomycetes	Dothistroma septosporum NZE10 v1.0	PF00172	Dotse1|71010|estExt_fgenesh1_kg.C_4_t10251	Zn_clus	PF00172.13	5.1e-11	42	11.4	5.1e-11	42	7.9	1.8	2	0	0	2	2	1	1
Ascomycota	Dothideomycetes	Dothistroma septosporum NZE10 v1.0	PF04082	Dotse1|71010|estExt_fgenesh1_kg.C_4_t10251	Fungal_trans	PF04082.13	8.5e-10	37.7	0	1.8e-09	36.6	0	1.5	1	0	0	1	1	1	1
Ascomycota	Dothideomycetes	Dothistroma septosporum NZE10 v1.0	PF00172	Dotse1|71050|estExt_fgenesh1_kg.C_4_t10293	Zn_clus	PF00172.13	1.8e-05	24.2	12.2	3.8e-05	23.2	8.4	1.5	1	0	0	1	1	1	1
Ascomycota	Dothideomycetes	Dothistroma septosporum NZE10 v1.0	PF04082	Dotse1|71050|estExt_fgenesh1_kg.C_4_t10293	Fungal_trans	PF04082.13	3.8e-14	51.9	0.1	1.1e-13	50.4	0	1.7	2	0	0	2	2	1	1
Ascomycota	Dothideomycetes	Dothistroma septosporum NZE10 v1.0	PF00172	Dotse1|71113|estExt_fgenesh1_kg.C_4_t10359	Zn_clus	PF00172.13	3.3e-09	36.2	10.5	8.8e-09	34.9	7.3	1.8	1	0	0	1	1	1	1
Ascomycota	Dothideomycetes	Dothistroma septosporum NZE10 v1.0	PF00172	Dotse1|71176|estExt_fgenesh1_kg.C_4_t10423	Zn_clus	PF00172.13	5.6e-10	38.7	11.5	5.6e-10	38.7	8	1.8	2	0	0	2	2	1	1
Ascomycota	Dothideomycetes	Dothistroma septosporum NZE10 v1.0	PF00989	Dotse1|71181|estExt_fgenesh1_kg.C_4_t10428	PAS	PF00989.19	1.9e-08	33.8	0	0.0045	16.5	0	3.6	3	0	0	3	3	0	0
Ascomycota	Dothideomycetes	Dothistroma septosporum NZE10 v1.0	PF00172	Dotse1|71185|estExt_fgenesh1_kg.C_4_t10433	Zn_clus	PF00172.13	1.3e-10	40.7	8	2e-10	40.2	5.5	1.2	1	0	0	1	1	1	1
Ascomycota	Dothideomycetes	Dothistroma septosporum NZE10 v1.0	PF05764	Dotse1|71273|estExt_fgenesh1_kg.C_4_t20028	YL1	PF05764.8	2.8e-35	121.8	35.9	5e-35	121	24.9	1.4	1	0	0	1	1	1	1
Ascomycota	Dothideomycetes	Dothistroma septosporum NZE10 v1.0	PF02791	Dotse1|71292|estExt_fgenesh1_kg.C_4_t20048	DDT	PF02791.12	2.5e-12	46.1	1.4	5.8e-12	44.9	1	1.6	1	0	0	1	1	1	1
Ascomycota	Dothideomycetes	Dothistroma septosporum NZE10 v1.0	PF00172	Dotse1|71540|estExt_fgenesh1_kg.C_5_t10001	Zn_clus	PF00172.13	1.4e-06	27.8	11.6	3.4e-06	26.6	8	1.7	1	0	0	1	1	1	1
Ascomycota	Dothideomycetes	Dothistroma septosporum NZE10 v1.0	PF04082	Dotse1|71540|estExt_fgenesh1_kg.C_5_t10001	Fungal_trans	PF04082.13	1.9e-09	36.5	0	3.4e-09	35.7	0	1.4	1	0	0	1	1	1	1
Ascomycota	Dothideomycetes	Dothistroma septosporum NZE10 v1.0	PF00172	Dotse1|71554|estExt_fgenesh1_kg.C_5_t10015	Zn_clus	PF00172.13	4.9e-06	26.1	9.7	1.2e-05	24.9	6.7	1.5	1	0	0	1	1	1	1
Ascomycota	Dothideomycetes	Dothistroma septosporum NZE10 v1.0	PF04082	Dotse1|71554|estExt_fgenesh1_kg.C_5_t10015	Fungal_trans	PF04082.13	1.4e-11	43.5	0.9	1.4e-11	43.5	0.6	1.6	2	0	0	2	2	1	1
Ascomycota	Dothideomycetes	Dothistroma septosporum NZE10 v1.0	PF00172	Dotse1|71601|estExt_fgenesh1_kg.C_5_t10063	Zn_clus	PF00172.13	5.2e-08	32.4	10.8	9.1e-08	31.6	7.5	1.4	1	0	0	1	1	1	1
Ascomycota	Dothideomycetes	Dothistroma septosporum NZE10 v1.0	PF04082	Dotse1|71601|estExt_fgenesh1_kg.C_5_t10063	Fungal_trans	PF04082.13	4.2e-13	48.5	0.2	6.2e-13	47.9	0.1	1.2	1	0	0	1	1	1	1
Ascomycota	Dothideomycetes	Dothistroma septosporum NZE10 v1.0	PF00096	Dotse1|71641|estExt_fgenesh1_kg.C_5_t10106	zf-C2H2	PF00096.21	8.2e-07	28.7	8.7	0.00054	19.9	0.2	3.4	3	0	0	3	3	1	1
Ascomycota	Dothideomycetes	Dothistroma septosporum NZE10 v1.0	PF04082	Dotse1|71641|estExt_fgenesh1_kg.C_5_t10106	Fungal_trans	PF04082.13	3.2e-05	22.6	0.2	4.8e-05	22.1	0.1	1.4	1	0	0	1	1	1	1
Ascomycota	Dothideomycetes	Dothistroma septosporum NZE10 v1.0	PF00319	Dotse1|71657|estExt_fgenesh1_kg.C_5_t10123	SRF-TF	PF00319.13	5.9e-24	82.8	0.1	8.5e-24	82.3	0	1.2	1	0	0	1	1	1	1
Ascomycota	Dothideomycetes	Dothistroma septosporum NZE10 v1.0	PF00172	Dotse1|71663|estExt_fgenesh1_kg.C_5_t10129	Zn_clus	PF00172.13	7.3e-08	31.9	8.4	1.2e-07	31.2	5.8	1.3	1	0	0	1	1	1	1
Ascomycota	Dothideomycetes	Dothistroma septosporum NZE10 v1.0	PF04082	Dotse1|71663|estExt_fgenesh1_kg.C_5_t10129	Fungal_trans	PF04082.13	1.2e-30	106	0	2.1e-29	101.9	0	2.6	3	0	0	3	3	1	1
Ascomycota	Dothideomycetes	Dothistroma septosporum NZE10 v1.0	PF00096	Dotse1|71704|estExt_fgenesh1_kg.C_5_t10172	zf-C2H2	PF00096.21	2.4e-06	27.3	14.1	2.1e-05	24.3	1.2	2.6	2	0	0	2	2	1	1
Ascomycota	Dothideomycetes	Dothistroma septosporum NZE10 v1.0	PF00172	Dotse1|71710|estExt_fgenesh1_kg.C_5_t10178	Zn_clus	PF00172.13	1.2e-07	31.2	7.5	3.3e-07	29.8	5.2	1.8	1	0	0	1	1	1	1
Ascomycota	Dothideomycetes	Dothistroma septosporum NZE10 v1.0	PF04082	Dotse1|71714|estExt_fgenesh1_kg.C_5_t10182	Fungal_trans	PF04082.13	2.4e-20	72.2	0.1	1.7e-19	69.5	0.1	2.1	2	0	0	2	2	1	1
Ascomycota	Dothideomycetes	Dothistroma septosporum NZE10 v1.0	PF00096	Dotse1|71762|estExt_fgenesh1_kg.C_5_t10232	zf-C2H2	PF00096.21	5.9e-08	32.3	13.5	0.0014	18.6	2.9	2.8	2	0	0	2	2	2	2
Ascomycota	Dothideomycetes	Dothistroma septosporum NZE10 v1.0	PF00172	Dotse1|71818|estExt_fgenesh1_kg.C_5_t10291	Zn_clus	PF00172.13	3.4e-06	26.6	13.4	6.2e-06	25.8	9.3	1.4	1	0	0	1	1	1	1
Ascomycota	Dothideomycetes	Dothistroma septosporum NZE10 v1.0	PF00096	Dotse1|71851|estExt_fgenesh1_kg.C_5_t10326	zf-C2H2	PF00096.21	1.2e-10	40.8	11.1	8.3e-06	25.6	3	2.6	2	0	0	2	2	2	2
Ascomycota	Dothideomycetes	Dothistroma septosporum NZE10 v1.0	PF00250	Dotse1|71862|estExt_fgenesh1_kg.C_5_t10338	Fork_head	PF00250.13	0.00021	21	0	0.00052	19.7	0	1.6	1	0	0	1	1	0	0
Ascomycota	Dothideomycetes	Dothistroma septosporum NZE10 v1.0	PF00320	Dotse1|71862|estExt_fgenesh1_kg.C_5_t10338	GATA	PF00320.22	5.4e-08	31.8	7.4	1.3e-07	30.5	5.1	1.7	1	0	0	1	1	1	1
Ascomycota	Dothideomycetes	Dothistroma septosporum NZE10 v1.0	PF00249	Dotse1|71866|estExt_fgenesh1_kg.C_5_t10350	Myb_DNA-binding	PF00249.26	9e-06	25.4	0	3.2e-05	23.6	0	2	1	0	0	1	1	0	0
Ascomycota	Dothideomycetes	Dothistroma septosporum NZE10 v1.0	PF00172	Dotse1|71961|estExt_fgenesh1_kg.C_5_t10449	Zn_clus	PF00172.13	2.7e-09	36.5	9.1	4.5e-09	35.8	6.3	1.3	1	0	0	1	1	1	1
Ascomycota	Dothideomycetes	Dothistroma septosporum NZE10 v1.0	PF04082	Dotse1|71961|estExt_fgenesh1_kg.C_5_t10449	Fungal_trans	PF04082.13	6.2e-12	44.7	0.2	1.4e-11	43.5	0.1	1.5	1	0	0	1	1	1	1
Ascomycota	Dothideomycetes	Dothistroma septosporum NZE10 v1.0	PF00172	Dotse1|71999|estExt_fgenesh1_kg.C_5_t10488	Zn_clus	PF00172.13	8.2e-08	31.8	9.5	1.7e-07	30.8	6.6	1.5	1	0	0	1	1	1	1
Ascomycota	Dothideomycetes	Dothistroma septosporum NZE10 v1.0	PF00172	Dotse1|72023|estExt_fgenesh1_kg.C_5_t20015	Zn_clus	PF00172.13	5.8e-09	35.4	15.1	5.8e-09	35.4	10.5	2.5	2	1	0	2	2	1	1
Ascomycota	Dothideomycetes	Dothistroma septosporum NZE10 v1.0	PF07716	Dotse1|72123|estExt_fgenesh1_kg.C_5_t20120	bZIP_2	PF07716.10	2.7e-12	46	10.6	6.4e-12	44.8	7.4	1.7	1	0	0	1	1	1	1
Ascomycota	Dothideomycetes	Dothistroma septosporum NZE10 v1.0	PF00172	Dotse1|72207|estExt_fgenesh1_kg.C_5_t20207	Zn_clus	PF00172.13	1.3e-08	34.3	10.2	2.2e-08	33.6	7.1	1.3	1	0	0	1	1	1	1
Ascomycota	Dothideomycetes	Dothistroma septosporum NZE10 v1.0	PF00172	Dotse1|72262|estExt_fgenesh1_kg.C_5_t20266	Zn_clus	PF00172.13	4.4e-07	29.4	13.7	8.9e-07	28.4	9.5	1.4	1	0	0	1	1	1	1
Ascomycota	Dothideomycetes	Dothistroma septosporum NZE10 v1.0	PF04082	Dotse1|72262|estExt_fgenesh1_kg.C_5_t20266	Fungal_trans	PF04082.13	9.7e-20	70.2	0	1.7e-19	69.5	0	1.4	1	0	0	1	1	1	1
Ascomycota	Dothideomycetes	Dothistroma septosporum NZE10 v1.0	PF00096	Dotse1|72328|estExt_fgenesh1_kg.C_6_t10021	zf-C2H2	PF00096.21	1.3e-07	31.3	17.3	0.00023	21	0.1	3.1	3	0	0	3	3	2	2
Ascomycota	Dothideomycetes	Dothistroma septosporum NZE10 v1.0	PF00172	Dotse1|72328|estExt_fgenesh1_kg.C_6_t10021	Zn_clus	PF00172.13	1.8e-06	27.5	8	1.8e-06	27.5	5.5	2	3	0	0	3	3	1	1
Ascomycota	Dothideomycetes	Dothistroma septosporum NZE10 v1.0	PF00096	Dotse1|72344|estExt_fgenesh1_kg.C_6_t10037	zf-C2H2	PF00096.21	2.8e-17	61.7	22.8	0.00021	21.2	0.3	4.5	4	0	0	4	4	4	4
Ascomycota	Dothideomycetes	Dothistroma septosporum NZE10 v1.0	PF00172	Dotse1|72349|estExt_fgenesh1_kg.C_6_t10042	Zn_clus	PF00172.13	4.9e-10	38.9	14.7	8.1e-10	38.2	10.2	1.3	1	0	0	1	1	1	1
Ascomycota	Dothideomycetes	Dothistroma septosporum NZE10 v1.0	PF00447	Dotse1|72541|estExt_fgenesh1_kg.C_6_t10245	HSF_DNA-bind	PF00447.12	9.6e-27	92.9	0	2.7e-26	91.5	0	1.8	1	0	0	1	1	1	1
Ascomycota	Dothideomycetes	Dothistroma septosporum NZE10 v1.0	PF04082	Dotse1|72573|estExt_fgenesh1_kg.C_6_t10277	Fungal_trans	PF04082.13	2.1e-07	29.8	0	6.7e-07	28.1	0.1	1.7	2	0	0	2	2	1	1
Ascomycota	Dothideomycetes	Dothistroma septosporum NZE10 v1.0	PF00010	Dotse1|72656|estExt_fgenesh1_kg.C_6_t10360	HLH	PF00010.21	2.6e-11	42.8	0.2	5.4e-11	41.7	0.1	1.6	1	0	0	1	1	1	1
Ascomycota	Dothideomycetes	Dothistroma septosporum NZE10 v1.0	PF00096	Dotse1|72706|estExt_fgenesh1_kg.C_6_t10415	zf-C2H2	PF00096.21	5.4e-10	38.7	10.9	9.4e-05	22.3	0.8	3	2	0	0	2	2	2	2
Ascomycota	Dothideomycetes	Dothistroma septosporum NZE10 v1.0	PF02200	Dotse1|72706|estExt_fgenesh1_kg.C_6_t10415	STE	PF02200.11	9.1e-62	205.8	0.2	1.7e-61	204.9	0.2	1.5	1	0	0	1	1	1	1
Ascomycota	Dothideomycetes	Dothistroma septosporum NZE10 v1.0	PF02928	Dotse1|72726|estExt_fgenesh1_kg.C_6_t10435	zf-C5HC2	PF02928.11	5.5e-13	48.5	7.3	1.6e-12	47	5.1	1.9	1	0	0	1	1	1	1
Ascomycota	Dothideomycetes	Dothistroma septosporum NZE10 v1.0	PF00250	Dotse1|72733|estExt_fgenesh1_kg.C_6_t10443	Fork_head	PF00250.13	1.6e-32	111.1	0	2.9e-32	110.3	0	1.4	1	0	0	1	1	1	1
Ascomycota	Dothideomycetes	Dothistroma septosporum NZE10 v1.0	PF00172	Dotse1|72812|estExt_fgenesh1_kg.C_6_t20023	Zn_clus	PF00172.13	2.8e-07	30	5.5	5.1e-07	29.2	3.8	1.4	1	0	0	1	1	1	1
Ascomycota	Dothideomycetes	Dothistroma septosporum NZE10 v1.0	PF04082	Dotse1|72812|estExt_fgenesh1_kg.C_6_t20023	Fungal_trans	PF04082.13	9.2e-09	34.3	1.4	1.4e-08	33.7	1	1.3	1	0	0	1	1	1	1
Ascomycota	Dothideomycetes	Dothistroma septosporum NZE10 v1.0	PF00096	Dotse1|72828|estExt_fgenesh1_kg.C_6_t20039	zf-C2H2	PF00096.21	1.9e-08	33.9	6.1	1.9e-05	24.5	0.4	3.5	4	0	0	4	4	2	2
Ascomycota	Dothideomycetes	Dothistroma septosporum NZE10 v1.0	PF00172	Dotse1|72828|estExt_fgenesh1_kg.C_6_t20039	Zn_clus	PF00172.13	2.1e-06	27.3	11.6	2.1e-06	27.3	8	2.6	3	0	0	3	3	1	1
Ascomycota	Dothideomycetes	Dothistroma septosporum NZE10 v1.0	PF00172	Dotse1|72861|estExt_fgenesh1_kg.C_6_t20072	Zn_clus	PF00172.13	8.7e-08	31.7	9.9	1.3e-07	31.1	6.8	1.3	1	0	0	1	1	1	1
Ascomycota	Dothideomycetes	Dothistroma septosporum NZE10 v1.0	PF04082	Dotse1|72863|estExt_fgenesh1_kg.C_6_t20074	Fungal_trans	PF04082.13	5.5e-21	74.3	0.5	1e-20	73.4	0.3	1.4	1	0	0	1	1	1	1
Ascomycota	Dothideomycetes	Dothistroma septosporum NZE10 v1.0	PF00010	Dotse1|72883|estExt_fgenesh1_kg.C_6_t20096	HLH	PF00010.21	5.6e-07	28.9	1.1	1.1e-06	28	0.8	1.4	1	0	0	1	1	1	1
Ascomycota	Dothideomycetes	Dothistroma septosporum NZE10 v1.0	PF04082	Dotse1|72896|estExt_fgenesh1_kg.C_6_t20110	Fungal_trans	PF04082.13	1.5e-14	53.2	0.4	2.2e-14	52.7	0.3	1.3	1	0	0	1	1	1	1
Ascomycota	Dothideomycetes	Dothistroma septosporum NZE10 v1.0	PF00172	Dotse1|72963|estExt_fgenesh1_kg.C_7_t10060	Zn_clus	PF00172.13	2.1e-09	36.8	11.8	3.5e-09	36.2	8.2	1.3	1	0	0	1	1	1	1
Ascomycota	Dothideomycetes	Dothistroma septosporum NZE10 v1.0	PF00096	Dotse1|73048|estExt_fgenesh1_kg.C_7_t10150	zf-C2H2	PF00096.21	7.6e-10	38.3	6.7	4.5e-06	26.4	0.4	2.9	2	0	0	2	2	2	2
Ascomycota	Dothideomycetes	Dothistroma septosporum NZE10 v1.0	PF04082	Dotse1|73048|estExt_fgenesh1_kg.C_7_t10150	Fungal_trans	PF04082.13	4.2e-14	51.7	0.9	7.1e-14	51	0.6	1.3	1	0	0	1	1	1	1
Ascomycota	Dothideomycetes	Dothistroma septosporum NZE10 v1.0	PF00172	Dotse1|73058|estExt_fgenesh1_kg.C_7_t10160	Zn_clus	PF00172.13	2e-09	36.9	7.8	2e-09	36.9	5.4	1.8	2	0	0	2	2	1	1
Ascomycota	Dothideomycetes	Dothistroma septosporum NZE10 v1.0	PF00447	Dotse1|73261|estExt_fgenesh1_kg.C_7_t10371	HSF_DNA-bind	PF00447.12	1e-36	125	0.2	2.3e-36	123.8	0.1	1.6	1	0	0	1	1	1	1
Ascomycota	Dothideomycetes	Dothistroma septosporum NZE10 v1.0	PF00172	Dotse1|73264|estExt_fgenesh1_kg.C_7_t10374	Zn_clus	PF00172.13	2.7e-08	33.3	9.3	4.9e-08	32.5	6.4	1.4	1	0	0	1	1	1	1
Ascomycota	Dothideomycetes	Dothistroma septosporum NZE10 v1.0	PF04082	Dotse1|73264|estExt_fgenesh1_kg.C_7_t10374	Fungal_trans	PF04082.13	2e-07	29.9	0.1	3.8e-07	29	0.1	1.5	1	0	0	1	1	1	1
Ascomycota	Dothideomycetes	Dothistroma septosporum NZE10 v1.0	PF00172	Dotse1|73276|estExt_fgenesh1_kg.C_7_t10387	Zn_clus	PF00172.13	1.1e-08	34.6	11.7	1.9e-08	33.8	8.1	1.4	1	0	0	1	1	1	1
Ascomycota	Dothideomycetes	Dothistroma septosporum NZE10 v1.0	PF00989	Dotse1|73332|estExt_fgenesh1_kg.C_7_t10448	PAS	PF00989.19	1.9e-11	43.4	0	2.6e-06	26.9	0	2.8	2	0	0	2	2	1	1
Ascomycota	Dothideomycetes	Dothistroma septosporum NZE10 v1.0	PF00172	Dotse1|73340|estExt_fgenesh1_kg.C_7_t10456	Zn_clus	PF00172.13	5.1e-06	26	13	1e-05	25	9	1.5	1	0	0	1	1	1	1
Ascomycota	Dothideomycetes	Dothistroma septosporum NZE10 v1.0	PF04082	Dotse1|73340|estExt_fgenesh1_kg.C_7_t10456	Fungal_trans	PF04082.13	6e-12	44.7	0.3	1e-11	44	0.2	1.3	1	0	0	1	1	1	1
Ascomycota	Dothideomycetes	Dothistroma septosporum NZE10 v1.0	PF00096	Dotse1|73378|estExt_fgenesh1_kg.C_7_t10495	zf-C2H2	PF00096.21	3.1e-05	23.8	11.5	0.013	15.5	1	2.7	2	0	0	2	2	1	1
Ascomycota	Dothideomycetes	Dothistroma septosporum NZE10 v1.0	PF00172	Dotse1|73439|estExt_fgenesh1_kg.C_7_t20057	Zn_clus	PF00172.13	9.2e-08	31.6	8.7	1.8e-07	30.7	6	1.5	1	0	0	1	1	1	1
Ascomycota	Dothideomycetes	Dothistroma septosporum NZE10 v1.0	PF00172	Dotse1|73476|estExt_fgenesh1_kg.C_7_t20096	Zn_clus	PF00172.13	2.2e-08	33.6	10.7	3.7e-08	32.8	7.4	1.3	1	0	0	1	1	1	1
Ascomycota	Dothideomycetes	Dothistroma septosporum NZE10 v1.0	PF00447	Dotse1|73714|estExt_fgenesh1_kg.C_8_t10187	HSF_DNA-bind	PF00447.12	4.3e-36	123	0.6	6.7e-36	122.3	0.4	1.3	1	0	0	1	1	1	1
Ascomycota	Dothideomycetes	Dothistroma septosporum NZE10 v1.0	PF05224	Dotse1|73764|estExt_fgenesh1_kg.C_8_t10240	NDT80_PhoG	PF05224.7	5.7e-34	117.5	0	9.7e-34	116.7	0	1.4	1	0	0	1	1	1	1
Ascomycota	Dothideomycetes	Dothistroma septosporum NZE10 v1.0	PF00172	Dotse1|73784|estExt_fgenesh1_kg.C_8_t10261	Zn_clus	PF00172.13	7.3e-08	31.9	11.4	1e-07	31.4	7.9	1.2	1	0	0	1	1	1	1
Ascomycota	Dothideomycetes	Dothistroma septosporum NZE10 v1.0	PF04082	Dotse1|73784|estExt_fgenesh1_kg.C_8_t10261	Fungal_trans	PF04082.13	3.3e-09	35.7	0	5.8e-09	34.9	0	1.4	1	0	0	1	1	1	1
Ascomycota	Dothideomycetes	Dothistroma septosporum NZE10 v1.0	PF00096	Dotse1|73808|estExt_fgenesh1_kg.C_8_t10286	zf-C2H2	PF00096.21	0.00011	22	10.4	0.0088	16.1	0.5	2.8	3	0	0	3	3	1	1
Ascomycota	Dothideomycetes	Dothistroma septosporum NZE10 v1.0	PF00096	Dotse1|73862|estExt_fgenesh1_kg.C_8_t10342	zf-C2H2	PF00096.21	9.1e-05	22.3	9.2	0.031	14.3	0.3	3.7	4	0	0	4	4	1	1
Ascomycota	Dothideomycetes	Dothistroma septosporum NZE10 v1.0	PF00170	Dotse1|73911|estExt_fgenesh1_kg.C_8_t10395	bZIP_1	PF00170.16	5.8e-08	32.3	13.8	9.7e-07	28.4	9.6	2.3	1	1	0	1	1	1	1
Ascomycota	Dothideomycetes	Dothistroma septosporum NZE10 v1.0	PF00096	Dotse1|73932|estExt_fgenesh1_kg.C_8_t10416	zf-C2H2	PF00096.21	7.3e-08	32	20	0.00055	19.9	5.8	2.4	2	0	0	2	2	2	2
Ascomycota	Dothideomycetes	Dothistroma septosporum NZE10 v1.0	PF04082	Dotse1|73955|estExt_fgenesh1_kg.C_8_t10439	Fungal_trans	PF04082.13	7.5e-13	47.7	1.5	1.8e-12	46.4	0.2	2	2	0	0	2	2	1	1
Ascomycota	Dothideomycetes	Dothistroma septosporum NZE10 v1.0	PF00046	Dotse1|74027|estExt_fgenesh1_kg.C_8_t20015	Homeobox	PF00046.24	3.8e-17	61.4	3.1	7.6e-17	60.4	2.1	1.5	1	0	0	1	1	1	1
Ascomycota	Dothideomycetes	Dothistroma septosporum NZE10 v1.0	PF00172	Dotse1|74135|estExt_fgenesh1_kg.C_9_t10035	Zn_clus	PF00172.13	3.5e-09	36.2	8.8	6.9e-09	35.2	6.1	1.5	1	0	0	1	1	1	1
Ascomycota	Dothideomycetes	Dothistroma septosporum NZE10 v1.0	PF04082	Dotse1|74135|estExt_fgenesh1_kg.C_9_t10035	Fungal_trans	PF04082.13	2.3e-41	141.1	0.1	4e-41	140.3	0.1	1.4	1	0	0	1	1	1	1
Ascomycota	Dothideomycetes	Dothistroma septosporum NZE10 v1.0	PF00096	Dotse1|74144|estExt_fgenesh1_kg.C_9_t10044	zf-C2H2	PF00096.21	9.7e-10	37.9	20.6	0.006	16.6	3.6	3.6	3	0	0	3	3	3	3
Ascomycota	Dothideomycetes	Dothistroma septosporum NZE10 v1.0	PF00249	Dotse1|74195|estExt_fgenesh1_kg.C_9_t10096	Myb_DNA-binding	PF00249.26	8e-21	73.6	4.2	3.6e-10	39.5	0.2	2.9	2	0	0	2	2	2	2
Ascomycota	Dothideomycetes	Dothistroma septosporum NZE10 v1.0	PF00172	Dotse1|74440|estExt_fgenesh1_kg.C_9_t10348	Zn_clus	PF00172.13	5.3e-05	22.7	10.5	8.4e-05	22.1	7.3	1.3	1	0	0	1	1	1	1
Ascomycota	Dothideomycetes	Dothistroma septosporum NZE10 v1.0	PF00172	Dotse1|74540|estExt_fgenesh1_kg.C_9_t10453	Zn_clus	PF00172.13	1e-05	25	7	2.1e-05	24	4.9	1.5	1	0	0	1	1	1	1
Ascomycota	Dothideomycetes	Dothistroma septosporum NZE10 v1.0	PF04082	Dotse1|74540|estExt_fgenesh1_kg.C_9_t10453	Fungal_trans	PF04082.13	1.8e-17	62.8	0	3.5e-17	61.9	0	1.4	1	0	0	1	1	1	1
Ascomycota	Dothideomycetes	Dothistroma septosporum NZE10 v1.0	PF00989	Dotse1|74542|estExt_fgenesh1_kg.C_9_t10455	PAS	PF00989.19	8.5e-08	31.7	0	2.5e-06	27	0	2.9	2	0	0	2	2	1	1
Ascomycota	Dothideomycetes	Dothistroma septosporum NZE10 v1.0	PF00172	Dotse1|74570|estExt_fgenesh1_kg.C_9_t10485	Zn_clus	PF00172.13	2.7e-09	36.5	8.7	4.6e-09	35.8	6.1	1.4	1	0	0	1	1	1	1
Ascomycota	Dothideomycetes	Dothistroma septosporum NZE10 v1.0	PF04082	Dotse1|74570|estExt_fgenesh1_kg.C_9_t10485	Fungal_trans	PF04082.13	1.5e-30	105.7	0	2.2e-30	105.1	0	1.3	1	0	0	1	1	1	1
Ascomycota	Dothideomycetes	Dothistroma septosporum NZE10 v1.0	PF00096	Dotse1|74621|estExt_fgenesh1_kg.C_100026	zf-C2H2	PF00096.21	4e-05	23.4	13.1	9.4e-05	22.3	1.1	4	4	0	0	4	4	2	2
Ascomycota	Dothideomycetes	Dothistroma septosporum NZE10 v1.0	PF00172	Dotse1|74621|estExt_fgenesh1_kg.C_100026	Zn_clus	PF00172.13	2.9e-08	33.2	13	7e-08	32	9	1.7	1	0	0	1	1	1	1
Ascomycota	Dothideomycetes	Dothistroma septosporum NZE10 v1.0	PF04082	Dotse1|74621|estExt_fgenesh1_kg.C_100026	Fungal_trans	PF04082.13	8e-06	24.6	2.9	9.6e-06	24.4	1	2	2	0	0	2	2	1	1
Ascomycota	Dothideomycetes	Dothistroma septosporum NZE10 v1.0	PF04516	Dotse1|74725|estExt_fgenesh1_kg.C_100137	CP2	PF04516.10	3.9e-86	287.7	0	6.1e-86	287	0	1.2	1	0	0	1	1	1	1
Ascomycota	Dothideomycetes	Dothistroma septosporum NZE10 v1.0	PF00172	Dotse1|74739|estExt_fgenesh1_kg.C_100152	Zn_clus	PF00172.13	8.2e-16	57.4	26	2e-08	33.7	5.1	2.4	2	0	0	2	2	2	2
Ascomycota	Dothideomycetes	Dothistroma septosporum NZE10 v1.0	PF04082	Dotse1|74739|estExt_fgenesh1_kg.C_100152	Fungal_trans	PF04082.13	9.2e-22	76.9	0.2	1.5e-21	76.2	0.1	1.3	1	0	0	1	1	1	1
Ascomycota	Dothideomycetes	Dothistroma septosporum NZE10 v1.0	PF00172	Dotse1|74819|estExt_fgenesh1_kg.C_100238	Zn_clus	PF00172.13	3.1e-08	33.1	8.8	5.8e-08	32.2	6.1	1.4	1	0	0	1	1	1	1
Ascomycota	Dothideomycetes	Dothistroma septosporum NZE10 v1.0	PF00172	Dotse1|74920|estExt_fgenesh1_kg.C_100346	Zn_clus	PF00172.13	8.3e-09	34.9	13.8	1.6e-08	34.1	9.6	1.4	1	0	0	1	1	1	1
Ascomycota	Dothideomycetes	Dothistroma septosporum NZE10 v1.0	PF00320	Dotse1|74976|estExt_fgenesh1_kg.C_100404	GATA	PF00320.22	1.8e-14	52.5	7.1	4.9e-14	51.1	4.9	1.8	1	0	0	1	1	1	1
Ascomycota	Dothideomycetes	Dothistroma septosporum NZE10 v1.0	PF00989	Dotse1|74976|estExt_fgenesh1_kg.C_100404	PAS	PF00989.19	2.2e-13	49.7	0	1.4e-05	24.6	0	3.6	3	1	0	3	3	1	1
Ascomycota	Dothideomycetes	Dothistroma septosporum NZE10 v1.0	PF00172	Dotse1|74979|estExt_fgenesh1_kg.C_100407	Zn_clus	PF00172.13	1.7e-08	33.9	8.7	3.2e-08	33.1	6	1.4	1	0	0	1	1	1	1
Ascomycota	Dothideomycetes	Dothistroma septosporum NZE10 v1.0	PF04082	Dotse1|74979|estExt_fgenesh1_kg.C_100407	Fungal_trans	PF04082.13	7.9e-15	54.1	0.4	7.8e-14	50.9	0	2	1	1	1	2	2	1	1
Ascomycota	Dothideomycetes	Dothistroma septosporum NZE10 v1.0	PF00172	Dotse1|75032|estExt_fgenesh1_kg.C_110023	Zn_clus	PF00172.13	1.3e-07	31.1	9	2.6e-07	30.2	6.2	1.5	1	0	0	1	1	1	1
Ascomycota	Dothideomycetes	Dothistroma septosporum NZE10 v1.0	PF00096	Dotse1|75143|estExt_fgenesh1_kg.C_110138	zf-C2H2	PF00096.21	3.7e-10	39.3	24	0.0043	17	5.4	3.5	3	0	0	3	3	3	3
Ascomycota	Dothideomycetes	Dothistroma septosporum NZE10 v1.0	PF00096	Dotse1|75167|estExt_fgenesh1_kg.C_110162	zf-C2H2	PF00096.21	1.4e-09	37.4	31.3	0.0023	17.9	0.2	7.2	7	0	0	7	7	2	2
Ascomycota	Dothideomycetes	Dothistroma septosporum NZE10 v1.0	PF00172	Dotse1|75222|estExt_fgenesh1_kg.C_110225	Zn_clus	PF00172.13	2.2e-10	40	9.6	2.8e-10	39.6	6.7	1.2	1	0	0	1	1	1	1
Ascomycota	Dothideomycetes	Dothistroma septosporum NZE10 v1.0	PF00096	Dotse1|75253|estExt_fgenesh1_kg.C_110259	zf-C2H2	PF00096.21	4.2e-05	23.4	0.6	0.00022	21.1	0.1	2.5	2	0	0	2	2	1	1
Ascomycota	Dothideomycetes	Dothistroma septosporum NZE10 v1.0	PF00096	Dotse1|75324|estExt_fgenesh1_kg.C_110334	zf-C2H2	PF00096.21	2.6e-10	39.8	23.6	3.9e-07	29.8	1.2	3.5	3	0	0	3	3	2	2
Ascomycota	Dothideomycetes	Dothistroma septosporum NZE10 v1.0	PF00172	Dotse1|75392|estExt_fgenesh1_kg.C_110407	Zn_clus	PF00172.13	7.3e-10	38.3	6.9	1.2e-09	37.7	4.8	1.3	1	0	0	1	1	1	1
Ascomycota	Dothideomycetes	Dothistroma septosporum NZE10 v1.0	PF00249	Dotse1|75403|estExt_fgenesh1_kg.C_120010	Myb_DNA-binding	PF00249.26	2.3e-13	49.7	0.3	4.1e-09	36.1	0.1	2.7	3	0	0	3	3	1	1
Ascomycota	Dothideomycetes	Dothistroma septosporum NZE10 v1.0	PF00172	Dotse1|75437|estExt_fgenesh1_kg.C_120062	Zn_clus	PF00172.13	3.1e-09	36.3	12.8	6.4e-09	35.3	8.9	1.5	1	0	0	1	1	1	1
Ascomycota	Dothideomycetes	Dothistroma septosporum NZE10 v1.0	PF00170	Dotse1|75535|estExt_fgenesh1_kg.C_120177	bZIP_1	PF00170.16	8.6e-07	28.5	1	1.6e-06	27.7	0.7	1.5	1	0	0	1	1	1	1
Ascomycota	Dothideomycetes	Dothistroma septosporum NZE10 v1.0	PF00172	Dotse1|75566|estExt_fgenesh1_kg.C_120212	Zn_clus	PF00172.13	3.5e-08	33	9.8	3.5e-08	33	6.8	2	2	0	0	2	2	1	1
Ascomycota	Dothideomycetes	Dothistroma septosporum NZE10 v1.0	PF00172	Dotse1|75625|estExt_fgenesh1_kg.C_120271	Zn_clus	PF00172.13	1.2e-05	24.9	8.2	1.9e-05	24.2	5.7	1.4	1	0	0	1	1	1	1
Ascomycota	Dothideomycetes	Dothistroma septosporum NZE10 v1.0	PF04082	Dotse1|75625|estExt_fgenesh1_kg.C_120271	Fungal_trans	PF04082.13	9.3e-24	83.4	0.1	1.5e-23	82.7	0	1.3	1	0	0	1	1	1	1
Ascomycota	Dothideomycetes	Dothistroma septosporum NZE10 v1.0	PF00096	Dotse1|75761|estExt_fgenesh1_kg.C_130077	zf-C2H2	PF00096.21	1.8e-05	24.5	15.2	2.4e-05	24.1	0.7	3.6	3	0	0	3	3	1	1
Ascomycota	Dothideomycetes	Dothistroma septosporum NZE10 v1.0	PF04082	Dotse1|75761|estExt_fgenesh1_kg.C_130077	Fungal_trans	PF04082.13	2.2e-56	190.4	0.1	3.3e-56	189.8	0.1	1.3	1	0	0	1	1	1	1
Ascomycota	Dothideomycetes	Dothistroma septosporum NZE10 v1.0	PF00172	Dotse1|75786|estExt_fgenesh1_kg.C_130102	Zn_clus	PF00172.13	4.9e-07	29.3	11.5	8e-07	28.6	8	1.3	1	0	0	1	1	1	1
Ascomycota	Dothideomycetes	Dothistroma septosporum NZE10 v1.0	PF00096	Dotse1|75854|estExt_fgenesh1_kg.C_130177	zf-C2H2	PF00096.21	6.6e-09	35.3	18.5	0.016	15.3	2.1	4.4	4	0	0	4	4	2	2
Ascomycota	Dothideomycetes	Dothistroma septosporum NZE10 v1.0	PF00096	Dotse1|75855|estExt_fgenesh1_kg.C_130178	zf-C2H2	PF00096.21	2.5e-05	24.1	16.9	0.014	15.4	0.5	3.9	3	0	0	3	3	1	1
Ascomycota	Dothideomycetes	Dothistroma septosporum NZE10 v1.0	PF00096	Dotse1|75856|estExt_fgenesh1_kg.C_130179	zf-C2H2	PF00096.21	3.2e-05	23.7	25.2	0.00038	20.3	0.8	4.3	5	0	0	5	5	1	1
Ascomycota	Dothideomycetes	Dothistroma septosporum NZE10 v1.0	PF00989	Dotse1|75869|estExt_fgenesh1_kg.C_130192	PAS	PF00989.19	4.9e-10	38.9	0	0.00013	21.5	0	3.6	3	0	0	3	3	0	0
Ascomycota	Dothideomycetes	Dothistroma septosporum NZE10 v1.0	PF00172	Dotse1|75913|estExt_fgenesh1_kg.C_130240	Zn_clus	PF00172.13	4.9e-07	29.3	11.8	4.9e-07	29.3	8.2	1.7	2	0	0	2	2	1	1
Ascomycota	Dothideomycetes	Dothistroma septosporum NZE10 v1.0	PF04082	Dotse1|75913|estExt_fgenesh1_kg.C_130240	Fungal_trans	PF04082.13	2.3e-22	78.8	0.1	3.4e-22	78.3	0.1	1.3	1	0	0	1	1	1	1
Ascomycota	Dothideomycetes	Dothistroma septosporum NZE10 v1.0	PF00096	Dotse1|75940|estExt_fgenesh1_kg.C_130267	zf-C2H2	PF00096.21	1.9e-05	24.4	8.6	0.015	15.4	0.5	2.9	2	0	0	2	2	1	1
Ascomycota	Dothideomycetes	Dothistroma septosporum NZE10 v1.0	PF00249	Dotse1|76495|estExt_fgenesh1_pg.C_1_t20103	Myb_DNA-binding	PF00249.26	1.3e-08	34.5	2.5	0.27	11.1	0	4.7	5	0	0	5	5	0	0
Ascomycota	Dothideomycetes	Dothistroma septosporum NZE10 v1.0	PF00172	Dotse1|76599|estExt_fgenesh1_pg.C_1_t20224	Zn_clus	PF00172.13	3.4e-07	29.8	11.6	5.4e-07	29.1	8.1	1.3	1	0	0	1	1	1	1
Ascomycota	Dothideomycetes	Dothistroma septosporum NZE10 v1.0	PF00172	Dotse1|77016|estExt_fgenesh1_pg.C_1_t30213	Zn_clus	PF00172.13	1.9e-09	37	8.9	1.9e-09	37	6.2	2.1	2	0	0	2	2	1	1
Ascomycota	Dothideomycetes	Dothistroma septosporum NZE10 v1.0	PF00046	Dotse1|78718|estExt_fgenesh1_pg.C_3_t10457	Homeobox	PF00046.24	2.5e-05	23.5	0.4	8.4e-05	21.8	0.3	1.9	1	0	0	1	1	1	1
Ascomycota	Dothideomycetes	Dothistroma septosporum NZE10 v1.0	PF00172	Dotse1|80583|estExt_fgenesh1_pg.C_6_t10210	Zn_clus	PF00172.13	3.2e-11	42.7	12.4	3.2e-11	42.7	8.6	1.9	2	0	0	2	2	1	1
Ascomycota	Dothideomycetes	Dothistroma septosporum NZE10 v1.0	PF00096	Dotse1|80593|estExt_fgenesh1_pg.C_6_t10222	zf-C2H2	PF00096.21	1.4e-11	43.8	8	3.7e-05	23.5	0.8	2.8	2	0	0	2	2	2	2
Ascomycota	Dothideomycetes	Dothistroma septosporum NZE10 v1.0	PF04082	Dotse1|80593|estExt_fgenesh1_pg.C_6_t10222	Fungal_trans	PF04082.13	2.7e-42	144.2	2.1	4.1e-42	143.6	1.4	1.3	1	0	0	1	1	1	1
Ascomycota	Dothideomycetes	Dothistroma septosporum NZE10 v1.0	PF00172	Dotse1|81012|estExt_fgenesh1_pg.C_7_t10020	Zn_clus	PF00172.13	0.00018	21	13.4	0.00032	20.3	9.3	1.4	1	0	0	1	1	0	0
Ascomycota	Dothideomycetes	Dothistroma septosporum NZE10 v1.0	PF00096	Dotse1|82229|estExt_fgenesh1_pg.C_9_t10173	zf-C2H2	PF00096.21	1e-09	37.9	6.8	4.8e-05	23.2	0.2	3.1	2	0	0	2	2	2	2
Ascomycota	Dothideomycetes	Dothistroma septosporum NZE10 v1.0	PF00172	Dotse1|82229|estExt_fgenesh1_pg.C_9_t10173	Zn_clus	PF00172.13	1.6e-07	30.8	15.6	6.1e-07	29	10.8	2	1	0	0	1	1	1	1
Ascomycota	Dothideomycetes	Dothistroma septosporum NZE10 v1.0	PF04082	Dotse1|82229|estExt_fgenesh1_pg.C_9_t10173	Fungal_trans	PF04082.13	8.6e-15	54	1	1.4e-14	53.4	0.7	1.2	1	0	0	1	1	1	1
Ascomycota	Dothideomycetes	Dothistroma septosporum NZE10 v1.0	PF00172	Dotse1|84380|estExt_fgenesh1_pm.C_1_t10446	Zn_clus	PF00172.13	1.5e-09	37.3	9	2.9e-09	36.4	6.2	1.5	1	0	0	1	1	1	1
Ascomycota	Dothideomycetes	Dothistroma septosporum NZE10 v1.0	PF04082	Dotse1|84380|estExt_fgenesh1_pm.C_1_t10446	Fungal_trans	PF04082.13	2.6e-28	98.3	0	4.6e-28	97.5	0	1.4	1	0	0	1	1	1	1
Ascomycota	Dothideomycetes	Dothistroma septosporum NZE10 v1.0	PF00096	Dotse1|87275|estExt_fgenesh1_pm.C_3_t20262	zf-C2H2	PF00096.21	1.5e-07	31.1	7	0.00091	19.2	1.8	3	2	0	0	2	2	1	1
Ascomycota	Dothideomycetes	Dothistroma septosporum NZE10 v1.0	PF00172	Dotse1|87275|estExt_fgenesh1_pm.C_3_t20262	Zn_clus	PF00172.13	1.6e-06	27.6	7.9	1.6e-06	27.6	5.5	2.2	3	0	0	3	3	1	1
Ascomycota	Dothideomycetes	Dothistroma septosporum NZE10 v1.0	PF04082	Dotse1|87275|estExt_fgenesh1_pm.C_3_t20262	Fungal_trans	PF04082.13	7.6e-16	57.5	1.5	6.6e-15	54.4	0.5	2.2	2	0	0	2	2	1	1
Ascomycota	Dothideomycetes	Dothistroma septosporum NZE10 v1.0	PF00172	Dotse1|87414|estExt_fgenesh1_pm.C_4_t10071	Zn_clus	PF00172.13	2.7e-08	33.3	11.9	2.7e-08	33.3	8.2	1.9	2	0	0	2	2	1	1
Ascomycota	Dothideomycetes	Dothistroma septosporum NZE10 v1.0	PF04082	Dotse1|87414|estExt_fgenesh1_pm.C_4_t10071	Fungal_trans	PF04082.13	1.7e-14	53.1	0	2.8e-14	52.3	0	1.3	1	0	0	1	1	1	1
Ascomycota	Dothideomycetes	Dothistroma septosporum NZE10 v1.0	PF00172	Dotse1|88360|estExt_fgenesh1_pm.C_5_t10295	Zn_clus	PF00172.13	3.8e-07	29.6	12.2	6.7e-07	28.8	8.5	1.4	1	0	0	1	1	1	1
Ascomycota	Dothideomycetes	Dothistroma septosporum NZE10 v1.0	PF00172	Dotse1|88426|estExt_fgenesh1_pm.C_5_t10368	Zn_clus	PF00172.13	5.9e-10	38.6	8.2	1.3e-09	37.5	5.7	1.6	1	0	0	1	1	1	1
Ascomycota	Dothideomycetes	Dothistroma septosporum NZE10 v1.0	PF04082	Dotse1|88987|estExt_fgenesh1_pm.C_6_t10156	Fungal_trans	PF04082.13	9.1e-15	53.9	0	1.7e-14	53.1	0	1.5	1	0	0	1	1	1	1
Ascomycota	Dothideomycetes	Dothistroma septosporum NZE10 v1.0	PF00172	Dotse1|89963|estExt_fgenesh1_pm.C_7_t20038	Zn_clus	PF00172.13	4.6e-07	29.4	7.3	8.7e-07	28.5	5.1	1.4	1	0	0	1	1	1	1
Ascomycota	Dothideomycetes	Dothistroma septosporum NZE10 v1.0	PF04082	Dotse1|89963|estExt_fgenesh1_pm.C_7_t20038	Fungal_trans	PF04082.13	1.5e-12	46.7	0.1	2.3e-12	46	0.1	1.3	1	0	0	1	1	1	1
Ascomycota	Dothideomycetes	Dothistroma septosporum NZE10 v1.0	PF00172	Dotse1|91584|estExt_fgenesh1_pm.C_110010	Zn_clus	PF00172.13	7.3e-09	35.1	10.6	1.6e-08	34.1	7.4	1.6	1	0	0	1	1	1	1
Ascomycota	Dothideomycetes	Dothistroma septosporum NZE10 v1.0	PF00172	Dotse1|92203|estExt_fgenesh1_pm.C_120238	Zn_clus	PF00172.13	1.9e-08	33.8	8.6	3.2e-08	33.1	6	1.3	1	0	0	1	1	1	1
Ascomycota	Dothideomycetes	Dothistroma septosporum NZE10 v1.0	PF00096	Dotse1|93227|gw1.1.91.1	zf-C2H2	PF00096.21	2.5e-06	27.2	9.8	2e-05	24.4	0.1	3.9	3	1	0	3	3	1	1
Ascomycota	Dothideomycetes	Dothistroma septosporum NZE10 v1.0	PF00172	Dotse1|93692|gw1.11.56.1	Zn_clus	PF00172.13	4.4e-06	26.2	1.2	1e-05	25	0.8	1.6	1	0	0	1	1	1	1
Ascomycota	Dothideomycetes	Dothistroma septosporum NZE10 v1.0	PF00010	Dotse1|96491|gw1.1.648.1	HLH	PF00010.21	2.6e-11	42.8	0.1	3.2e-11	42.5	0.1	1.1	1	0	0	1	1	1	1
Ascomycota	Dothideomycetes	Dothistroma septosporum NZE10 v1.0	PF00250	Dotse1|98485|gw1.3.557.1	Fork_head	PF00250.13	2.2e-14	53	0.2	2.5e-14	52.8	0.2	1	1	0	0	1	1	1	1
Ascomycota	Dothideomycetes	Dothistroma septosporum NZE10 v1.0	PF00172	Dotse1|99043|gw1.10.310.1	Zn_clus	PF00172.13	2.7e-07	30.1	8.4	5.7e-07	29.1	5.8	1.5	1	0	0	1	1	1	1
Ascomycota	Dothideomycetes	Hysterium pulicare	PF00172	Hyspu1|1001|NODE_12186_length_385532_cov_2.g12096.t1	Zn_clus	PF00172.13	1.2e-09	37.5	11.8	2.2e-09	36.8	8.2	1.4	1	0	0	1	1	1	1
Ascomycota	Dothideomycetes	Hysterium pulicare	PF04082	Hyspu1|1001|NODE_12186_length_385532_cov_2.g12096.t1	Fungal_trans	PF04082.13	1.5e-14	53.2	1.3	1.6e-13	49.8	0	2.5	2	1	1	3	3	1	1
Ascomycota	Dothideomycetes	Hysterium pulicare	PF04082	Hyspu1|10086|NODE_699_length_19379_cov_28.9.g7216.t1	Fungal_trans	PF04082.13	3.2e-13	48.8	0.5	3.2e-13	48.8	0.3	1.7	2	0	0	2	2	1	1
Ascomycota	Dothideomycetes	Hysterium pulicare	PF00046	Hyspu1|10164|NODE_700_length_673713_cov_26..g7248.t1	Homeobox	PF00046.24	8.9e-17	60.2	3.5	8.9e-17	60.2	2.5	1.9	2	0	0	2	2	1	1
Ascomycota	Dothideomycetes	Hysterium pulicare	PF05224	Hyspu1|10177|NODE_700_length_673713_cov_26..g7261.t1	NDT80_PhoG	PF05224.7	7.7e-35	120.3	0	1.4e-34	119.5	0	1.4	1	0	0	1	1	1	1
Ascomycota	Dothideomycetes	Hysterium pulicare	PF00170	Hyspu1|10189|NODE_700_length_673713_cov_26..g7273.t1	bZIP_1	PF00170.16	8.9e-06	25.3	16.7	1.4e-05	24.7	11.6	1.3	1	0	0	1	1	1	1
Ascomycota	Dothideomycetes	Hysterium pulicare	PF07716	Hyspu1|10189|NODE_700_length_673713_cov_26..g7273.t1	bZIP_2	PF07716.10	0.00013	21.5	19.2	0.00024	20.5	13.3	1.5	1	0	0	1	1	0	0
Ascomycota	Dothideomycetes	Hysterium pulicare	PF04082	Hyspu1|10259|NODE_700_length_673713_cov_26..g7343.t1	Fungal_trans	PF04082.13	1.2e-08	33.8	0	1.8e-08	33.3	0	1.2	1	0	0	1	1	1	1
Ascomycota	Dothideomycetes	Hysterium pulicare	PF00096	Hyspu1|10279|NODE_700_length_673713_cov_26..g7363.t1	zf-C2H2	PF00096.21	2.6e-23	80.6	87.1	0.013	15.5	0.3	16.8	17	0	0	17	17	1	1
Ascomycota	Dothideomycetes	Hysterium pulicare	PF00172	Hyspu1|10315|NODE_700_length_673713_cov_26..g7399.t1	Zn_clus	PF00172.13	8.6e-08	31.7	9.7	1.4e-07	31	6.7	1.3	1	0	0	1	1	1	1
Ascomycota	Dothideomycetes	Hysterium pulicare	PF00172	Hyspu1|10341|NODE_700_length_673713_cov_26..g7425.t1	Zn_clus	PF00172.13	2.2e-06	27.2	13.6	2.2e-06	27.2	9.4	2.2	2	0	0	2	2	1	1
Ascomycota	Dothideomycetes	Hysterium pulicare	PF00447	Hyspu1|10347|NODE_700_length_673713_cov_26..g7431.t1	HSF_DNA-bind	PF00447.12	5.3e-36	122.6	0.9	8.3e-36	122	0.7	1.3	1	0	0	1	1	1	1
Ascomycota	Dothideomycetes	Hysterium pulicare	PF04082	Hyspu1|1041|NODE_12186_length_385532_cov_2.g12136.t1	Fungal_trans	PF04082.13	7.9e-16	57.4	0.4	3.2e-15	55.4	0.1	2	2	0	0	2	2	1	1
Ascomycota	Dothideomycetes	Hysterium pulicare	PF00320	Hyspu1|10433|NODE_7061_length_333115_cov_26.g11000.t1	GATA	PF00320.22	4.8e-31	105.5	20.7	6.7e-16	57.1	2.9	2.8	2	0	0	2	2	2	2
Ascomycota	Dothideomycetes	Hysterium pulicare	PF00172	Hyspu1|10442|NODE_7061_length_333115_cov_26.g11009.t1	Zn_clus	PF00172.13	2.1e-09	36.8	9	3.4e-09	36.2	6.3	1.3	1	0	0	1	1	1	1
Ascomycota	Dothideomycetes	Hysterium pulicare	PF00250	Hyspu1|10511|NODE_714_length_240679_cov_27..g7461.t1	Fork_head	PF00250.13	1.5e-34	117.6	0.1	3e-34	116.6	0.1	1.5	1	0	0	1	1	1	1
Ascomycota	Dothideomycetes	Hysterium pulicare	PF04082	Hyspu1|10519|NODE_714_length_240679_cov_27..g7469.t1	Fungal_trans	PF04082.13	1.4e-30	105.7	0	2.6e-30	104.9	0	1.4	1	0	0	1	1	1	1
Ascomycota	Dothideomycetes	Hysterium pulicare	PF00172	Hyspu1|10537|NODE_714_length_240679_cov_27..g7487.t1	Zn_clus	PF00172.13	1.4e-09	37.4	10.9	2.2e-09	36.8	7.6	1.3	1	0	0	1	1	1	1
Ascomycota	Dothideomycetes	Hysterium pulicare	PF04082	Hyspu1|10537|NODE_714_length_240679_cov_27..g7487.t1	Fungal_trans	PF04082.13	1.3e-28	99.3	0	2.5e-28	98.4	0	1.5	1	0	0	1	1	1	1
Ascomycota	Dothideomycetes	Hysterium pulicare	PF04082	Hyspu1|10563|NODE_714_length_240679_cov_27..g7513.t1	Fungal_trans	PF04082.13	3.5e-18	65.1	5	5.8e-18	64.4	3.5	1.4	1	0	0	1	1	1	1
Ascomycota	Dothideomycetes	Hysterium pulicare	PF02045	Hyspu1|10612|NODE_7550_length_111839_cov_26.g11070.t1	CBFB_NFYA	PF02045.10	2.1e-30	104.7	3.5	4.4e-30	103.7	2.4	1.5	1	0	0	1	1	1	1
Ascomycota	Dothideomycetes	Hysterium pulicare	PF00096	Hyspu1|10616|NODE_7550_length_111839_cov_26.g11074.t1	zf-C2H2	PF00096.21	6.2e-05	22.8	1	6.2e-05	22.8	0.7	3	2	1	0	2	2	1	1
Ascomycota	Dothideomycetes	Hysterium pulicare	PF04082	Hyspu1|10689|NODE_756_length_279054_cov_26..g7602.t1	Fungal_trans	PF04082.13	1.2e-05	24.1	1	2.4e-05	23	0.4	1.8	2	0	0	2	2	1	1
Ascomycota	Dothideomycetes	Hysterium pulicare	PF00096	Hyspu1|10870|NODE_774_length_105269_cov_26..g7728.t1	zf-C2H2	PF00096.21	6e-12	44.9	23.3	0.0018	18.2	2.1	3.8	3	0	0	3	3	3	3
Ascomycota	Dothideomycetes	Hysterium pulicare	PF00249	Hyspu1|10892|NODE_7774_length_234707_cov_26.g11151.t1	Myb_DNA-binding	PF00249.26	8.3e-11	41.5	2.2	8.2e-07	28.7	0.9	2.9	2	1	0	2	2	1	1
Ascomycota	Dothideomycetes	Hysterium pulicare	PF00249	Hyspu1|10893|NODE_7774_length_234707_cov_26.g11152.t1	Myb_DNA-binding	PF00249.26	2.2e-10	40.1	0.1	4.6e-05	23.1	0	2.4	2	0	0	2	2	0	0
Ascomycota	Dothideomycetes	Hysterium pulicare	PF00320	Hyspu1|10948|NODE_780_length_21145_cov_27.3.g7737.t1	GATA	PF00320.22	7.3e-07	28.1	3.5	0.0073	15.3	0.6	2.6	2	0	0	2	2	0	0
Ascomycota	Dothideomycetes	Hysterium pulicare	PF00172	Hyspu1|10976|NODE_791_length_160280_cov_25..g7749.t1	Zn_clus	PF00172.13	1.2e-08	34.4	7.1	2.3e-08	33.5	4.9	1.4	1	0	0	1	1	1	1
Ascomycota	Dothideomycetes	Hysterium pulicare	PF04082	Hyspu1|10976|NODE_791_length_160280_cov_25..g7749.t1	Fungal_trans	PF04082.13	1.7e-19	69.4	0	2.7e-19	68.8	0	1.3	1	0	0	1	1	1	1
Ascomycota	Dothideomycetes	Hysterium pulicare	PF02892	Hyspu1|11017|NODE_797_length_347404_cov_26..g7790.t1	zf-BED	PF02892.10	0.00014	21.3	0.9	0.00045	19.6	0.6	1.9	1	0	0	1	1	0	0
Ascomycota	Dothideomycetes	Hysterium pulicare	PF00250	Hyspu1|11042|NODE_797_length_347404_cov_26..g7815.t1	Fork_head	PF00250.13	1.4e-18	66.4	0	2.8e-18	65.4	0	1.4	1	0	0	1	1	1	1
Ascomycota	Dothideomycetes	Hysterium pulicare	PF04082	Hyspu1|11047|NODE_797_length_347404_cov_26..g7820.t1	Fungal_trans	PF04082.13	1.8e-37	128.3	0.6	3.4e-37	127.4	0.4	1.5	1	0	0	1	1	1	1
Ascomycota	Dothideomycetes	Hysterium pulicare	PF04082	Hyspu1|11071|NODE_797_length_347404_cov_26..g7844.t1	Fungal_trans	PF04082.13	4.6e-15	54.9	0	2.5e-14	52.5	0	2.1	2	0	0	2	2	1	1
Ascomycota	Dothideomycetes	Hysterium pulicare	PF00172	Hyspu1|11073|NODE_797_length_347404_cov_26..g7846.t1	Zn_clus	PF00172.13	1.4e-06	27.8	12.7	2.2e-06	27.2	8.8	1.3	1	0	0	1	1	1	1
Ascomycota	Dothideomycetes	Hysterium pulicare	PF04082	Hyspu1|11073|NODE_797_length_347404_cov_26..g7846.t1	Fungal_trans	PF04082.13	1.5e-06	27	0.2	5.9e-06	25	0	1.9	2	0	0	2	2	1	1
Ascomycota	Dothideomycetes	Hysterium pulicare	PF00170	Hyspu1|112|NODE_10602_length_132518_cov_2.g11563.t1	bZIP_1	PF00170.16	1.4e-05	24.6	8.7	2.4e-05	23.9	6	1.3	1	0	0	1	1	1	1
Ascomycota	Dothideomycetes	Hysterium pulicare	PF00172	Hyspu1|11206|NODE_808_length_249683_cov_26..g7973.t1	Zn_clus	PF00172.13	1.6e-07	30.8	11.3	2.6e-07	30.1	7.9	1.3	1	0	0	1	1	1	1
Ascomycota	Dothideomycetes	Hysterium pulicare	PF00172	Hyspu1|11240|NODE_80_length_177592_cov_26.2.g1359.t1	Zn_clus	PF00172.13	1.9e-07	30.6	9.6	5.9e-07	29	6.7	1.9	1	0	0	1	1	1	1
Ascomycota	Dothideomycetes	Hysterium pulicare	PF04082	Hyspu1|11242|NODE_80_length_177592_cov_26.2.g1361.t1	Fungal_trans	PF04082.13	5.6e-10	38.2	0.1	1.9e-09	36.5	0	1.8	2	0	0	2	2	1	1
Ascomycota	Dothideomycetes	Hysterium pulicare	PF00989	Hyspu1|1127|NODE_1220_length_910039_cov_26.g8858.t1	PAS	PF00989.19	3.5e-09	36.1	0	1.1e-06	28.1	0	3.7	3	0	0	3	3	1	1
Ascomycota	Dothideomycetes	Hysterium pulicare	PF00096	Hyspu1|1128|NODE_1220_length_910039_cov_26.g8859.t1	zf-C2H2	PF00096.21	1.6e-10	40.4	11.3	9.1e-06	25.4	3	2.7	2	0	0	2	2	2	2
Ascomycota	Dothideomycetes	Hysterium pulicare	PF00046	Hyspu1|11368|NODE_8253_length_347971_cov_26.g11263.t1	Homeobox	PF00046.24	1.6e-06	27.4	0.1	3.8e-06	26.1	0.1	1.6	1	0	0	1	1	1	1
Ascomycota	Dothideomycetes	Hysterium pulicare	PF07716	Hyspu1|11439|NODE_8253_length_347971_cov_26.g11334.t1	bZIP_2	PF07716.10	1.2e-05	24.7	3.3	2.3e-05	23.8	2.3	1.4	1	0	0	1	1	1	1
Ascomycota	Dothideomycetes	Hysterium pulicare	PF00172	Hyspu1|11500|NODE_850_length_8779_cov_24.30.g8057.t1	Zn_clus	PF00172.13	7.3e-10	38.3	12.7	1.3e-09	37.5	8.8	1.4	1	0	0	1	1	1	1
Ascomycota	Dothideomycetes	Hysterium pulicare	PF04082	Hyspu1|11500|NODE_850_length_8779_cov_24.30.g8057.t1	Fungal_trans	PF04082.13	4e-28	97.7	0	7.4e-28	96.8	0	1.5	1	0	0	1	1	1	1
Ascomycota	Dothideomycetes	Hysterium pulicare	PF00172	Hyspu1|11517|NODE_859_length_53829_cov_25.5.g8074.t1	Zn_clus	PF00172.13	5.3e-11	41.9	8.2	5.3e-11	41.9	5.7	1.9	2	0	0	2	2	1	1
Ascomycota	Dothideomycetes	Hysterium pulicare	PF00170	Hyspu1|11524|NODE_859_length_53829_cov_25.5.g8081.t1	bZIP_1	PF00170.16	1.9e-08	33.8	1.6	1.9e-08	33.8	1.1	1.7	2	0	0	2	2	1	1
Ascomycota	Dothideomycetes	Hysterium pulicare	PF00172	Hyspu1|11562|NODE_87_length_238556_cov_25.9.g1427.t1	Zn_clus	PF00172.13	9e-07	28.4	8.6	1.6e-06	27.6	6	1.4	1	0	0	1	1	1	1
Ascomycota	Dothideomycetes	Hysterium pulicare	PF04082	Hyspu1|11562|NODE_87_length_238556_cov_25.9.g1427.t1	Fungal_trans	PF04082.13	3.2e-15	55.4	0	5.2e-15	54.7	0	1.3	1	0	0	1	1	1	1
Ascomycota	Dothideomycetes	Hysterium pulicare	PF00172	Hyspu1|11638|NODE_8835_length_486048_cov_25.g11337.t1	Zn_clus	PF00172.13	1.1e-09	37.7	3	2.1e-09	36.8	2.1	1.5	1	0	0	1	1	1	1
Ascomycota	Dothideomycetes	Hysterium pulicare	PF04082	Hyspu1|11706|NODE_8835_length_486048_cov_25.g11405.t1	Fungal_trans	PF04082.13	9.8e-14	50.5	0.2	1.7e-13	49.8	0.2	1.3	1	0	0	1	1	1	1
Ascomycota	Dothideomycetes	Hysterium pulicare	PF04054	Hyspu1|11793|NODE_8835_length_486048_cov_25.g11492.t1	Not1	PF04054.10	5e-121	403.8	0	1.4e-120	402.3	0	1.9	1	0	0	1	1	1	1
Ascomycota	Dothideomycetes	Hysterium pulicare	PF00249	Hyspu1|11806|NODE_8883_length_75843_cov_26..g11505.t1	Myb_DNA-binding	PF00249.26	1.9e-09	37.1	0.2	3.9e-05	23.3	0	2.6	2	0	0	2	2	0	0
Ascomycota	Dothideomycetes	Hysterium pulicare	PF00447	Hyspu1|11862|NODE_893_length_292342_cov_26..g8150.t1	HSF_DNA-bind	PF00447.12	4.3e-28	97.2	0.2	1e-27	96	0.2	1.7	1	0	0	1	1	1	1
Ascomycota	Dothideomycetes	Hysterium pulicare	PF00096	Hyspu1|11892|NODE_893_length_292342_cov_26..g8180.t1	zf-C2H2	PF00096.21	5e-12	45.1	9.5	1.7e-06	27.7	0.4	2.9	2	0	0	2	2	2	2
Ascomycota	Dothideomycetes	Hysterium pulicare	PF02200	Hyspu1|11892|NODE_893_length_292342_cov_26..g8180.t1	STE	PF02200.11	1.6e-61	205	0.3	3.2e-61	204	0.2	1.5	1	0	0	1	1	1	1
Ascomycota	Dothideomycetes	Hysterium pulicare	PF04082	Hyspu1|11912|NODE_893_length_292342_cov_26..g8200.t1	Fungal_trans	PF04082.13	2.3e-07	29.6	0	4.4e-07	28.7	0	1.4	1	0	0	1	1	1	1
Ascomycota	Dothideomycetes	Hysterium pulicare	PF00172	Hyspu1|11971|NODE_897_length_250306_cov_26..g8259.t1	Zn_clus	PF00172.13	1.8e-05	24.3	10.4	3.5e-05	23.3	7.2	1.5	1	0	0	1	1	1	1
Ascomycota	Dothideomycetes	Hysterium pulicare	PF04082	Hyspu1|11971|NODE_897_length_250306_cov_26..g8259.t1	Fungal_trans	PF04082.13	4.2e-09	35.4	2.5	7.9e-09	34.5	1.7	1.5	1	0	0	1	1	1	1
Ascomycota	Dothideomycetes	Hysterium pulicare	PF00010	Hyspu1|12001|NODE_897_length_250306_cov_26..g8289.t1	HLH	PF00010.21	1.9e-09	36.8	0.5	6.5e-09	35	0.2	2.1	2	0	0	2	2	1	1
Ascomycota	Dothideomycetes	Hysterium pulicare	PF00170	Hyspu1|12039|NODE_916_length_195294_cov_26..g8327.t1	bZIP_1	PF00170.16	5.8e-13	48.3	5.8	5.8e-13	48.3	4	1.9	2	1	0	2	2	1	1
Ascomycota	Dothideomycetes	Hysterium pulicare	PF07716	Hyspu1|12039|NODE_916_length_195294_cov_26..g8327.t1	bZIP_2	PF07716.10	1.6e-05	24.3	5.4	1.6e-05	24.3	3.7	1.9	2	0	0	2	2	1	1
Ascomycota	Dothideomycetes	Hysterium pulicare	PF00098	Hyspu1|12043|NODE_916_length_195294_cov_26..g8331.t1	zf-CCHC	PF00098.18	6.4e-58	189.8	90.7	6.4e-07	28.7	0.7	11.3	11	0	0	11	11	8	8
Ascomycota	Dothideomycetes	Hysterium pulicare	PF04082	Hyspu1|12060|NODE_916_length_195294_cov_26..g8348.t1	Fungal_trans	PF04082.13	4.3e-28	97.6	0	6.7e-28	97	0	1.2	1	0	0	1	1	1	1
Ascomycota	Dothideomycetes	Hysterium pulicare	PF00096	Hyspu1|12068|NODE_916_length_195294_cov_26..g8356.t1	zf-C2H2	PF00096.21	4e-07	29.7	15.9	0.0026	17.7	3	2.6	2	0	0	2	2	2	2
Ascomycota	Dothideomycetes	Hysterium pulicare	PF04082	Hyspu1|12068|NODE_916_length_195294_cov_26..g8356.t1	Fungal_trans	PF04082.13	2e-12	46.2	0.1	6.4e-12	44.6	0.1	1.8	1	1	0	1	1	1	1
Ascomycota	Dothideomycetes	Hysterium pulicare	PF04082	Hyspu1|12166|NODE_962_length_174830_cov_26..g8453.t1	Fungal_trans	PF04082.13	1.3e-14	53.4	0.3	2.8e-14	52.3	0.2	1.6	1	0	0	1	1	1	1
Ascomycota	Dothideomycetes	Hysterium pulicare	PF00165	Hyspu1|1219|NODE_1220_length_910039_cov_26.g8950.t1	HTH_AraC	PF00165.18	1.9e-09	36.7	0	3.5e-09	35.9	0	1.5	1	0	0	1	1	1	1
Ascomycota	Dothideomycetes	Hysterium pulicare	PF00170	Hyspu1|12200|NODE_962_length_174830_cov_26..g8487.t1	bZIP_1	PF00170.16	1.1e-06	28.2	14.4	1.1e-06	28.2	10	2.4	2	0	0	2	2	1	1
Ascomycota	Dothideomycetes	Hysterium pulicare	PF07716	Hyspu1|12200|NODE_962_length_174830_cov_26..g8487.t1	bZIP_2	PF07716.10	1.3e-05	24.6	13.7	1.3e-05	24.6	9.5	2.9	2	1	1	3	3	1	1
Ascomycota	Dothideomycetes	Hysterium pulicare	PF04082	Hyspu1|12256|NODE_97_length_301247_cov_26.4.g1540.t1	Fungal_trans	PF04082.13	1.3e-19	69.8	0.3	2.4e-19	69	0.2	1.4	1	0	0	1	1	1	1
Ascomycota	Dothideomycetes	Hysterium pulicare	PF00989	Hyspu1|12265|NODE_97_length_301247_cov_26.4.g1549.t1	PAS	PF00989.19	3.6e-06	26.4	0	0.00029	20.3	0	2.4	2	0	0	2	2	0	0
Ascomycota	Dothideomycetes	Hysterium pulicare	PF00096	Hyspu1|12271|NODE_97_length_301247_cov_26.4.g1555.t1	zf-C2H2	PF00096.21	5.9e-05	22.9	13.6	0.0013	18.6	1.4	3.1	3	0	0	3	3	2	2
Ascomycota	Dothideomycetes	Hysterium pulicare	PF00172	Hyspu1|12312|NODE_97_length_301247_cov_26.4.g1596.t1	Zn_clus	PF00172.13	0.00018	21	1.8	0.00032	20.2	1.2	1.3	1	0	0	1	1	0	0
Ascomycota	Dothideomycetes	Hysterium pulicare	PF04082	Hyspu1|12312|NODE_97_length_301247_cov_26.4.g1596.t1	Fungal_trans	PF04082.13	4.2e-31	107.5	0	1.6e-29	102.2	0	2.5	3	0	0	3	3	1	1
Ascomycota	Dothideomycetes	Hysterium pulicare	PF00172	Hyspu1|1245|NODE_1220_length_910039_cov_26.g8976.t1	Zn_clus	PF00172.13	7.4e-05	22.3	6.5	0.00013	21.5	4.5	1.4	1	0	0	1	1	1	1
Ascomycota	Dothideomycetes	Hysterium pulicare	PF04082	Hyspu1|1245|NODE_1220_length_910039_cov_26.g8976.t1	Fungal_trans	PF04082.13	2.9e-23	81.8	0.1	5.7e-23	80.8	0.1	1.5	1	0	0	1	1	1	1
Ascomycota	Dothideomycetes	Hysterium pulicare	PF00172	Hyspu1|1300|NODE_1220_length_910039_cov_26.g9031.t1	Zn_clus	PF00172.13	6.4e-07	28.9	6.9	1.2e-06	28	4.8	1.4	1	0	0	1	1	1	1
Ascomycota	Dothideomycetes	Hysterium pulicare	PF04082	Hyspu1|1300|NODE_1220_length_910039_cov_26.g9031.t1	Fungal_trans	PF04082.13	9e-07	27.7	0.2	3.9e-06	25.6	0.1	1.9	2	0	0	2	2	1	1
Ascomycota	Dothideomycetes	Hysterium pulicare	PF00172	Hyspu1|1515|NODE_12980_length_575719_cov_2.g12199.t1	Zn_clus	PF00172.13	8.8e-11	41.2	9.5	1.6e-10	40.4	6.6	1.4	1	0	0	1	1	1	1
Ascomycota	Dothideomycetes	Hysterium pulicare	PF04082	Hyspu1|1515|NODE_12980_length_575719_cov_2.g12199.t1	Fungal_trans	PF04082.13	1.1e-17	63.5	0	1.9e-17	62.7	0	1.3	1	0	0	1	1	1	1
Ascomycota	Dothideomycetes	Hysterium pulicare	PF04082	Hyspu1|155|NODE_10_length_147012_cov_26.6.g154.t1	Fungal_trans	PF04082.13	9.1e-25	86.7	0	1.8e-24	85.8	0	1.4	1	0	0	1	1	1	1
Ascomycota	Dothideomycetes	Hysterium pulicare	PF00172	Hyspu1|1557|NODE_12980_length_575719_cov_2.g12241.t1	Zn_clus	PF00172.13	3.6e-05	23.3	11.8	3.6e-05	23.3	8.2	5.3	5	1	2	7	7	1	1
Ascomycota	Dothideomycetes	Hysterium pulicare	PF00170	Hyspu1|161|NODE_10_length_147012_cov_26.6.g160.t1	bZIP_1	PF00170.16	1.4e-09	37.5	8.7	2.9e-09	36.4	6	1.5	1	0	0	1	1	1	1
Ascomycota	Dothideomycetes	Hysterium pulicare	PF04082	Hyspu1|1699|NODE_1381_length_309888_cov_26.g9156.t1	Fungal_trans	PF04082.13	5.6e-24	84.1	0.1	1.8e-23	82.5	0.1	1.8	1	0	0	1	1	1	1
Ascomycota	Dothideomycetes	Hysterium pulicare	PF00172	Hyspu1|1734|NODE_1381_length_309888_cov_26.g9191.t1	Zn_clus	PF00172.13	5.7e-08	32.2	7.9	1.1e-07	31.3	5.5	1.4	1	0	0	1	1	1	1
Ascomycota	Dothideomycetes	Hysterium pulicare	PF00172	Hyspu1|1749|NODE_1381_length_309888_cov_26.g9206.t1	Zn_clus	PF00172.13	8.9e-09	34.8	11	1.4e-08	34.2	7.6	1.3	1	0	0	1	1	1	1
Ascomycota	Dothideomycetes	Hysterium pulicare	PF00989	Hyspu1|1762|NODE_1381_length_309888_cov_26.g9219.t1	PAS	PF00989.19	6.1e-08	32.1	0	1.3e-07	31	0	1.6	1	0	0	1	1	1	1
Ascomycota	Dothideomycetes	Hysterium pulicare	PF04082	Hyspu1|1779|NODE_1381_length_309888_cov_26.g9236.t1	Fungal_trans	PF04082.13	1.5e-37	128.6	1.7	1.9e-37	128.2	0.3	1.8	2	0	0	2	2	1	1
Ascomycota	Dothideomycetes	Hysterium pulicare	PF00172	Hyspu1|1791|NODE_140_length_234351_cov_27..g1809.t1	Zn_clus	PF00172.13	3.8e-10	39.2	11.1	7e-10	38.3	7.7	1.5	1	0	0	1	1	1	1
Ascomycota	Dothideomycetes	Hysterium pulicare	PF04082	Hyspu1|1791|NODE_140_length_234351_cov_27..g1809.t1	Fungal_trans	PF04082.13	6.5e-33	113.4	0	1e-32	112.7	0	1.3	1	0	0	1	1	1	1
Ascomycota	Dothideomycetes	Hysterium pulicare	PF04082	Hyspu1|1796|NODE_140_length_234351_cov_27..g1814.t1	Fungal_trans	PF04082.13	6.2e-07	28.2	0.1	1.4e-06	27.1	0	1.5	1	0	0	1	1	1	1
Ascomycota	Dothideomycetes	Hysterium pulicare	PF00046	Hyspu1|1818|NODE_140_length_234351_cov_27..g1836.t1	Homeobox	PF00046.24	1.6e-12	46.5	0.6	3.6e-12	45.4	0.4	1.6	1	0	0	1	1	1	1
Ascomycota	Dothideomycetes	Hysterium pulicare	PF00172	Hyspu1|1852|NODE_140_length_234351_cov_27..g1870.t1	Zn_clus	PF00172.13	3e-08	33.1	12.9	4.6e-08	32.5	8.9	1.3	1	0	0	1	1	1	1
Ascomycota	Dothideomycetes	Hysterium pulicare	PF00172	Hyspu1|1886|NODE_1416_length_365516_cov_26.g9269.t1	Zn_clus	PF00172.13	1.2e-08	34.4	10.5	2.5e-08	33.4	7.3	1.5	1	0	0	1	1	1	1
Ascomycota	Dothideomycetes	Hysterium pulicare	PF04082	Hyspu1|1886|NODE_1416_length_365516_cov_26.g9269.t1	Fungal_trans	PF04082.13	2.3e-26	91.9	1.3	3.5e-26	91.3	0.9	1.3	1	0	0	1	1	1	1
Ascomycota	Dothideomycetes	Hysterium pulicare	PF00096	Hyspu1|1916|NODE_1416_length_365516_cov_26.g9299.t1	zf-C2H2	PF00096.21	0.00012	21.9	14.7	0.003	17.5	1	3.7	2	1	0	2	2	1	1
Ascomycota	Dothideomycetes	Hysterium pulicare	PF00096	Hyspu1|1934|NODE_1416_length_365516_cov_26.g9317.t1	zf-C2H2	PF00096.21	0.00023	21	3.8	0.0028	17.6	0.2	2.8	2	0	0	2	2	1	1
Ascomycota	Dothideomycetes	Hysterium pulicare	PF00170	Hyspu1|1947|NODE_1416_length_365516_cov_26.g9330.t1	bZIP_1	PF00170.16	4.3e-09	35.9	11.3	1.1e-08	34.5	7.9	1.7	1	0	0	1	1	1	1
Ascomycota	Dothideomycetes	Hysterium pulicare	PF07716	Hyspu1|1947|NODE_1416_length_365516_cov_26.g9330.t1	bZIP_2	PF07716.10	4.4e-05	22.9	8.2	4.4e-05	22.9	5.7	2.5	3	0	0	3	3	1	1
Ascomycota	Dothideomycetes	Hysterium pulicare	PF00170	Hyspu1|2044|NODE_141_length_230619_cov_26..g1943.t1	bZIP_1	PF00170.16	3.9e-08	32.8	8.4	7e-08	32	5.8	1.5	1	0	0	1	1	1	1
Ascomycota	Dothideomycetes	Hysterium pulicare	PF07716	Hyspu1|2044|NODE_141_length_230619_cov_26..g1943.t1	bZIP_2	PF07716.10	6.3e-09	35.2	8.7	1.5e-08	34	6.1	1.7	1	0	0	1	1	1	1
Ascomycota	Dothideomycetes	Hysterium pulicare	PF00010	Hyspu1|2114|NODE_142_length_210243_cov_26..g2013.t1	HLH	PF00010.21	5.2e-10	38.6	0	1.2e-09	37.4	0	1.6	1	0	0	1	1	1	1
Ascomycota	Dothideomycetes	Hysterium pulicare	PF00172	Hyspu1|2145|NODE_144_length_393479_cov_26..g2044.t1	Zn_clus	PF00172.13	2.5e-09	36.6	13.9	4.1e-09	35.9	9.6	1.3	1	0	0	1	1	1	1
Ascomycota	Dothideomycetes	Hysterium pulicare	PF04082	Hyspu1|2195|NODE_144_length_393479_cov_26..g2094.t1	Fungal_trans	PF04082.13	1.4e-05	23.8	0	2.1e-05	23.2	0	1.3	1	0	0	1	1	1	1
Ascomycota	Dothideomycetes	Hysterium pulicare	PF06839	Hyspu1|2226|NODE_144_length_393479_cov_26..g2125.t1	zf-GRF	PF06839.7	1.3e-05	24.7	8	3.1e-05	23.5	5.5	1.7	1	0	0	1	1	1	1
Ascomycota	Dothideomycetes	Hysterium pulicare	PF00046	Hyspu1|2236|NODE_144_length_393479_cov_26..g2135.t1	Homeobox	PF00046.24	2.8e-08	32.9	0.2	8e-08	31.5	0.1	1.8	1	0	0	1	1	1	1
Ascomycota	Dothideomycetes	Hysterium pulicare	PF04082	Hyspu1|2249|NODE_146_length_32561_cov_28.0.g2148.t1	Fungal_trans	PF04082.13	1.2e-20	73.2	1.2	1.2e-20	73.2	0.8	1.6	2	0	0	2	2	1	1
Ascomycota	Dothideomycetes	Hysterium pulicare	PF04082	Hyspu1|2369|NODE_1490_length_159068_cov_25.g9417.t1	Fungal_trans	PF04082.13	2.1e-21	75.7	0	3.5e-21	74.9	0	1.3	1	0	0	1	1	1	1
Ascomycota	Dothideomycetes	Hysterium pulicare	PF04383	Hyspu1|240|NODE_1139_length_110822_cov_26.g8653.t1	KilA-N	PF04383.8	5e-05	22.6	0.1	0.00024	20.4	0	2.1	1	1	0	1	1	1	1
Ascomycota	Dothideomycetes	Hysterium pulicare	PF04082	Hyspu1|2410|NODE_14_length_183596_cov_26.1.g222.t1	Fungal_trans	PF04082.13	9.9e-16	57.1	0.2	2.3e-15	55.9	0.1	1.6	1	1	0	1	1	1	1
Ascomycota	Dothideomycetes	Hysterium pulicare	PF00172	Hyspu1|2421|NODE_14_length_183596_cov_26.1.g233.t1	Zn_clus	PF00172.13	2.7e-07	30.1	13.4	4.5e-07	29.4	9.3	1.4	1	0	0	1	1	1	1
Ascomycota	Dothideomycetes	Hysterium pulicare	PF04082	Hyspu1|2421|NODE_14_length_183596_cov_26.1.g233.t1	Fungal_trans	PF04082.13	4.8e-24	84.3	0	8.2e-24	83.6	0	1.4	1	0	0	1	1	1	1
Ascomycota	Dothideomycetes	Hysterium pulicare	PF00172	Hyspu1|2422|NODE_14_length_183596_cov_26.1.g234.t1	Zn_clus	PF00172.13	2.7e-08	33.3	9.7	4.4e-08	32.6	6.7	1.3	1	0	0	1	1	1	1
Ascomycota	Dothideomycetes	Hysterium pulicare	PF04082	Hyspu1|2422|NODE_14_length_183596_cov_26.1.g234.t1	Fungal_trans	PF04082.13	3.8e-20	71.6	3.3	5.6e-20	71	2.3	1.2	1	0	0	1	1	1	1
Ascomycota	Dothideomycetes	Hysterium pulicare	PF00046	Hyspu1|2427|NODE_14_length_183596_cov_26.1.g239.t1	Homeobox	PF00046.24	5.2e-13	48.1	0	1e-12	47.2	0	1.5	1	0	0	1	1	1	1
Ascomycota	Dothideomycetes	Hysterium pulicare	PF04082	Hyspu1|2428|NODE_14_length_183596_cov_26.1.g240.t1	Fungal_trans	PF04082.13	2.7e-06	26.1	0.1	6.4e-06	24.9	0	1.7	1	1	0	1	1	1	1
Ascomycota	Dothideomycetes	Hysterium pulicare	PF04082	Hyspu1|2466|NODE_150_length_92371_cov_26.6.g2243.t1	Fungal_trans	PF04082.13	3.3e-11	42.2	0	5.5e-11	41.5	0	1.3	1	0	0	1	1	1	1
Ascomycota	Dothideomycetes	Hysterium pulicare	PF00170	Hyspu1|2486|NODE_151_length_31928_cov_25.6.g2263.t1	bZIP_1	PF00170.16	1.7e-08	34	11.8	1.7e-08	34	8.2	1.9	1	1	1	2	2	1	1
Ascomycota	Dothideomycetes	Hysterium pulicare	PF07716	Hyspu1|2486|NODE_151_length_31928_cov_25.6.g2263.t1	bZIP_2	PF07716.10	1.5e-07	30.8	13	3.1e-07	29.8	9	1.5	1	0	0	1	1	1	1
Ascomycota	Dothideomycetes	Hysterium pulicare	PF00046	Hyspu1|2582|NODE_164_length_229190_cov_25..g2322.t1	Homeobox	PF00046.24	8.7e-12	44.2	0.3	1.9e-11	43.1	0.2	1.5	1	0	0	1	1	1	1
Ascomycota	Dothideomycetes	Hysterium pulicare	PF00096	Hyspu1|2606|NODE_164_length_229190_cov_25..g2346.t1	zf-C2H2	PF00096.21	5.9e-07	29.2	17.8	2.1e-05	24.3	1.9	3.4	3	0	0	3	3	1	1
Ascomycota	Dothideomycetes	Hysterium pulicare	PF00172	Hyspu1|2610|NODE_164_length_229190_cov_25..g2350.t1	Zn_clus	PF00172.13	1.7e-11	43.6	12.6	3.3e-11	42.6	8.7	1.5	1	0	0	1	1	1	1
Ascomycota	Dothideomycetes	Hysterium pulicare	PF04082	Hyspu1|2610|NODE_164_length_229190_cov_25..g2350.t1	Fungal_trans	PF04082.13	2.5e-27	95.1	0	4.9e-27	94.1	0	1.4	1	0	0	1	1	1	1
Ascomycota	Dothideomycetes	Hysterium pulicare	PF00170	Hyspu1|2616|NODE_164_length_229190_cov_25..g2356.t1	bZIP_1	PF00170.16	6.8e-06	25.6	6.7	1.2e-05	24.8	4.6	1.4	1	0	0	1	1	1	1
Ascomycota	Dothideomycetes	Hysterium pulicare	PF04082	Hyspu1|2618|NODE_164_length_229190_cov_25..g2358.t1	Fungal_trans	PF04082.13	1.4e-19	69.7	2.7	1.4e-19	69.7	1.9	1.8	2	0	0	2	2	1	1
Ascomycota	Dothideomycetes	Hysterium pulicare	PF04082	Hyspu1|2653|NODE_165_length_193602_cov_25..g2393.t1	Fungal_trans	PF04082.13	1.2e-17	63.4	0.1	2e-17	62.6	0.1	1.4	1	0	0	1	1	1	1
Ascomycota	Dothideomycetes	Hysterium pulicare	PF02791	Hyspu1|2662|NODE_165_length_193602_cov_25..g2402.t1	DDT	PF02791.12	6e-12	44.8	1	1.1e-11	44	0.7	1.5	1	0	0	1	1	1	1
Ascomycota	Dothideomycetes	Hysterium pulicare	PF00172	Hyspu1|2695|NODE_166_length_614710_cov_26..g2435.t1	Zn_clus	PF00172.13	4.6e-06	26.1	13.4	4.6e-06	26.1	9.3	2.4	3	0	0	3	3	1	1
Ascomycota	Dothideomycetes	Hysterium pulicare	PF00172	Hyspu1|2836|NODE_166_length_614710_cov_26..g2576.t1	Zn_clus	PF00172.13	1.3e-08	34.3	8.6	2.2e-08	33.6	5.9	1.4	1	0	0	1	1	1	1
Ascomycota	Dothideomycetes	Hysterium pulicare	PF04082	Hyspu1|2836|NODE_166_length_614710_cov_26..g2576.t1	Fungal_trans	PF04082.13	2.3e-29	101.8	0	8.1e-29	100	0	1.9	1	1	0	1	1	1	1
Ascomycota	Dothideomycetes	Hysterium pulicare	PF00172	Hyspu1|2865|NODE_166_length_614710_cov_26..g2605.t1	Zn_clus	PF00172.13	7.3e-09	35.1	9	1.6e-08	34	6.2	1.6	1	0	0	1	1	1	1
Ascomycota	Dothideomycetes	Hysterium pulicare	PF04082	Hyspu1|2865|NODE_166_length_614710_cov_26..g2605.t1	Fungal_trans	PF04082.13	2.8e-40	137.5	0	4.5e-40	136.9	0	1.3	1	0	0	1	1	1	1
Ascomycota	Dothideomycetes	Hysterium pulicare	PF02045	Hyspu1|2903|NODE_1697_length_149013_cov_25.g9441.t1	CBFB_NFYA	PF02045.10	2.6e-24	85.2	2.6	2.6e-24	85.2	1.8	3.7	3	0	0	3	3	1	1
Ascomycota	Dothideomycetes	Hysterium pulicare	PF04082	Hyspu1|304|NODE_113_length_256327_cov_27..g1646.t1	Fungal_trans	PF04082.13	3.5e-25	88.1	0	6.9e-25	87.1	0	1.5	1	0	0	1	1	1	1
Ascomycota	Dothideomycetes	Hysterium pulicare	PF00172	Hyspu1|3046|NODE_1741_length_222798_cov_25.g9581.t1	Zn_clus	PF00172.13	5.4e-05	22.7	4.8	0.00011	21.7	3.3	1.5	1	0	0	1	1	1	1
Ascomycota	Dothideomycetes	Hysterium pulicare	PF00989	Hyspu1|3058|NODE_1768_length_82430_cov_26..g9593.t1	PAS	PF00989.19	1.6e-06	27.5	0	5.5e-06	25.8	0	1.9	2	0	0	2	2	1	1
Ascomycota	Dothideomycetes	Hysterium pulicare	PF06839	Hyspu1|3096|NODE_179_length_116190_cov_26..g2662.t1	zf-GRF	PF06839.7	6.8e-06	25.6	6	1.3e-05	24.7	4.2	1.5	1	0	0	1	1	1	1
Ascomycota	Dothideomycetes	Hysterium pulicare	PF02891	Hyspu1|3272|NODE_1948_length_246817_cov_25.g9660.t1	zf-MIZ	PF02891.15	3.1e-19	67.9	4.4	7.2e-19	66.7	3.1	1.7	1	0	0	1	1	1	1
Ascomycota	Dothideomycetes	Hysterium pulicare	PF02257	Hyspu1|3277|NODE_1948_length_246817_cov_25.g9665.t1	RFX_DNA_binding	PF02257.10	5.6e-26	90.2	0	1.5e-25	88.8	0	1.7	1	0	0	1	1	1	1
Ascomycota	Dothideomycetes	Hysterium pulicare	PF00172	Hyspu1|328|NODE_113_length_256327_cov_27..g1670.t1	Zn_clus	PF00172.13	3.6e-08	32.9	10.1	3.6e-08	32.9	7	2.6	3	0	0	3	3	1	1
[truncated: 34,638 more rows]
