# Supplementary material for: Prevalence of transcription factors in ascomycete and basidiomycete fungi
Source: BMC Genomics. 2014 Mar 20;15:214. doi: 10.1186/1471-2164-15-214 (PMC3998117; doi:10.1186/1471-2164-15-214)
Supplement: Additional file 3 — Distribution of numbers of putative regulator encoding genes per PFAM family in different fungi. The number of regulators in each PFAM class found in each of the 108 genomes analysed. [file 1471-2164-15-214-S3.xlsx]

## Sheet: pfam_distribution_current_genom
Additional file 3. Distribution of numbers of putatative regulator encoding genes per PFAM family in different fungi.
Color coding: red: absence; yellow: 6-10 copies; green: more than 10 copies.
			NF-X1-type zinc finger	Mating-type protein MAT ?1	DDT domain	CCR4-Not complex component	Putative FMN-binding domain	TFIIH C1-like domain	MIZ zinc finger	TEA/ATTS domain family	Helix-turn-helix	CCAAT-binding TF (CBF-B/NF-YA) subunit B	STE-like TF	RFX DNA-binding domain	Zinc finger	CP2 TF	YL1 nuclear protein	SGT1 protein	KilA-N domain	NDT80/PhoG-like DNA-binding family	BED zinc finger	Bacterial regulatory HTH proteins	SART-1 family	SRF-type TF (DNA-binding and dimerization domain)	GRF zinc finger	HSF-type DNA-binding	Fork head domain	Homeobox domain	GATA zinc finger	PAS fold	Zinc knuckle (CCHC)	Basic region leucine zipper 2	Helix-turn-helix	Helix-loop-helix DNA-binding domain	Myb-like DNA-binding domain	bZIP TF 1	Zinc finger (C2H2)	Fungal Zn(2)-Cys(6) binuclear cluster domain	Fungal-specific TF domain
			PF01422	PF04769	PF02791	PF04054	PF04299	PF07975	PF02891	PF01285	PF01381	PF02045	PF02200	PF02257	PF02928	PF04516	PF05764	PF07093	PF04383	PF05224	PF02892	PF00165	PF03343	PF00319	PF06839	PF00447	PF00250	PF00046	PF00320	PF00989	PF00098	PF07716	PF05225	PF00010	PF00249	PF00170	PF00096	PF00172	PF04082	Total
Ascomycota	Dothideomycetes	Alternaria brassicicola	0	0	0	0	0	0	0	1	1	1	1	1	1	1	1	1	1	1	1	2	2	2	2	2	2	5	6	7	7	8	11	11	11	12	30	73	87	292
Ascomycota	Dothideomycetes	Baudoinia compniacensis UAMH 10762	1	0	1	1	0	1	2	1	0	1	1	1	1	1	1	1	2	2	0	1	1	2	1	3	4	5	8	8	3	9	0	9	12	12	37	115	82	330
Ascomycota	Dothideomycetes	Cladosporium fulvum v1.0	0	0	1	1	0	1	2	1	1	1	1	1	1	1	1	1	2	2	0	1	1	2	1	3	5	7	10	5	7	7	0	14	14	15	30	98	108	346
Ascomycota	Dothideomycetes	Cochliobolus sativus ND90Pr	1	0	1	1	0	1	2	0	1	1	1	1	1	1	1	1	2	2	1	0	1	2	0	3	4	9	8	11	10	9	26	16	11	19	44	176	126	494
Ascomycota	Dothideomycetes	Dothistroma septosporum NZE10 v1.0	1	1	1	1	0	1	2	1	1	1	1	1	1	1	1	1	3	2	0	1	1	2	1	3	5	6	8	8	1	7	0	14	11	13	50	145	98	395
Ascomycota	Dothideomycetes	Hysterium pulicare	0	1	1	1	0	0	2	1	1	2	1	1	1	1	1	1	2	2	1	1	1	2	2	3	5	10	4	9	4	12	0	10	12	17	29	86	105	332
Ascomycota	Dothideomycetes	Leptosphaeria maculans	1	0	1	1	0	1	2	1	1	1	1	1	1	1	1	1	1	2	0	2	1	2	2	3	4	7	6	9	6	4	0	9	12	13	33	107	91	329
Ascomycota	Dothideomycetes	Mycosphaerella graminicola	1	1	1	1	0	1	1	1	0	1	1	1	1	1	1	1	2	2	1	0	1	3	3	3	6	4	9	6	2	8	0	11	10	13	33	98	78	307
Ascomycota	Dothideomycetes	Phaeosphaeria nodorum	0	0	1	1	0	1	2	0	2	1	0	1	1	1	1	1	2	2	0	1	1	2	0	2	4	10	6	9	5	7	0	12	11	11	29	76	93	296
Ascomycota	Dothideomycetes	Pyrenophora teres f. teres	0	0	1	1	0	0	2	1	1	1	1	1	1	1	1	1	2	2	2	0	1	3	1	3	4	10	7	11	14	11	12	12	11	16	36	101	104	376
Ascomycota	Dothideomycetes	Pyrenophora tritici-repentis	0	1	1	1	0	0	2	1	1	1	1	1	1	1	1	1	2	2	1	0	1	2	1	3	5	10	6	8	16	8	1	11	10	14	39	87	96	337
Ascomycota	Dothideomycetes	Septoria musiva SO2202 v1.0	1	0	1	1	0	1	2	1	0	1	1	2	1	1	1	1	2	2	0	0	1	2	1	3	5	5	7	5	1	9	0	13	11	16	34	119	82	333
Ascomycota	Dothideomycetes	Septoria populicola v1.0	1	0	1	1	0	1	2	1	0	1	1	1	1	1	1	1	2	2	0	0	1	2	1	3	6	6	7	5	1	9	0	12	11	15	35	109	78	319
Ascomycota	Dothideomycetes	Setosphaeria turcica Et28A	0	1	1	1	0	1	2	1	1	3	1	1	1	1	1	1	2	3	2	1	1	2	3	3	5	9	6	9	11	7	15	14	13	19	42	152	126	462
Ascomycota	Euascomycetes	Coccidioides immitis h538.4 1	0	1	1	0	1	1	1	0	1	0	3	1	1	1	0	1	2	1	1	2	1	1	2	3	4	6	4	1	8	6	0	8	9	13	26	60	59	230
Ascomycota	Eurotiomycetes	Aspergillus clavatus NRRL 1	1	1	1	1	1	1	2	1	1	1	1	1	1	2	1	1	1	2	1	1	1	2	2	2	4	7	7	5	5	11	0	9	11	23	37	172	143	464
Ascomycota	Eurotiomycetes	Aspergillus flavus NRRL 3557	1	1	1	1	3	1	2	1	2	1	1	1	1	2	1	1	0	2	1	2	1	2	0	3	4	7	8	4	5	11	2	12	12	18	37	210	264	626
Ascomycota	Eurotiomycetes	Aspergillus fumigatus A1163	1	1	1	1	2	1	1	1	1	1	1	1	1	3	1	1	0	2	1	1	1	3	1	6	4	7	7	4	4	9	0	9	12	18	42	194	161	505
Ascomycota	Eurotiomycetes	Aspergillus fumigatus Af293	1	0	1	1	1	1	2	1	1	1	1	1	1	2	1	1	0	3	1	1	1	3	1	4	4	7	7	4	4	9	30	9	12	17	41	196	161	532
Ascomycota	Eurotiomycetes	Aspergillus nidulans from AspGD	1	1	1	1	1	1	2	1	1	1	1	1	1	1	1	1	2	2	1	1	1	2	1	3	6	7	7	2	6	10	18	13	15	16	43	292	205	670
Ascomycota	Eurotiomycetes	Aspergillus niger	1	1	1	1	3	1	2	1	1	1	1	1	1	1	1	1	2	3	1	2	1	4	2	4	4	8	9	4	0	6	0	9	11	17	42	239	239	626
Ascomycota	Eurotiomycetes	Aspergillus niger CBS 513.88	1	1	1	1	3	1	2	1	1	1	1	1	1	1	1	1	1	3	1	1	1	2	0	3	4	8	7	5	4	8	7	9	10	19	49	288	269	718
Ascomycota	Eurotiomycetes	Aspergillus oryzae RIB40	0	1	1	1	3	1	1	2	2	1	1	1	1	2	1	1	0	2	1	2	1	2	0	3	4	7	8	4	3	9	1	10	11	14	25	171	215	513
Ascomycota	Eurotiomycetes	Aspergillus terreus NIH 2624	0	1	1	1	2	0	2	1	1	1	1	1	1	1	1	1	2	2	0	1	1	2	1	3	4	7	6	4	3	9	6	10	14	14	44	180	228	557
Ascomycota	Eurotiomycetes	Histoplasma capsulatum h88 2	0	0	1	1	0	1	2	0	1	1	0	1	1	2	1	1	2	2	0	1	1	2	0	2	4	5	8	3	4	6	0	8	11	13	33	71	64	253
Ascomycota	Eurotiomycetes	Neosartorya fischeri NRRL 181	1	1	1	1	1	0	2	1	1	1	1	1	1	2	1	1	0	2	1	1	1	2	2	4	4	7	7	3	5	11	0	10	12	22	45	186	191	533
Ascomycota	Eurotiomycetes	Penicillium chrysogenum Wisconsin 54	1	1	1	1	4	1	2	1	1	1	1	1	1	5	1	1	1	2	6	2	1	11	2	7	4	7	8	4	5	12	13	9	12	21	68	305	210	734
Ascomycota	Eurotiomycetes	Uncinocarpus reesii	0	1	1	1	1	0	2	0	1	1	1	1	1	1	1	1	1	1	0	1	1	2	2	3	4	5	4	0	5	7	1	7	8	13	29	54	61	223
Ascomycota	Leotiomycetes	Botrytis cinerea t4	1	0	1	1	2	1	2	1	0	1	1	1	1	1	1	1	1	2	0	2	1	1	3	3	4	8	8	10	5	7	0	6	10	11	35	125	108	366
Ascomycota	Leotiomycetes	Botrytis cinerea v1.0	1	1	1	1	2	0	2	0	1	1	1	0	1	1	1	1	1	3	0	2	1	1	3	3	4	7	8	8	22	6	8	9	11	14	29	106	85	346
Ascomycota	Leotiomycetes	Sclerotinia sclerotiorum v1.0	1	1	1	1	1	1	1	1	7	1	1	1	1	1	1	1	1	3	0	1	1	4	2	2	4	8	9	8	17	6	97	9	9	14	36	82	73	408
Ascomycota	Pezizomycetes	Tuber melanosporum from Genoscope	1	0	1	1	0	1	2	1	2	1	1	1	1	1	1	1	1	1	0	0	1	2	0	3	4	4	8	4	6	6	0	8	12	11	34	53	50	224
Ascomycota	Saccharomycotina	Candida albicans wo-1 1	1	1	1	1	1	1	1	1	1	1	1	1	0	0	1	1	5	2	2	1	1	2	0	4	3	4	8	1	4	5	2	7	11	7	26	64	30	203
Ascomycota	Saccharomycotina	Candida dubliniensis CD36 uid38659	0	1	1	1	1	1	2	1	1	1	1	2	0	0	1	1	5	3	2	1	1	2	0	4	3	4	8	1	3	5	1	9	11	7	28	78	31	222
Ascomycota	Saccharomycotina	Candida glabrata CBS138 uid12376	1	2	1	1	0	1	2	2	1	1	2	2	0	0	1	1	4	1	1	1	1	5	1	4	4	7	8	2	4	4	0	7	14	11	37	37	21	192
Ascomycota	Saccharomycotina	Candida guilliermondii	0	0	1	1	1	1	2	1	1	0	1	2	0	0	1	1	5	3	2	2	1	2	1	4	3	2	7	1	3	6	0	8	12	10	32	91	55	263
Ascomycota	Saccharomycotina	Candida lusitaniae	0	1	1	1	1	1	2	1	1	1	1	2	0	0	1	0	5	3	3	0	1	2	1	4	3	3	8	1	2	4	0	8	10	8	25	63	28	196
Ascomycota	Saccharomycotina	Candida parapsilosis	0	0	1	1	1	1	2	1	2	1	1	2	0	0	1	1	5	3	1	0	1	2	0	4	3	3	8	1	4	7	0	7	11	7	24	63	28	197
Ascomycota	Saccharomycotina	Candida tenuis	0	0	0	1	1	1	2	1	1	1	1	0	0	0	0	0	4	3	2	0	0	3	1	4	3	3	8	0	1	7	0	8	9	8	29	78	45	225
Ascomycota	Saccharomycotina	Candida tropicalis	0	1	1	1	1	1	2	1	1	1	1	2	0	0	1	1	3	3	2	0	1	2	0	4	3	5	8	2	2	6	0	7	10	8	25	80	34	220
Ascomycota	Saccharomycotina	Debaryomyces hansenii CBS767 uid12410	0	1	1	1	2	1	2	1	1	1	1	2	0	0	1	1	5	3	3	1	1	2	1	4	3	4	9	0	6	7	0	8	10	9	30	85	56	263
Ascomycota	Saccharomycotina	Dekkera bruxellensis CBS 2499	1	1	1	1	0	1	2	1	1	1	1	1	0	0	1	1	3	1	1	1	1	2	0	4	3	4	8	1	6	4	0	9	12	4	28	62	37	205
Ascomycota	Saccharomycotina	Kluyveromyces lactis NRRL Y-1140	1	1	1	1	1	1	1	1	1	1	1	1	0	0	1	1	2	1	1	0	1	2	1	4	3	6	6	1	2	5	0	8	12	9	25	58	22	183
Ascomycota	Saccharomycotina	Pichia pastoris S115 uid39439	0	0	1	1	0	1	2	1	1	1	1	2	0	0	1	1	4	1	1	0	1	2	1	4	3	4	6	0	4	7	0	9	12	9	25	54	25	185
Ascomycota	Saccharomycotina	Pichia stipitis CBS 6054	1	0	1	1	1	1	2	1	1	1	1	2	0	0	0	0	5	3	2	1	1	2	0	4	3	4	9	1	4	5	0	8	12	7	27	84	52	247
Ascomycota	Saccharomycotina	Saccharomyces cerevisiae M3707 v1.0	1	2	2	1	1	1	3	1	1	1	1	1	0	0	1	0	3	1	2	0	1	4	1	5	4	9	10	1	4	7	0	6	13	12	30	53	28	211
Ascomycota	Saccharomycotina	Saccharomyces cerevisiae M3836 v1.0	1	1	2	1	1	1	3	1	1	1	1	1	0	0	1	0	3	1	2	0	1	4	1	5	4	9	10	1	2	7	0	6	13	12	30	52	28	207
Ascomycota	Saccharomycotina	Saccharomyces cerevisiae M3837 v1.0	1	1	2	1	1	1	3	1	1	1	1	1	0	0	1	0	3	1	2	0	1	4	1	5	4	9	10	1	2	7	0	6	13	13	31	54	29	212
Ascomycota	Saccharomycotina	Saccharomyces cerevisiae M3838 v1.0	1	1	2	1	1	1	3	1	1	1	1	1	0	0	1	0	3	1	2	0	1	4	1	5	4	9	10	1	2	7	0	6	13	13	30	55	30	213
Ascomycota	Saccharomycotina	Saccharomyces cerevisiae M3839 v1.0	1	1	2	1	1	1	3	1	1	1	1	1	0	0	1	0	3	1	2	0	1	4	1	5	4	8	10	1	1	7	0	6	13	13	31	53	28	208
Ascomycota	Saccharomycotina	Saccharomyces cerevisiae S288C	1	2	2	1	1	1	3	1	2	1	1	1	0	0	1	0	3	1	2	0	1	4	1	5	4	9	10	1	4	6	0	6	13	13	32	52	27	212
Ascomycota	Saccharomycotina	Yarrowia lipolytica (strain CLIB122)	0	0	1	1	1	1	1	1	1	1	1	1	1	0	1	1	3	2	0	2	1	2	1	3	3	5	7	2	5	5	0	8	12	8	27	50	24	183
Ascomycota	Saccharomycotina	Zygosaccharomyces rouxii CBS 732 uid39573	1	2	1	1	1	1	1	1	1	1	0	1	0	0	1	1	2	1	1	0	1	3	1	4	3	6	6	1	5	5	0	6	11	7	21	47	20	165
Ascomycota	Schizosaccharomyces	Schizosaccharomyces cryophilus	0	0	0	1	0	1	1	0	1	1	0	1	3	0	1	1	2	0	0	0	1	2	1	2	4	3	5	1	4	5	0	3	10	7	14	26	20	121
Ascomycota	Schizosaccharomyces	Schizosaccharomyces japonicus yfs275 5	1	0	0	1	0	1	2	0	1	1	0	1	1	0	1	1	2	0	0	0	1	2	0	3	4	2	6	3	7	5	0	4	11	5	11	22	14	113
Ascomycota	Schizosaccharomyces	Schizosaccharomyces octosporus	1	0	0	1	0	1	1	0	1	1	0	1	3	0	1	1	2	0	0	0	1	2	0	2	4	4	5	1	4	5	0	3	10	7	14	24	21	121
Ascomycota	Sordariomycetes	Chaetomium globosum v1.0	0	1	1	1	1	1	2	0	1	1	1	0	1	1	1	1	3	2	3	1	1	2	3	2	4	6	4	6	14	8	37	10	13	12	30	99	84	358
Ascomycota	Sordariomycetes	Fusarium oxysporum v1.0	0	1	1	0	2	1	1	1	1	1	1	1	1	1	1	1	3	4	1	1	1	4	2	3	5	12	9	11	5	25	1	48	17	66	60	265	254	812
Ascomycota	Sordariomycetes	Fusarium verticillioides 7600 3	0	1	1	1	3	0	1	1	1	1	1	1	1	1	1	1	3	3	1	0	1	2	1	3	4	9	6	9	5	11	0	15	12	19	46	217	206	589
Ascomycota	Sordariomycetes	Gibberella zeae PH-1 uid24	1	1	1	1	2	1	1	0	1	1	1	1	1	1	1	1	3	3	0	1	1	2	2	3	4	12	9	7	9	8	0	16	10	20	46	241	196	609
Ascomycota	Sordariomycetes	Magnaporthe grisea v1.0	1	0	1	1	1	1	2	1	0	1	1	1	1	1	1	1	1	3	0	0	1	2	2	3	4	7	8	6	6	13	1	9	10	16	42	100	83	332
Ascomycota	Sordariomycetes	Magnaporthe oryzae 70-15 8	1	0	1	1	1	1	2	0	0	1	1	1	1	1	1	1	1	3	0	0	1	2	3	3	4	7	8	6	30	13	0	9	12	20	51	159	94	440
Ascomycota	Sordariomycetes	Magnaporthe poae atcc 64411	1	2	1	1	1	0	2	1	0	1	1	1	1	1	1	1	2	4	0	0	1	2	3	4	4	6	6	5	5	12	0	9	12	14	44	133	91	373
Ascomycota	Sordariomycetes	Myceliophthora thermophila (Sporotrichum thermophile) v2.0	1	1	1	1	0	1	3	0	1	1	1	1	1	1	1	1	2	3	2	0	1	2	3	3	4	5	6	7	9	8	2	13	14	15	36	91	77	319
Ascomycota	Sordariomycetes	Nectria haematococca MPV1, 77-13-4	1	1	1	1	2	1	1	1	1	1	1	1	1	1	1	1	3	3	0	1	1	2	1	3	4	20	9	8	1	9	0	12	11	17	66	453	394	1035
Ascomycota	Sordariomycetes	Neurospora crassa OR74A	1	2	1	1	0	1	2	0	1	1	1	1	1	1	1	1	2	3	1	0	1	2	3	3	3	6	6	9	9	7	0	14	12	16	39	92	77	321
Ascomycota	Sordariomycetes	Neurospora discreta FGSC 8579 matA	0	1	1	1	0	0	2	1	1	1	1	1	1	1	1	1	2	3	1	0	1	2	2	3	4	6	6	10	2	5	1	13	13	13	42	92	70	305
Ascomycota	Sordariomycetes	Neurospora tetrasperma FGSC 2509 mat a	0	1	1	1	0	0	2	1	1	1	1	1	1	1	1	1	2	3	2	0	1	2	3	3	3	7	6	8	3	6	1	13	13	14	42	91	72	309
Ascomycota	Sordariomycetes	Neurospora tetrasperma FGSC 2509 mat A	0	1	1	1	0	0	2	1	1	1	1	1	1	1	1	1	2	3	2	0	1	2	3	3	3	7	6	8	5	7	1	13	13	15	42	91	72	313
Ascomycota	Sordariomycetes	Podospora anserina DSM 980	0	0	1	1	0	1	2	1	1	1	1	1	1	1	1	1	3	3	0	0	1	2	1	3	4	7	8	6	5	9	0	14	14	15	38	115	91	353
Ascomycota	Sordariomycetes	Thielavia terrestris NRRL 8126	1	1	1	1	0	0	2	1	1	1	1	1	1	1	1	1	2	3	2	0	1	2	3	3	4	6	8	7	5	9	1	12	13	16	40	117	97	366
Ascomycota	Sordariomycetes	Trichoderma atroviride IMI 206040	1	0	1	1	1	1	2	1	1	1	1	1	1	1	1	1	3	3	0	4	1	2	2	3	4	10	7	5	7	10	0	10	11	20	46	270	208	642
Ascomycota	Sordariomycetes	Trichoderma reesei	0	0	1	1	1	1	2	1	1	1	1	1	1	1	1	1	2	3	0	1	1	2	2	3	4	7	7	6	1	9	0	9	13	15	30	178	136	444
Ascomycota	Sordariomycetes	Trichoderma virens Gv29-8	0	0	1	1	3	1	2	1	1	1	1	1	1	1	1	1	2	3	0	2	1	2	1	3	4	11	7	6	6	11	1	10	13	21	49	297	243	710
Ascomycota	Sordariomycetes	Verticillium albo-atrum vams.102 1	1	1	0	1	1	1	2	1	0	1	1	1	1	1	2	1	2	3	0	0	1	6	2	3	4	9	6	4	6	2	0	5	6	12	26	140	137	390
Ascomycota	Sordariomycetes	Verticillium dahliae v1.0	1	0	1	1	2	1	2	1	1	0	1	1	1	1	1	1	2	3	0	0	1	7	2	3	4	11	6	7	5	11	0	11	9	18	35	159	145	455
Ascomycota	Taphrinomycotina	Schizosaccharomyces pombe	1	1	0	1	0	1	1	0	1	1	0	1	3	0	1	1	1	0	0	0	1	3	0	2	4	3	5	1	4	4	0	4	12	5	14	31	27	134
Ascomycota average			0.597403	0.701299	0.987013	0.961039	0.922078	0.818182	1.85714	0.831169	1.03896	1	0.948052	1.09091	0.818182	0.831169	0.974026	0.883117	2.27273	2.15584	0.987013	0.714286	1	2.55844	1.33766	3.36364	3.92208	6.81818	7.28571	4.61039	5.53247	7.77922	3.85714	9.92208	11.5974	14.1039	34.961	121.325	100.351	361.714
Basidiomycota	Agaricomycotina	Agaricus bisporus bisporus H97	0	0	2	2	0	2	2	4	4	1	2	2	2	0	2	2	4	0	2	0	2	4	3	13	10	15	22	3	107	17	0	20	22	30	66	92	80	539
Basidiomycota	Agaricomycotina	Auricularia delicata SS-5	1	0	1	3	1	1	1	4	1	1	1	1	1	0	1	1	2	0	1	0	1	3	4	6	9	12	9	2	40	9	0	12	10	12	93	85	42	371
Basidiomycota	Agaricomycotina	Ceriporiopsis subvermispora B	0	1	1	1	0	1	1	4	2	1	1	1	2	0	1	1	2	0	0	0	1	2	2	2	5	7	9	3	21	6	0	10	8	9	31	63	39	238
Basidiomycota	Agaricomycotina	Coniophora puteana RWD-64-598 SS2	0	0	1	1	1	0	1	2	0	1	1	1	1	0	1	1	1	0	0	0	1	2	2	4	9	11	10	2	7	8	0	10	10	10	45	59	45	248
Basidiomycota	Agaricomycotina	Coprinopsis cinerea	1	1	1	1	0	0	1	5	4	1	1	1	1	0	1	1	2	0	0	0	1	1	2	3	5	12	11	1	12	8	0	10	12	13	46	32	45	236
Basidiomycota	Agaricomycotina	Cryptococcus neoformans var neoformans JEC21	0	0	2	2	2	2	2	0	2	2	2	0	2	0	2	2	2	0	1	0	3	4	4	8	11	10	22	4	19	18	1	18	15	29	32	130	124	477
Basidiomycota	Agaricomycotina	Cryptococcus vishniacii v1.0	0	0	1	1	1	1	1	0	1	1	2	0	1	0	1	1	2	0	0	0	1	2	2	5	4	4	9	1	5	9	1	7	5	13	22	53	42	199
Basidiomycota	Agaricomycotina	Dacryopinax sp. DJM 731 SSP1 v1.0	0	0	1	1	0	1	1	1	1	1	1	1	1	0	1	1	2	0	0	0	1	2	3	5	2	8	13	3	7	11	0	8	10	16	28	45	32	208
Basidiomycota	Agaricomycotina	Dichomitus squalens LYAD-421 SS1	1	0	1	3	0	1	1	3	2	1	1	1	1	0	1	1	1	0	0	0	1	2	3	5	5	10	10	2	22	6	0	10	12	11	46	66	45	275
Basidiomycota	Agaricomycotina	Fomitiporia mediterranea MF3/22	0	1	1	1	0	1	1	4	2	1	1	1	1	0	1	1	2	0	0	0	1	1	2	4	5	10	9	3	11	10	1	12	9	24	41	69	51	282
Basidiomycota	Agaricomycotina	Fomitopsis pinicola FP-58527 SS1	0	0	1	1	0	1	1	2	2	1	2	1	1	0	1	1	2	0	1	0	1	2	2	4	9	11	9	3	11	6	0	16	11	13	53	55	41	265
Basidiomycota	Agaricomycotina	Ganoderma sp. 10597 SS1	1	0	1	1	0	1	1	3	2	1	1	1	1	0	1	1	1	0	0	0	1	3	0	5	5	15	11	2	29	8	0	11	11	14	43	68	50	293
Basidiomycota	Agaricomycotina	Gloeophyllum trabeum ATCC 11539	1	0	1	1	0	1	1	2	2	1	1	1	1	0	1	1	1	0	0	0	1	3	3	5	5	11	9	1	22	8	0	11	11	13	36	47	57	259
Basidiomycota	Agaricomycotina	Heterobasidion irregulare TC 32-1	1	0	1	1	0	1	1	2	2	1	1	1	1	0	1	1	1	0	0	0	1	2	1	4	5	10	9	2	97	5	0	11	9	10	58	50	47	337
Basidiomycota	Agaricomycotina	Laccaria bicolor v2.0	1	0	1	1	0	1	1	6	2	1	1	1	1	0	1	1	2	0	1	0	1	3	2	4	5	10	12	2	15	11	4	20	11	16	52	67	53	310
Basidiomycota	Agaricomycotina	Phanerochaete carnosa HHB-10118-sp	0	0	1	1	1	1	1	3	1	1	1	1	1	0	1	1	1	0	0	0	1	2	1	3	5	7	9	1	16	8	0	9	11	10	42	52	62	255
Basidiomycota	Agaricomycotina	Phanerochaete chrysosporium	1	0	1	1	1	1	1	3	2	1	1	1	1	0	1	1	1	0	0	0	1	2	1	4	5	9	7	0	12	6	0	11	10	8	29	31	44	198
Basidiomycota	Agaricomycotina	Piriformospora indica DSM 11827 from MPI	0	0	1	1	0	0	1	1	1	1	1	1	1	0	0	1	2	0	0	0	1	2	2	4	7	11	9	3	11	6	3	11	8	11	50	27	38	216
Basidiomycota	Agaricomycotina	Punctularia strigosozonata HHB-11173 SS5	1	0	1	1	0	0	2	1	2	1	2	1	1	0	1	1	2	0	0	0	1	5	2	4	5	8	12	2	17	9	0	10	11	15	54	52	39	263
Basidiomycota	Agaricomycotina	Schizophyllum commune H4-8	1	1	1	1	0	1	1	4	2	1	1	1	1	0	1	1	1	0	0	0	1	4	1	4	8	13	12	2	13	9	0	12	11	12	66	73	64	324
Basidiomycota	Agaricomycotina	Sebacina vermifera MAFF 305830	0	0	1	2	0	1	3	0	1	1	1	1	1	0	0	1	1	0	2	0	4	2	3	4	9	10	10	4	8	8	2	9	7	10	50	48	44	248
Basidiomycota	Agaricomycotina	Serpula lacrymans S7.3	2	0	2	2	2	2	2	5	4	2	2	2	2	0	1	2	2	0	2	0	2	4	5	6	9	19	20	1	253	15	1	18	19	26	59	77	77	647
Basidiomycota	Agaricomycotina	Stereum hirsutum FP-91666 SS1 v1.0	0	0	1	1	0	0	1	3	2	1	1	1	1	0	1	1	0	0	0	0	1	3	3	4	6	11	13	1	24	7	0	12	10	14	40	76	59	298
Basidiomycota	Agaricomycotina	Trametes versicolor SS1	1	0	1	1	0	1	1	4	2	1	4	1	1	0	1	1	1	0	0	0	1	2	3	6	6	10	8	2	25	8	0	11	11	14	44	73	47	292
Basidiomycota	Agaricomycotina	Tremella mesenterica	0	0	1	1	0	1	0	1	0	1	1	1	1	0	1	1	0	0	0	0	1	2	3	6	4	5	10	3	34	8	4	8	8	14	19	48	39	226
Basidiomycota	Agaricomycotina	Wolfiporia cocos MD-104 SS10	1	0	1	1	0	1	1	2	3	1	1	1	1	0	1	1	1	0	0	0	1	2	1	4	5	7	10	2	37	6	0	11	11	12	41	57	49	273
Basidiomycota	Pucciniomycotina	Melampsora laricis-populina v1.0	0	0	0	1	0	1	3	1	2	1	1	0	0	0	0	1	1	0	1	0	1	3	0	6	4	5	6	1	11	7	0	6	8	10	39	32	17	169
Basidiomycota	Pucciniomycotina	Puccinia graminis	0	0	0	1	0	1	3	1	1	1	1	1	1	0	0	1	1	0	27	0	2	2	1	6	2	9	6	3	97	5	0	7	6	9	32	27	19	273
Basidiomycota	Tremellomycetes	Cryptococcus gattii WM276	0	0	1	1	1	1	1	0	1	1	1	0	1	0	1	1	1	0	0	0	1	2	2	4	6	5	11	3	12	9	3	9	7	15	19	71	62	253
Basidiomycota	Ustilaginomycotina	Malassezia globosa	0	0	1	1	0	1	1	1	1	1	0	0	1	0	1	1	2	0	0	0	1	2	1	2	3	1	7	0	5	4	0	7	8	6	15	5	2	81
Basidiomycota	Ustilaginomycotina	Ustilago maydis	0	0	1	1	1	1	1	1	0	1	0	1	1	0	1	1	2	1	0	0	1	2	2	4	5	6	10	4	7	4	2	11	10	12	24	74	40	232
Basidiomycota average			0.451613	0.129032	1.03226	1.25806	0.354839	0.935484	1.29032	2.35484	1.74194	1.06452	1.22581	0.903226	1.09677	0	0.935484	1.09677	1.48387	0.0322581	1.22581	0	1.25806	2.48387	2.12903	4.77419	5.90323	9.41935	10.7742	2.12903	32.4839	8.35484	0.709677	11.2258	10.3871	13.9032	42.4194	58.1935	48.2258	283.387
