# Supplementary material for: Prevalence of transcription factors in ascomycete and basidiomycete fungi
Source: BMC Genomics. 2014 Mar 20;15:214. doi: 10.1186/1471-2164-15-214 (PMC3998117; doi:10.1186/1471-2164-15-214)
Supplement: Additional file 4 — The orthologous clusters of putative regulators in 108 fungi. Gene ID of all 36,636 putative transcriptional factors clustered in 2,887 non-redundant orthologous groups. [file 1471-2164-15-214-S4.xlsx]

## Sheet: add 3
Additional file 4, The orthologous clusters of putative regulators in 108 fungal genomes.
	Ascomycota	Ascomycota	Ascomycota	Ascomycota	Ascomycota	Ascomycota	Ascomycota	Ascomycota	Ascomycota	Ascomycota	Ascomycota	Ascomycota	Ascomycota	Ascomycota	Ascomycota	Ascomycota	Ascomycota	Ascomycota	Ascomycota	Ascomycota	Ascomycota	Ascomycota	Ascomycota	Ascomycota	Ascomycota	Ascomycota	Ascomycota	Ascomycota	Ascomycota	Ascomycota	Ascomycota	Ascomycota	Ascomycota	Ascomycota	Ascomycota	Ascomycota	Ascomycota	Ascomycota	Ascomycota	Ascomycota	Ascomycota	Ascomycota	Ascomycota	Ascomycota	Ascomycota	Ascomycota	Ascomycota	Ascomycota	Ascomycota
	Dothideomycetes	Dothideomycetes	Dothideomycetes	Dothideomycetes	Dothideomycetes	Dothideomycetes	Dothideomycetes	Dothideomycetes	Dothideomycetes	Dothideomycetes	Dothideomycetes	Dothideomycetes	Dothideomycetes	Dothideomycetes	Euascomycetes	Eurotiomycetes	Eurotiomycetes	Eurotiomycetes	Eurotiomycetes	Eurotiomycetes	Eurotiomycetes	Eurotiomycetes	Eurotiomycetes	Eurotiomycetes	Eurotiomycetes	Eurotiomycetes	Eurotiomycetes	Eurotiomycetes	Leotiomycetes	Leotiomycetes	Leotiomycetes	Pezizomycetes	Saccharomycotina	Saccharomycotina	Saccharomycotina	Saccharomycotina	Saccharomycotina	Saccharomycotina	Saccharomycotina	Saccharomycotina	Saccharomycotina	Saccharomycotina	Saccharomycotina	Saccharomycotina	Saccharomycotina	Saccharomycotina	Saccharomycotina	Saccharomycotina	Saccharomycotina
species	Alternaria brassicicola	Baudoinia compniacensis UAMH 10762	Cladosporium fulvum v1.0	Cochliobolus sativus ND90Pr	Dothistroma septosporum NZE10 v1.0	Hysterium pulicare	Leptosphaeria maculans	Mycosphaerella graminicola	phaeosphaeria nodorum	Pyrenophora teres f. teres	Pyrenophora tritici-repentis	Septoria musiva SO2202 v1.0	Septoria populicola v1.0	Setosphaeria turcica Et28A	coccidioides immitis h538.4 1	Aspergillus clavatus NRRL 1	Aspergillus flavus NRRL 3557	Aspergillus fumigatus A1163	Aspergillus fumigatus Af293	Aspergillus nidulans from AspGD	Aspergillus niger	Aspergillus niger CBS 513.88	Aspergillus oryzae RIB40	Aspergillus terreus NIH 2624	histoplasma capsulatum h88 2	Neosartorya fischeri NRRL 181	Penicillium chrysogenum Wisconsin 54	uncinocarpus reesii	botrytis cinerea t4	Botrytis cinerea v1.0	Sclerotinia sclerotiorum v1.0	Tuber melanosporum from Genoscope	candida albicans wo-1 1	Candida dubliniensis CD36 uid38659	Candida glabrata CBS138 uid12376	candida guilliermondii	candida lusitaniae	candida parapsilosis	Candida tenuis	candida tropicalis	Debaryomyces hansenii CBS767 uid12410	Dekkera bruxellensis CBS 2499	Kluyveromyces lactis NRRL Y-1140	Pichia pastoris S115 uid39439	Pichia stipitis CBS 6054	Saccharomyces cerevisiae M3707 v1.0	Saccharomyces cerevisiae M3836 v1.0	Saccharomyces cerevisiae M3837 v1.0	Saccharomyces cerevisiae M3838 v1.0
PF00010	AB00810.1	Bauco1|31094|fgenesh1_kg.3_#_264_#_Locus3364v1rpkm52.44	Clafu1|196168|scf7180000130900_G11382	Cocsa1|102380|e_gw1.18.434.1	Dotse1|68813|estExt_fgenesh1_kg.C_1_t40005	Hyspu1|9426|NODE_639_length_133601_cov_26..g6728.t1	Lepmu1|2574|Lema_T078750.1	Mycgr3|65942|estExt_Genewise1Plus.C_chr_11600	SNOT_10427	Pyrtt1|9703|PTTG_18305.1	PTRG_09887	Sepmu1|146159|estExt_fgenesh1_kg.C_1_t20181	Seppo1|28555|fgenesh1_kg.1_#_44_#_isotig03961	Settu1|25776|gm1.7902_g	CIHT_06223	Aspcl1|4236|7000001156851302	Aspfl1|31368|7000001155829714		Aspfu1|1756|Afu2g01260_mRNA	Aspnid1|3516|AN7661	54733	A_niger_CBS_513_88_current_orf_trans_all|An03g05170	Aspor1|7649|AO090701000401_mRNA	Aspte1|2294|ATET_08156	HCEG_00984T0	Neofi1|1277|7000001156966653	255944699|XP_002563117.1|	URET_00256		Botci1|438|BC1T_00439	Sclsc1|11451|SS1G_04480T0	Tubme1|2567|GSTUMT00005459001			50289439|XP_447151.1|							Dekbr2|48404|e_gw1.6.79.1
PF00010	AB02840.1	Bauco1|75925|e_gw1.11.265.1	Clafu1|196042|scf7180000130884_G4926	Cocsa1|340084|CE135525_4771	Dotse1|164634|estExt_Genewise1Plus.C_1_t70318	Hyspu1|6528|NODE_3985_length_173492_cov_26.g10465.t1	Lepmu1|7929|Lema_T028230.1	Mycgr3|89727|fgenesh1_pg.C_chr_1001144	SNOT_15257	Pyrtt1|6534|PTTG_14037.1	PTRG_07916	Sepmu1|121884|fgenesh1_kg.1_#_90_#_isotig02030	Seppo1|29832|fgenesh1_kg.8_#_72_#_isotig02030	Settu1|183743|estExt_fgenesh1_pg.C_140284	CIHT_04290	Aspcl1|1192|7000001156826297	Aspfl1|36052|7000001155821105		Aspfu1|2957|Afu2g14800_mRNA	Aspnid1|3381|AN7553	181931	A_niger_CBS_513_88_current_orf_trans_all|An15g03490	Aspor1|5005|AO090026000797_mRNA	Aspte1|1960|ATET_07822	HCEG_00058T0		255930937|XP_002557025.1|	URET_01372	BcT4_3888T1	Botci1|15658|BC1T_02700	Sclsc1|6495|SS1G_01995T0	Tubme1|4738|GSTUMT00007803001
PF00010	AB03089.1		Clafu1|196566|scf7180000130912_G10176	Cocsa1|40698|fgenesh1_kg.16_#_7_#_Locus3776v1rpkm29.24	Dotse1|70606|estExt_fgenesh1_kg.C_3_t20094	Hyspu1|4499|NODE_244_length_406169_cov_26..g3637.t1	Lepmu1|3495|Lema_T090080.1	Mycgr3|70836|estExt_Genewise1Plus.C_chr_40414	SNOT_14204	Pyrtt1|9362|PTTG_17861.1	PTRG_04801	Sepmu1|25295|gw1.3.1579.1	Seppo1|85892|gw1.102.61.1	Settu1|162028|fgenesh1_kg.1_#_43_#_isotig09934	CIHT_00167	Aspcl1|6976|7000001156878748	Aspfl1|34909|7000001155849238			Aspnid1|5823|AN10132	143917	A_niger_CBS_513_88_current_orf_trans_all|An01g13950		Aspte1|8796|ATET_05233	HCEG_03467T0	Neofi1|2354|7000001156972130	255930457|XP_002556788.1|		BcT4_9997T1	Botci1|779|BC1T_12482	Sclsc1|12750|SS1G_05779T0	Tubme1|5942|GSTUMT00009748001		241951216|XP_002418330.1|					Cante1|133771|estExt0_fgenesh2_pg0.C_00009_t10005		294655085|XP_457173.2|	Dekbr2|44739|e_gw1.3.121.1	302310807|XP_002999438.1|	254569946|XP_002492083.1|	Picst3|30772|fgenesh1_pg.C_chr_3.1000359
PF00010	AB03556.1			Cocsa1|164531|gm1.9347_g		Hyspu1|4427|NODE_244_length_406169_cov_26..g3565.t1		Mycgr3|109438|estExt_fgenesh1_pg.C_chr_50215	SNOT_11368	Pyrtt1|2716|PTTG_09206.1	PTRG_04509			Settu1|132813|estExt_Genewise1Plus.C_1_t10324
PF00010	AB03840.1									Pyrtt1|7862|PTTG_15910.1
PF00010	AB06119.1	Bauco1|69437|e_gw1.6.1489.1	Clafu1|196458|scf7180000130908_G10400	Cocsa1|259169|CE54610_7373	Dotse1|69861|estExt_fgenesh1_kg.C_2_t20340	Hyspu1|2114|NODE_142_length_210243_cov_26..g2013.t1	Lepmu1|12345|Lema_T065970.1	Mycgr3|37366|e_gw1.2.2378.1	SNOT_01210	Pyrtt1|5444|PTTG_12639.1	PTRG_03601	Sepmu1|147069|estExt_fgenesh1_kg.C_2_t10180	Seppo1|16763|gm1.2370_g	Settu1|151606|estExt_Genewise1Plus.C_220227	CIHT_02651	Aspcl1|2432|7000001156842291	Aspfl1|31639|7000001155832732		Aspfu1|6594|Afu5g08020_mRNA	Aspnid1|3601|AN7734	44432	A_niger_CBS_513_88_current_orf_trans_all|An03g04180	Aspor1|7375|AO090701000716_mRNA	Aspte1|2462|ATET_08324	HCEG_04132T0	Neofi1|7087|7000001156995648	255949472|XP_002565503.1|	URET_04206		Botci1|9649|BC1T_07375	Sclsc1|14422|SS1G_07451T0	Tubme1|3145|GSTUMT00000814001	CAWT_03170	241955056|XP_002420249.1|	50288897|XP_446878.1|	PGUT_03176	CLUT_03814	CPAG_05351.1	Cante1|96254|fgenesh2_pg.00022_#_867		50412396|XP_457129.1|	Dekbr2|36132|gw1.3.1322.1	50304387|XP_452143.1|	254566851|XP_002490536.1|	Picst3|52442|e_gww1.1.1.1157.1	SacceM3707_1|37472|fgenesh1_kg.16_#_135_#_NP_012594.1	SacceM3836_1|114855|fgenesh1_kg.15_#_106_#_NP_012594.1	SacceM3837_1|37123|fgenesh1_kg.14_#_106_#_NP_012594.1	SacceM3838_1|37772|fgenesh1_kg.15_#_148_#_NP_012594.1
PF00010	AB07245.1								SNOT_07556	Pyrtt1|9018|PTTG_17446.1				Settu1|158202|fgenesh1_pm.10_#_63
PF00010	AB07297.1			Cocsa1|323812|CE119253_3678		Hyspu1|12001|NODE_897_length_250306_cov_26..g8289.t1	Lepmu1|9229|Lema_T040480.1		SNOT_07364	Pyrtt1|3908|PTTG_10702.1	PTRG_06022			Settu1|182231|estExt_fgenesh1_pg.C_10_t10011
PF00010	AB07784.1	Bauco1|190174|CE29071_13784	Clafu1|183885|scf7180000126422_G13772	Cocsa1|163131|gm1.7947_g	Dotse1|68329|estExt_fgenesh1_kg.C_1_t20489	Hyspu1|9632|NODE_677_length_355437_cov_26..g6917.t1	Lepmu1|9848|Lema_T051770.1	Mycgr3|107535|estExt_fgenesh1_pg.C_chr_11274	SNOT_06810	Pyrtt1|8786|PTTG_17167.1		Sepmu1|129980|estExt_Genemark1.C_1_t20431	Seppo1|34639|fgenesh1_pg.1_#_160	Settu1|156846|fgenesh1_pm.7_#_155	CIHT_09612	Aspcl1|7375|7000001156880793	Aspfl1|25853|7000001155851679		Aspfu1|1044|Afu1g11800_mRNA	Aspnid1|5581|AN1114	208174	A_niger_CBS_513_88_current_orf_trans_all|An08g04000	Aspor1|2380|AO090001000387_mRNA	Aspte1|373|ATET_00373		Neofi1|2749|7000001156974118	255937003|XP_002559528.1|	URET_05851	BcT4_8523T1	Botci1|14621|BC1T_11180	Sclsc1|6056|SS1G_01557T0	Tubme1|5646|GSTUMT00009268001
PF00010	AB10294.1	Bauco1|189575|CE28472_33164	Clafu1|188207|scf7180000130014_G2970	Cocsa1|103706|e_gw1.20.259.1	Dotse1|69021|estExt_fgenesh1_kg.C_1_t40221	Hyspu1|7087|NODE_447_length_264275_cov_26..g5468.t1	Lepmu1|9676|Lema_T050050.1	Mycgr3|84231|fgenesh1_pm.C_chr_1000941	SNOT_15057	Pyrtt1|2300|PTTG_08645.1	PTRG_11389	Sepmu1|146214|estExt_fgenesh1_kg.C_1_t20243	Seppo1|89937|e_gw1.1.338.1	Settu1|141598|estExt_Genewise1Plus.C_7_t10185	CIHT_08627	Aspcl1|7573|7000001156881840	Aspfl1|27240|7000001155835621		Aspfu1|834|Afu1g09670_mRNA	Aspnid1|5384|AN1298	208393	A_niger_CBS_513_88_current_orf_trans_all|An08g01380	Aspor1|6431|AO090012000876_mRNA	Aspte1|7767|ATET_04204	HCEG_02295T0		255940446|XP_002560992.1|	URET_03477	BcT4_8383T1	Botci1|6766|BC1T_16026	Sclsc1|10021|SS1G_14446T0	Tubme1|1970|GSTUMT00003292001
PF00010	AB10449.1	Bauco1|554017|CE392914_18692	Clafu1|183803|scf7180000126260_G8001	Cocsa1|169871|fgenesh1_pm.5_#_108	Dotse1|67734|estExt_fgenesh1_kg.C_1_t10347	Hyspu1|8974|NODE_5425_length_488845_cov_26.g10687.t1	Lepmu1|6437|Lema_T113820.1	Mycgr3|107401|estExt_fgenesh1_pg.C_chr_11088	SNOT_00287	Pyrtt1|4901|PTTG_11957.1	PTRG_07153	Sepmu1|122064|fgenesh1_kg.1_#_270_#_isotig01164	Seppo1|21882|gm1.7489_g	Settu1|177715|estExt_fgenesh1_pm.C_260023	CIHT_04202	Aspcl1|346|7000001156820966	Aspfl1|35975|7000001155838938		Aspfu1|6320|Afu5g04190_mRNA	Aspnid1|1749|AN8271	43093, 54287	A_niger_CBS_513_88_current_orf_trans_all|An09g06630	Aspor1|6591|AO090102000623_mRNA	Aspte1|2132|ATET_07994	HCEG_05343T0	Neofi1|1704|7000001156968847	255931669|XP_002557391.1|	URET_01899	BcT4_6282T1	Botci1|1280|BC1T_12946	Sclsc1|7244|SS1G_12667T0	Tubme1|7404|GSTUMT00012106001
PF00010				Cocsa1|180504|estExt_Genemark1.C_5_t10498				Mycgr3|91275|fgenesh1_pg.C_chr_2000965				Sepmu1|123955|fgenesh1_kg.2_#_665_#_isotig05044	Seppo1|92407|e_gw1.4.254.1
PF00010
PF00010												Sepmu1|126594|fgenesh1_kg.6_#_504_#_isotig01393
PF00010									SNOT_01577
PF00010						Hyspu1|5365|NODE_297_length_69738_cov_28.7.g4338.t1
PF00010	AB06010.1	Bauco1|566100|MIX95_326_83	Clafu1|188958|scf7180000130124_G1117	Cocsa1|257424|CE52865_2775			Lepmu1|4352|Lema_T100240.1		SNOT_01576	Pyrtt1|3554|PTTG_10267.1	PTRG_03741			Settu1|129294|estExt_Genewise1.C_15_t10284	CIHT_00784		Aspfl1|28544|7000001155816113			Aspnid1|325|AN4816	47169	A_niger_CBS_513_88_current_orf_trans_all|An02g13620	Aspor1|9112|AO090020000221_mRNA		HCEG_09268T0
PF00010															CIHT_10061	Aspcl1|1040|7000001156825506	Aspfl1|36381|7000001155817416		Aspfu1|2710|Afu2g12310_mRNA	Aspnid1|3946|AN6295	52207	A_niger_CBS_513_88_current_orf_trans_all|An02g04350	Aspor1|5331|AO090026000419_mRNA	Aspte1|4726|ATET_01164	HCEG_05757T0	Neofi1|7890|7000001156999751		URET_06397		Botci1|15103|BC1T_10783
PF00010																	Aspfl1|30322|7000001155811590		Aspfu1|4902|Afu4g03460_mRNA	Aspnid1|3003|AN7170	185540	A_niger_CBS_513_88_current_orf_trans_all|An14g02540	Aspor1|10187|AO090011000215_mRNA	Aspte1|5712|ATET_02149
PF00010	AB09743.1	Bauco1|178186|CE17083_15176	Clafu1|190431|scf7180000130326_G8904	Cocsa1|33246|fgenesh1_kg.2_#_382_#_Locus2062v1rpkm51.76	Dotse1|70378|estExt_fgenesh1_kg.C_3_t10352		Lepmu1|11172|Lema_T070830.1	Mycgr3|65747|estExt_Genewise1Plus.C_chr_11337	SNOT_06548	Pyrtt1|3031|PTTG_09600.1	PTRG_01629	Sepmu1|148209|estExt_fgenesh1_kg.C_3_t10400	Seppo1|103136|e_gw1.40.205.1	Settu1|162295|fgenesh1_kg.1_#_310_#_isotig09715	CIHT_07985	Aspcl1|9068|7000001156889513	Aspfl1|33463|7000001155790332		Aspfu1|8474|Afu6g14210_mRNA		52536	A_niger_CBS_513_88_current_orf_trans_all|An06g01120	Aspor1|11000|AO090103000407_mRNA	Aspte1|931|ATET_00931	HCEG_09380T0	Neofi1|10339|7000001157011840	255946638|XP_002564086.1|		BcT4_988T1	Botci1|13762|BC1T_02276	Sclsc1|9507|SS1G_02922T0	Tubme1|3904|GSTUMT00006668001	CAWT_05717	241957687|XP_002421563.1|	50289673|XP_447268.1|	PGUT_05641	CLUT_00085	CPAG_03447.1	Cante1|94104|fgenesh2_pg.00018_#_363	CTRT_05196	50419513|XP_458283.1|	Dekbr2|8515|gm1.4924_g	50304985|XP_452450.1|	254570941|XP_002492580.1|	Picst3|47790|e_gwh1.6.1.1160.1	SacceM3707_1|41868|fgenesh1_pm.6_#_239	SacceM3836_1|42378|e_gw1.5.96.1	SacceM3837_1|84389|e_gw1.6.1019.1	SacceM3838_1|42088|fgenesh1_pm.5_#_222
PF00010	AB04363.1	Bauco1|155526|estExt_Genemark1.C_4_t20020	Clafu1|191193|scf7180000130384_G7624, Clafu1|193636|scf7180000130701_G5112	Cocsa1|102307|e_gw1.18.348.1	Dotse1|71061|estExt_fgenesh1_kg.C_4_t10304, Dotse1|128553|e_gw1.4.1792.1	Hyspu1|11428|NODE_8253_length_347971_cov_26.g11323.t1, Hyspu1|7478|NODE_451_length_688610_cov_26..g5575.t1	Lepmu1|5818|Lema_T017920.1	Mycgr3|70246|estExt_Genewise1Plus.C_chr_31599	SNOT_11833, SNOT_06670	Pyrtt1|9914|PTTG_18577.1, Pyrtt1|5736|PTTG_13008.1	PTRG_00259, PTRG_01488	Sepmu1|150596|estExt_fgenesh1_kg.C_80122, Sepmu1|145575|estExt_fgenesh1_kg.C_1_t10059	Seppo1|104981|e_gw1.49.123.1, Seppo1|94499|e_gw1.8.403.1	Settu1|167151|fgenesh1_kg.11_#_180_#_isotig07887	CIHT_06781	Aspcl1|5035|7000001156855336, Aspcl1|3534|7000001156847785	Aspfl1|29143|7000001155791167		Aspfu1|5567|Afu4g11250_mRNA, Aspfu1|9698|Afu8g06550_mRNA	Aspnid1|10274|AN5611, Aspnid1|7492|AN1805	212618, 191345, 137120	A_niger_CBS_513_88_current_orf_trans_all|An09g03060, A_niger_CBS_513_88_current_orf_trans_all|An03g03730, A_niger_CBS_513_88_current_orf_trans_all|An18g01580	Aspor1|3653|AO090003001096_mRNA	Aspte1|7519|ATET_03956	HCEG_02408T0, HCEG_05301T0	Neofi1|634|7000001156963497, Neofi1|5901|7000001156989820	255947786|XP_002564660.1|, 255954679|XP_002568092.1|	URET_05290	BcT4_253T1	Botci1|7914|BC1T_06153	Sclsc1|146|SS1G_00146T0		CAWT_02463	241952693|XP_002419068.1|	50287999|XP_446428.1|	PGUT_01904	CLUT_00372	CPAG_00208.1	Cante1|126227|estExt0_Genewise2Plus0.C_00021_t50376	CTRT_02180	294654792|XP_456870.2|	Dekbr2|4728|gm1.1137_g	50310487|XP_455263.1|	254573814|XP_002494016.1|	Picst3|50363|e_gwh1.8.1.501.1	SacceM3707_1|34497|fgenesh1_kg.7_#_174_#_NP_014362.1	SacceM3836_1|111976|fgenesh1_kg.6_#_344_#_NP_014362.1	SacceM3837_1|34704|fgenesh1_kg.7_#_176_#_NP_014362.1	SacceM3838_1|35150|fgenesh1_kg.7_#_343_#_NP_014362.1
PF00010	AB08748.1, AB05607.1	Bauco1|499243|CE338140_5582, Bauco1|36073|fgenesh1_kg.9_#_583_#_Locus3124v1rpkm58.01	Clafu1|193486|scf7180000130692_G6689, Clafu1|195586|scf7180000130845_G6086	Cocsa1|222093|CE17534_608, Cocsa1|159156|gm1.3972_g	Dotse1|48870|estExt_Genemark1.C_1_t10047	Hyspu1|1214|NODE_1220_length_910039_cov_26.g8945.t1, Hyspu1|8942|NODE_5425_length_488845_cov_26.g10655.t1	Lepmu1|6887|Lema_T118320.1	Mycgr3|92637|fgenesh1_pg.C_chr_4000417	SNOT_06090, SNOT_00624	Pyrtt1|8325|PTTG_16499.1, Pyrtt1|8216|PTTG_16372.1, Pyrtt1|7564|PTTG_15479.1	PTRG_02160, PTRG_07040, PTRG_04869	Sepmu1|57536|estExt_Genewise1Plus.C_1_t60200	Seppo1|42912|fgenesh1_pm.1_#_262	Settu1|90445|e_gw1.3.2364.1, Settu1|142751|estExt_Genewise1Plus.C_8_t10274, Settu1|160947|fgenesh1_pm.18_#_36	CIHT_04545	Aspcl1|4750|7000001156853948	Aspfl1|33139|7000001155824797		Aspfu1|5267|Afu4g08100_mRNA	Aspnid1|2305|AN3833	50243, 213129	A_niger_CBS_513_88_current_orf_trans_all|An09g00470, A_niger_CBS_513_88_current_orf_trans_all|An04g02540	Aspor1|4723|AO090023000759_mRNA	Aspte1|8958|ATET_05395	HCEG_00484T0	Neofi1|922|7000001156964861	255937581|XP_002559817.1|, 255936325|XP_002559189.1|	URET_02752	BcT4_6266T1	Botci1|1259|BC1T_12925	Sclsc1|11010|SS1G_04039T0	Tubme1|2661|GSTUMT00000438001
PF00010			Clafu1|194456|scf7180000130775_G1898, Clafu1|190276|scf7180000130316_G3863	Cocsa1|103200|e_gw1.19.554.1, Cocsa1|39490|fgenesh1_kg.13_#_19_#_Locus2652v1rpkm41.09	Dotse1|75691|estExt_fgenesh1_kg.C_120337, Dotse1|170752|estExt_Genewise1Plus.C_4_t30045		Lepmu1|2894|Lema_T081950.1		SNOT_15959	Pyrtt1|4381|PTTG_11290.1, Pyrtt1|1728|PTTG_07898.1, Pyrtt1|9495|PTTG_18046.1	PTRG_12013	Sepmu1|54513|e_gw1.13.517.1	Seppo1|100943|e_gw1.30.191.1	Settu1|165316|fgenesh1_kg.6_#_374_#_isotig09271, Settu1|161992|fgenesh1_kg.1_#_7_#_isotig08546		Aspcl1|5326|7000001156856819	Aspfl1|33255|7000001155825006, Aspfl1|29283|7000001155794777, Aspfl1|37593|7000001155807606, Aspfl1|36759|7000001155820376		Aspfu1|7181|Afu5g14120_mRNA	Aspnid1|3701|AN7821, Aspnid1|5380|AN1300	49613, 142745, 52907, 136813	A_niger_CBS_513_88_current_orf_trans_all|An12g06400, A_niger_CBS_513_88_current_orf_trans_all|An02g01090, A_niger_CBS_513_88_current_orf_trans_all|An12g03210, A_niger_CBS_513_88_current_orf_trans_all|An11g02460	Aspor1|5692|AO090026000011_mRNA, Aspor1|4831|AO090023000875_mRNA, Aspor1|9779|AO090038000063_mRNA, Aspor1|3523|AO090003000946_mRNA	Aspte1|1426|ATET_07288		Neofi1|6470|7000001156992557	255934834|XP_002558444.1|, 255946447|XP_002563991.1|	URET_06504	BcT4_6691T1, BcT4_1535T1, BcT4_6760T1	Botci1|8469|BC1T_06018, Botci1|11957|BC1T_09154, Botci1|5031|BC1T_04314, Botci1|3140|BC1T_13710	Sclsc1|8680|SS1G_14103T0								Cante1|94961|fgenesh2_pg.00021_#_712, Cante1|136010|estExt0_fgenesh2_pg0.C_00021_t20212		294654913|XP_456996.2|, 294655705|XP_457886.2|				Picst3|36622|fgenesh1_pm.C_chr_6.1000131	SacceM3707_1|35054|fgenesh1_kg.8_#_216_#_NP_012852.1	SacceM3836_1|112356|fgenesh1_kg.7_#_217_#_NP_012852.1	SacceM3837_1|35303|fgenesh1_kg.8_#_258_#_NP_012852.1	SacceM3838_1|35534|fgenesh1_kg.8_#_217_#_NP_012852.1
PF00010	AB05723.1	Bauco1|148375|gm1.4337_g	Clafu1|191076|scf7180000130383_G11919	Cocsa1|94451|e_gw1.10.908.1	Dotse1|77527|estExt_fgenesh1_pg.C_2_t10139	Hyspu1|9589|NODE_672_length_46407_cov_25.9.g6874.t1		Mycgr3|110991|estExt_fgenesh1_pg.C_chr_100153	SNOT_06036	Pyrtt1|10922|PTTG_19866.1	PTRG_04928	Sepmu1|147660|estExt_fgenesh1_kg.C_2_t20297	Seppo1|105087|e_gw1.50.12.1	Settu1|130590|estExt_Genewise1.C_180200	CIHT_04356	Aspcl1|7742|7000001156882716	Aspfl1|27313|7000001155833938		Aspfu1|667|Afu1g06980_mRNA	Aspnid1|9971|AN5164	39630	A_niger_CBS_513_88_current_orf_trans_all|An07g09550	Aspor1|6500|AO090012000950_mRNA	Aspte1|6194|ATET_02631	HCEG_07296T0		255948696|XP_002565115.1|	URET_03262	BcT4_134T1	Botci1|3433|BC1T_14515	Sclsc1|7915|SS1G_13338T0	Tubme1|4726|GSTUMT00007789001	CAWT_01751	241958516|XP_002421977.1|	50292421|XP_448643.1|	PGUT_00328	CLUT_03928	CPAG_05676.1	Cante1|116698|fgenesh2_kg.00022_#_743_#_isotig07548	CTRT_00378	50425337|XP_461262.1|	Dekbr2|24270|fgenesh1_kg.2_#_189_#_Locus2507v1rpkm54.27	50303139|XP_451507.1|	254569396|XP_002491808.1|	Picst3|50481|e_gwh1.8.1.799.1	SacceM3707_1|34643|fgenesh1_kg.7_#_320_#_Locus896v3rpkm39.96	SacceM3836_1|111828|fgenesh1_kg.6_#_196_#_NP_014262.1	SacceM3837_1|34850|fgenesh1_kg.7_#_322_#_Locus896v3rpkm39.96	SacceM3838_1|35003|fgenesh1_kg.7_#_196_#_NP_014262.1
PF00010	AB08647.1	Bauco1|567438|MIX1433_13496_81	Clafu1|194402|scf7180000130772_G9563, Clafu1|194704|scf7180000130785_G1646	Cocsa1|98535|e_gw1.14.401.1	Dotse1|169951|estExt_Genewise1Plus.C_4_t10125	Hyspu1|660|NODE_11883_length_486401_cov_2.g11767.t1, Hyspu1|3224|NODE_190_length_64994_cov_26.7.g2773.t1	Lepmu1|1222|Lema_T012220.1	Mycgr3|39685|e_gw1.3.796.1	SNOT_02837	Pyrtt1|8662|PTTG_17004.1	PTRG_02221	Sepmu1|148715|estExt_fgenesh1_kg.C_4_t10303	Seppo1|46215|fgenesh1_pm.23_#_87	Settu1|136411|estExt_Genewise1Plus.C_3_t10063	CIHT_03908, CIHT_08095	Aspcl1|2835|7000001156844358	Aspfl1|33328|7000001155825185			Aspnid1|5032|AN10864, Aspnid1|5203|AN9355			Aspor1|4897|AO090023000948_mRNA	Aspte1|32|ATET_00032, Aspte1|1029|ATET_06891, Aspte1|2330|ATET_08192	HCEG_06486T0, HCEG_01733T0	Neofi1|5615|7000001156988392, Neofi1|6519|7000001156992795	255932299|XP_002557706.1|	URET_03680, URET_05527		Botci1|12200|BC1T_08791	Sclsc1|4884|SS1G_11340T0	Tubme1|1884|GSTUMT00003179001	CAWT_04468	241955313|XP_002420377.1|		PGUT_02428	CLUT_04260	CPAG_05421.1	Cante1|127559|estExt0_Genewise2Plus0.C_00022_t30036	CTRT_02673	50420515|XP_458794.1|, 294656205|XP_458456.2|	Dekbr2|5375|gm1.1784_g	50308373|XP_454188.1|	254568622|XP_002491421.1|	Picst3|36571|fgenesh1_pm.C_chr_6.1000080
PF00010	AB08181.1			Cocsa1|173335|fgenesh1_pm.11_#_152		Hyspu1|8986|NODE_5425_length_488845_cov_26.g10699.t1, Hyspu1|6869|NODE_424_length_168802_cov_27..g5285.t1			SNOT_00879	Pyrtt1|6823|PTTG_14450.1	PTRG_02941			Settu1|35820|fgenesh1_pg.9_#_223															BcT4_311T1
PF00010	AB07949.1	Bauco1|143167|estExt_fgenesh1_pm.C_140103	Clafu1|188157|scf7180000130008_G9870	Cocsa1|82392|e_gw1.3.2105.1	Dotse1|24801|gm1.5941_g	Hyspu1|6914|NODE_429_length_332975_cov_27..g5330.t1	Lepmu1|5962|Lema_T019360.1	Mycgr3|109102|estExt_fgenesh1_pg.C_chr_40314	SNOT_09314	Pyrtt1|8122|PTTG_16258.1	PTRG_01179	Sepmu1|126521|fgenesh1_kg.6_#_431_#_isotig00581	Seppo1|31916|fgenesh1_kg.37_#_44_#_isotig00581	Settu1|127750|estExt_Genewise1.C_13_t10303			Aspfl1|34129|7000001155843955			Aspnid1|10260|AN5623	46856	A_niger_CBS_513_88_current_orf_trans_all|An01g00770	Aspor1|1765|AO090005000305_mRNA	Aspte1|9314|ATET_05751					BcT4_7541T1	Botci1|14386|BC1T_10951	Sclsc1|2342|SS1G_08798T0
PF00010	AB01955.1	Bauco1|37557|fgenesh1_kg.12_#_112_#_Locus4235v4rpkm0.33_PRE	Clafu1|187850|scf7180000129586_G4958	Cocsa1|124055|estExt_Genewise1.C_13_t10337	Dotse1|90457|estExt_fgenesh1_pm.C_8_t10418	Hyspu1|11767|NODE_8835_length_486048_cov_25.g11466.t1	Lepmu1|1522|Lema_T075470.1	Mycgr3|99387|estExt_fgenesh1_pm.C_chr_30050	SNOT_08452	Pyrtt1|8027|PTTG_16129.1	PTRG_08445	Sepmu1|68865|estExt_Genewise1Plus.C_7_t20313	Seppo1|130519|estExt_Genewise1Plus.C_290088	Settu1|43668|estExt_Genemark1.C_6_t10462	CIHT_08423	Aspcl1|2917|7000001156844758	Aspfl1|27383|7000001155803397		Aspfu1|3684|Afu3g04310_mRNA	Aspnid1|1774|AN8293	171303		Aspor1|7996|AO090124000091_mRNA	Aspte1|7814|ATET_04251	HCEG_04704T0	Neofi1|9058|7000001157005420	255938614|XP_002560077.1|	URET_02565	BcT4_1022T1	Botci1|13820|BC1T_02334	Sclsc1|2934|SS1G_09390T0	Tubme1|6920|GSTUMT00011330001	CAWT_04011	241950944|XP_002418194.1|	50294726|XP_449774.1|	PGUT_00725	CLUT_00142	CPAG_03139.1	Cante1|100653|gwp2.e_gw0.00004.71.1	CTRT_01392	294656658|XP_458955.2|	Dekbr2|4490|gm1.899_g	50303433|XP_451658.1|	254565055|XP_002489638.1|	Picst3|65683|estExt_fgenesh1_pm.C_chr_4.10371	SacceM3707_1|35873|fgenesh1_kg.10_#_230_#_NP_013513.1	SacceM3836_1|115481|fgenesh1_kg.18_#_80_#_NP_013513.1	SacceM3837_1|37734|fgenesh1_kg.17_#_93_#_NP_013513.1	SacceM3838_1|35878|fgenesh1_kg.9_#_93_#_NP_013513.1
PF00010																																	CAWT_00135	241950275|XP_002417860.1|	50287001|XP_445930.1|, 50294914|XP_449868.1|	PGUT_05654	CLUT_02233		Cante1|92467|fgenesh2_pg.00008_#_22	CTRT_03590			50312177|XP_456120.1|			SacceM3707_1|31061|fgenesh1_kg.2_#_71_#_NP_014989.1		SacceM3837_1|31294|fgenesh1_kg.2_#_78_#_NP_014989.1
PF00010																																	CAWT_00335					CPAG_01850.1		CTRT_04084					Picst3|30309|fgenesh1_pg.C_chr_2.1000985
PF00010																																	CAWT_00561		50285955|XP_445406.1|		CLUT_01279	CPAG_01826.1		CTRT_03216	294657610|XP_459897.2|	Dekbr2|29105|gw1.12.50.1	50311431|XP_455740.1|	254565837|XP_002490029.1|	Picst3|40109|e_gwh1.1.2.923.1	SacceM3707_1|31610|fgenesh1_kg.2_#_620_#_NP_014574.1		SacceM3837_1|31843|fgenesh1_kg.2_#_627_#_NP_014574.1	SacceM3838_1|32214|fgenesh1_kg.2_#_621_#_NP_014574.1
PF00010																																	CAWT_03254				CLUT_03383	CPAG_05310.1		CTRT_03846	294655819|XP_458014.2|			254567910|XP_002491065.1|, 254565613|XP_002489917.1|	Picst3|66299|estExt_fgenesh1_pg.C_chr_1.10182
PF00010																																	CAWT_05330				CLUT_00757	CPAG_03745.1							Picst3|72282|estExt_genewise1_human.C_chr_5.10129
PF00010																																					CLUT_01447	CPAG_02241.1		CTRT_05685				254572746|XP_002493482.1|	Picst3|54717|e_gww1.2.1.719.1
PF00010																																					CLUT_04929	CPAG_03309.1			294657848|XP_460142.2|			254571625|XP_002492922.1|	Picst3|68338|estExt_fgenesh1_pg.C_chr_7.10234
PF00010																																										Dekbr2|35710|gw1.6.630.1	50308479|XP_454241.1|
PF00010																																			50294684|XP_449753.1|											SacceM3707_1|33090|fgenesh1_kg.5_#_25_#_NP_009447.1
PF00010																																												254565309|XP_002489765.1|
PF00010
PF00010
PF00010
PF00010
PF00010
PF00010	AB03401.1	Bauco1|84414|estExt_Genewise1.C_3_t10232	Clafu1|189646|scf7180000130280_G7094	Cocsa1|126815|estExt_Genewise1.C_16_t10116	Dotse1|168188|estExt_Genewise1Plus.C_3_t10149	Hyspu1|474|NODE_11749_length_97732_cov_25.g11611.t1	Lepmu1|3450|Lema_T089630.1	Mycgr3|65477|estExt_Genewise1Plus.C_chr_10928	SNOT_11290	Pyrtt1|1377|PTTG_07442.1	PTRG_04823	Sepmu1|147889|estExt_fgenesh1_kg.C_3_t10067	Seppo1|30509|fgenesh1_kg.16_#_36_#_isotig08205	Settu1|162006|fgenesh1_kg.1_#_21_#_isotig03033	CIHT_00168	Aspcl1|6980|7000001156878765	Aspfl1|34910|7000001155850396		Aspfu1|1421|Afu1g15580_mRNA	Aspnid1|5824|AN0897	172245	A_niger_CBS_513_88_current_orf_trans_all|An01g13940	Aspor1|1042|AO090005001144_mRNA	Aspte1|8797|ATET_05234	HCEG_03466T0	Neofi1|2358|7000001156972146	255930455|XP_002556787.1|	URET_02834	BcT4_10001T1		Sclsc1|12752|SS1G_05781T0	Tubme1|5944|GSTUMT00009750001, Tubme1|5943|GSTUMT00009749001	CAWT_05424	241957127|XP_002421283.1|	50289889|XP_447376.1|	PGUT_00147	CLUT_02862	CPAG_04668.1	Cante1|109365|gwp2.e_gw0.00021.2032.1	CTRT_05774	294654511|XP_456570.2|	Dekbr2|4863|gm1.1272_g	50312203|XP_456133.1|	254573384|XP_002493801.1|	Picst3|57283|e_gww1.3.1.1023.1	SacceM3707_1|31369|fgenesh1_kg.2_#_379_#_NP_014754.1	SacceM3836_1|108635|fgenesh1_kg.1_#_369_#_NP_014754.1	SacceM3837_1|31603|fgenesh1_kg.2_#_387_#_NP_014754.1	SacceM3838_1|31974|fgenesh1_kg.2_#_381_#_NP_014754.1
PF00010
PF00010
PF00010
PF00010
PF00010
PF00010
PF00010
PF00010
PF00010
PF00010
PF00010
PF00010																																														SacceM3707_1|31674|fgenesh1_kg.2_#_684_#_NP_014533.1		SacceM3837_1|31907|fgenesh1_kg.2_#_691_#_NP_014533.1
PF00010
PF00010
PF00010
PF00046	AB00260.1	Bauco1|120297|fgenesh1_pm.3_#_407	Clafu1|195309|scf7180000130833_G2871	Cocsa1|125307|estExt_Genewise1.C_14_t10436	Dotse1|142040|estExt_Genewise1.C_1_t20308	Hyspu1|1818|NODE_140_length_234351_cov_27..g1836.t1	Lepmu1|2617|Lema_T079180.1	Mycgr3|106635|estExt_fgenesh1_kg.C_chr_160021	SNOT_10542	Pyrtt1|9156|PTTG_17641.1	PTRG_09990	Sepmu1|122411|fgenesh1_kg.1_#_617_#_isotig01800	Seppo1|47551|fgenesh1_pm.39_#_63	Settu1|126230|estExt_Genewise1.C_11_t20239	CIHT_10261	Aspcl1|5990|7000001156872173	Aspfl1|29440|7000001155790579		Aspfu1|4352|Afu3g12160_mRNA	Aspnid1|56|AN5048	175143	A_niger_CBS_513_88_current_orf_trans_all|An02g08260	Aspor1|3381|AO090003000776_mRNA	Aspte1|7734|ATET_04171	HCEG_09199T0		255942195|XP_002561866.1|	URET_04594
PF00046	AB02715.1	Bauco1|27052|fgenesh1_pg.12_#_110	Clafu1|196260|scf7180000130904_G4620	Cocsa1|239894|CE35335_3229	Dotse1|74027|estExt_fgenesh1_kg.C_8_t20015	Hyspu1|10164|NODE_700_length_673713_cov_26..g7248.t1	Lepmu1|11942|Lema_T061940.1	Mycgr3|108699|estExt_fgenesh1_pg.C_chr_30553	SNOT_08237	Pyrtt1|589|PTTG_06137.1	PTRG_08525	Sepmu1|150384|estExt_fgenesh1_kg.C_70384	Seppo1|111188|e_gw1.109.53.1	Settu1|180799|estExt_fgenesh1_pg.C_6_t10105
PF00046	AB04065.1								SNOT_11642	Pyrtt1|9607|PTTG_18174.1
PF00046	AB04741.1, AB08612.1	Bauco1|29157|fgenesh1_kg.1_#_453_#_Locus5076v1rpkm21.31	Clafu1|187101|scf7180000129012_G11224	Cocsa1|107886|estExt_Genewise1.C_2_t10196, Cocsa1|124944|estExt_Genewise1.C_14_t10053	Dotse1|78718|estExt_fgenesh1_pg.C_3_t10457	Hyspu1|11368|NODE_8253_length_347971_cov_26.g11263.t1	Lepmu1|7232|Lema_T121770.1, Lepmu1|871|Lema_T008710.1	Mycgr3|32778|e_gw1.1.537.1	SNOT_10151, SNOT_06363	Pyrtt1|4734|PTTG_11733.1, Pyrtt1|10009|PTTG_18691.1	PTRG_02671, PTRG_02110	Sepmu1|106556|fgenesh1_pg.3_#_215	Seppo1|21038|gm1.6645_g	Settu1|162538|fgenesh1_kg.1_#_553_#_isotig04176, Settu1|136488|estExt_Genewise1Plus.C_3_t10191	CIHT_00388	Aspcl1|6983|7000001156878778	Aspfl1|34923|7000001155845274		Aspfu1|1418|Afu1g15550_mRNA	Aspnid1|5836|AN0885, Aspnid1|5173|AN9328	195925	A_niger_CBS_513_88_current_orf_trans_all|An01g13790	Aspor1|1029|AO090005001162_mRNA	Aspte1|8811|ATET_05248	HCEG_02804T0	Neofi1|2361|7000001156972158	255930359|XP_002556739.1|	URET_07158	BcT4_889T1	Botci1|8653|BC1T_06341	Sclsc1|9683|SS1G_03098T0
PF00046	AB10510.1	Bauco1|46155|gw1.4.475.1	Clafu1|188490|scf7180000130050_G1014	Cocsa1|316172|CE111613_11949	Dotse1|69441|estExt_fgenesh1_kg.C_2_t10391	Hyspu1|439|NODE_1154_length_264954_cov_26.g8747.t1	Lepmu1|4910|Lema_T109350.1	Mycgr3|68153|estExt_Genewise1Plus.C_chr_20819	SNOT_16027	Pyrtt1|2463|PTTG_08847.1	PTRG_06001	Sepmu1|147420|estExt_fgenesh1_kg.C_2_t20043	Seppo1|108096|e_gw1.70.1.1	Settu1|88112|e_gw1.2.1739.1	CIHT_05298	Aspcl1|4945|7000001156854884	Aspfl1|29052|7000001155790792		Aspfu1|5473|Afu4g10220_mRNA	Aspnid1|7718|AN2009	54982	A_niger_CBS_513_88_current_orf_trans_all|An04g06690	Aspor1|3742|AO090003001199_mRNA	Aspte1|707|ATET_00707	HCEG_07224T0		255948876|XP_002565205.1|	URET_03315	BcT4_3571T1	Botci1|15123|BC1T_10953	Sclsc1|5179|SS1G_11635T0	Tubme1|4664|GSTUMT00007706001
PF00046								Mycgr3|91768|fgenesh1_pg.C_chr_3000478
PF00046												Sepmu1|35658|e_gw1.1.2299.1	Seppo1|28513|fgenesh1_kg.1_#_2_#_isotig01747
PF00046			Clafu1|195724|scf7180000130860_G8806													Aspcl1|4151|7000001156850870	Aspfl1|34876|7000001155845271		Aspfu1|1665|Afu2g00360_mRNA	Aspnid1|9488|AN10334		A_niger_CBS_513_88_current_orf_trans_all|An12g10520	Aspor1|1072|AO090005001110_mRNA			Neofi1|1175|7000001156966140	255947848|XP_002564691.1|
PF00046				Cocsa1|125753|estExt_Genewise1.C_14_t20432		Hyspu1|2582|NODE_164_length_229190_cov_25..g2322.t1			SNOT_11659	Pyrtt1|2132|PTTG_08440.1				Settu1|167068|fgenesh1_kg.11_#_97_#_isotig02399
PF00046						Hyspu1|8077|NODE_475_length_127466_cov_25..g6065.t1			SNOT_06729	Pyrtt1|11237|PTTG_20308.1				Settu1|122108|estExt_Genewise1.C_7_t20050
PF00046						Hyspu1|11569|NODE_87_length_238556_cov_25.9.g1434.t1			SNOT_02861	Pyrtt1|6752|PTTG_14339.1				Settu1|20039|gm1.2165_g
PF00046
PF00046						Hyspu1|7683|NODE_451_length_688610_cov_26..g5780.t1																													50286547|XP_445702.1|					CTRT_06239	294657841|XP_460135.2|				Picst3|33461|fgenesh1_pg.C_chr_7.1000250	SacceM3707_1|37975|fgenesh1_kg.19_#_8_#_NP_010021.1		SacceM3837_1|38498|fgenesh1_kg.22_#_7_#_NP_010021.1	SacceM3838_1|37883|fgenesh1_kg.16_#_8_#_NP_010021.1
PF00046				Cocsa1|110976|estExt_Genewise1.C_3_t30059		Hyspu1|3386|NODE_195_length_225089_cov_26..g2856.t1			SNOT_15627	Pyrtt1|7388|PTTG_15238.1	PTRG_05337			Settu1|168010|fgenesh1_kg.14_#_45_#_isotig04901
PF00046															CIHT_04308	Aspcl1|4934|7000001156854819	Aspfl1|29040|7000001155793219		Aspfu1|5462|Afu4g10110_mRNA	Aspnid1|7729|AN2020	126405	A_niger_CBS_513_88_current_orf_trans_all|An04g06950		Aspte1|728|ATET_00728	HCEG_07242T0		255948810|XP_002565172.1|	URET_03302							50288985|XP_446922.1|		CLUT_02322				294656360|XP_002770255.1|			254571415|XP_002492817.1|
PF00046																	Aspfl1|26384|7000001155801137		Aspfu1|4991|Afu4g04320_mRNA	Aspnid1|3182|AN7012	225666	A_niger_CBS_513_88_current_orf_trans_all|An14g00520	Aspor1|10859|AO090206000060_mRNA	Aspte1|6290|ATET_02727
PF00046																	Aspfl1|25960|7000001155851530		Aspfu1|922|Afu1g10580_mRNA	Aspnid1|5472|AN1217	38485	A_niger_CBS_513_88_current_orf_trans_all|An08g02580	Aspor1|9529|AO090038000365_mRNA	Aspte1|250|ATET_00250	HCEG_02172T0
PF00046																	Aspfl1|34128|7000001155847425				42654	A_niger_CBS_513_88_current_orf_trans_all|An18g01390		Aspte1|670|ATET_00670
PF00046	AB10478.1		Clafu1|192852|scf7180000130663_G7061	Cocsa1|158641|gm1.3457_g	Dotse1|73219|estExt_fgenesh1_kg.C_7_t10325	Hyspu1|4923|NODE_273_length_89105_cov_26.2.g3904.t1	Lepmu1|1051|Lema_T010510.1	Mycgr3|73310|estExt_Genewise1Plus.C_chr_60976		Pyrtt1|11011|PTTG_19974.1	PTRG_01865	Sepmu1|149227|estExt_fgenesh1_kg.C_5_t10172	Seppo1|109431|e_gw1.86.16.1	Settu1|90898|e_gw1.3.204.1	CIHT_01252	Aspcl1|8459|7000001156886351			Aspfu1|2424|Afu2g09210_mRNA	Aspnid1|4199|AN6083	56701	A_niger_CBS_513_88_current_orf_trans_all|An12g04870	Aspor1|10649|AO090011000774_mRNA	Aspte1|3993|ATET_09855	HCEG_05636T0	Neofi1|7622|7000001156998356	255941194|XP_002561366.1|	URET_00978	BcT4_1966T1	Botci1|13094|BC1T_09520	Sclsc1|12473|SS1G_05502T0	Tubme1|7089|GSTUMT00011636001, Tubme1|3670|GSTUMT00001206001	CAWT_01135	241948363|XP_002416904.1|	50292683|XP_448774.1|	PGUT_01171	CLUT_02635	CPAG_04886.1	Cante1|132412|estExt0_fgenesh2_pm0.C_00022_t20088	CTRT_04652	50418174|XP_457757.1|	Dekbr2|44807|e_gw1.3.630.1	50306677|XP_453312.1|	254570098|XP_002492159.1|	Picst3|77042|estExt_genewise1_worm.C_chr_3.11011	SacceM3707_1|36756|fgenesh1_kg.13_#_201_#_NP_013176.1	SacceM3836_1|114183|fgenesh1_kg.12_#_206_#_NP_013176.1	SacceM3837_1|36272|fgenesh1_kg.11_#_60_#_NP_013176.1	SacceM3838_1|37099|fgenesh1_kg.13_#_56_#_NP_013176.1
PF00046	AB00716.1		Clafu1|193917|scf7180000130743_G6309	Cocsa1|32337|fgenesh1_kg.1_#_595_#_Locus2412v1rpkm44.89		Hyspu1|5772|NODE_328_length_136213_cov_26..g4570.t1	Lepmu1|8953|Lema_T037720.1	Mycgr3|98933|estExt_fgenesh1_pm.C_chr_20005	SNOT_08503	Pyrtt1|7199|PTTG_14948.1	PTRG_08852	Sepmu1|150082|estExt_fgenesh1_kg.C_70054	Seppo1|100483|e_gw1.28.41.1	Settu1|31101|fgenesh1_pg.2_#_281		Aspcl1|4862|7000001156854480, Aspcl1|7391|7000001156880869	Aspfl1|25870|7000001155855028, Aspfl1|33013|7000001155825793		Aspfu1|5378|Afu4g09220_mRNA, Aspfu1|5934|Afu5g00310_mRNA, Aspfu1|1030|Afu1g11650_mRNA	Aspnid1|1256|AN11089, Aspnid1|5567|AN1129, Aspnid1|7277|AN1611, Aspnid1|9637|AN8351	176272, 213014	A_niger_CBS_513_88_current_orf_trans_all|An04g04270, A_niger_CBS_513_88_current_orf_trans_all|An08g03900	Aspor1|4599|AO090023000614_mRNA, Aspor1|9623|AO090038000256_mRNA	Aspte1|7189|ATET_03626, Aspte1|8836|ATET_05273, Aspte1|361|ATET_00361	HCEG_03961T0	Neofi1|2763|7000001156974184	255937015|XP_002559534.1|, 255942877|XP_002562207.1|		BcT4_9492T1	Botci1|2760|BC1T_03571	Sclsc1|10613|SS1G_03642T0										294654330|XP_456375.2|, 294659204|XP_461557.2|		50306835|XP_453393.1|		Picst3|28157|fgenesh1_pg.C_chr_1.1000171
PF00046	AB10400.1	Bauco1|31441|fgenesh1_kg.3_#_611_#_Locus1734v2rpkm26.29	Clafu1|185454|scf7180000127662_G4143	Cocsa1|200348|estExt_fgenesh1_pm.C_8_t10436	Dotse1|79317|estExt_fgenesh1_pg.C_4_t10342	Hyspu1|5030|NODE_280_length_376701_cov_26..g4011.t1	Lepmu1|4090|Lema_T105300.1	Mycgr3|69954|estExt_Genewise1Plus.C_chr_31189	SNOT_13742	Pyrtt1|4557|PTTG_11519.1	PTRG_09275	Sepmu1|134857|estExt_Genemark1.C_8_t10186	Seppo1|53454|estExt_fgenesh1_pg.C_490031	Settu1|21893|gm1.4019_g	CIHT_02511	Aspcl1|2238|7000001156841315	Aspfl1|31208|7000001155833638		Aspfu1|6527|Afu5g07290_mRNA	Aspnid1|7970|AN10283	54887	A_niger_CBS_513_88_current_orf_trans_all|An17g00720	Aspor1|7798|AO090701000226_mRNA	Aspte1|3479|ATET_09341	HCEG_04057T0	Neofi1|7156|7000001156995979	255956109|XP_002568807.1|	URET_04300	BcT4_1312T1	Botci1|8234|BC1T_01186	Sclsc1|9181|SS1G_02596T0	Tubme1|5624|GSTUMT00009232001	CAWT_03863	241950671|XP_002418058.1|	50289483|XP_447173.1|	PGUT_05213	CLUT_04385	CPAG_04552.1	Cante1|127056|estExt0_Genewise2Plus0.C_00022_t20029	CTRT_01149	294656974|XP_002770355.1|		50304243|XP_452071.1|	254567169|XP_002490695.1|	Picst3|55602|e_gww1.2.1.455.1	SacceM3707_1|32592|fgenesh1_kg.4_#_189_#_NP_015373.1	SacceM3836_1|109873|fgenesh1_kg.3_#_191_#_NP_015373.1	SacceM3837_1|33091|fgenesh1_kg.4_#_463_#_NP_015373.1	SacceM3838_1|32802|fgenesh1_kg.3_#_461_#_NP_015373.1
PF00046	AB06630.1	Bauco1|573719|MIX7714_4340_25	Clafu1|188669|scf7180000130095_G9364	Cocsa1|143719|estExt_Genewise1Plus.C_8_t20006	Dotse1|71145|estExt_fgenesh1_kg.C_4_t10391	Hyspu1|9302|NODE_61_length_138515_cov_26.8.g1187.t1	Lepmu1|4056|Lema_T104960.1	Mycgr3|108464|estExt_fgenesh1_pg.C_chr_30157	SNOT_13706	Pyrtt1|10829|PTTG_19759.1	PTRG_09674	Sepmu1|41711|e_gw1.4.446.1	Seppo1|113854|e_gw1.215.2.1	Settu1|164838|fgenesh1_kg.5_#_282_#_isotig05629	CIHT_02528	Aspcl1|2225|7000001156841259	Aspfl1|31242|7000001155829586		Aspfu1|6514|Afu5g07150_mRNA	Aspnid1|7954|AN2224	213957	A_niger_CBS_513_88_current_orf_trans_all|An17g00560	Aspor1|7765|AO090701000263_mRNA	Aspte1|3461|ATET_09323	HCEG_04045T0		255956139|XP_002568822.1|	URET_04312	BcT4_1163T1	Botci1|7070|BC1T_05699	Sclsc1|2961|SS1G_09417T0	Tubme1|1786|GSTUMT00004882001	CAWT_01222	241948193|XP_002416819.1|	50290269|XP_447566.1|	PGUT_02954	CLUT_01553	CPAG_00870.1	Cante1|100688|gwp2.e_gw0.00004.234.1	CTRT_04452	294659395|XP_461754.2|	Dekbr2|24922|fgenesh1_kg.3_#_289_#_Locus1963v1rpkm77.59	50308157|XP_454079.1|	254569234|XP_002491727.1|	Picst3|34149|fgenesh1_pm.C_chr_1.1000158	SacceM3707_1|31346|fgenesh1_kg.2_#_356_#_NP_014775.1		SacceM3837_1|31580|fgenesh1_kg.2_#_364_#_NP_014775.1	SacceM3838_1|31951|fgenesh1_kg.2_#_358_#_NP_014775.1
PF00046	AB06024.1		Clafu1|185613|scf7180000127743_G7252	Cocsa1|101648|e_gw1.17.711.1	Dotse1|50105|estExt_Genemark1.C_1_t30482	Hyspu1|8301|NODE_4_length_155709_cov_26.37.g69.t1	Lepmu1|4230|Lema_T099020.1	Mycgr3|77304|estExt_Genewise1Plus.C_chr_120237	SNOT_01652	Pyrtt1|4443|PTTG_11363.1	PTRG_03562	Sepmu1|32857|e_gw1.1.46.1	Seppo1|41196|fgenesh1_pg.78_#_29	Settu1|107546|e_gw1.15.685.1		Aspcl1|3260|7000001156846418, Aspcl1|3261|7000001156846423	Aspfl1|37101|7000001155828062		Aspfu1|558|Afu1g05880_mRNA, Aspfu1|3308|Afu3g00410_mRNA		42828	A_niger_CBS_513_88_current_orf_trans_all|An18g03710	Aspor1|290|AO090009000343_mRNA		HCEG_00363T0	Neofi1|3246|7000001156976640, Neofi1|8519|7000001157002773		URET_02059	BcT4_7102T1, BcT4_2047T1	Botci1|10264|BC1T_07406, Botci1|16224|BC1T_12267	Sclsc1|8399|SS1G_13822T0, Sclsc1|4488|SS1G_10944T0
PF00046	AB09710.1	Bauco1|66204|e_gw1.4.1690.1	Clafu1|188653|scf7180000130095_G9348	Cocsa1|156710|gm1.1526_g	Dotse1|61556|fgenesh1_pm.4_#_88	Hyspu1|4322|NODE_233_length_406774_cov_26..g3481.t1	Lepmu1|11237|Lema_T071480.1	Mycgr3|91535|fgenesh1_pg.C_chr_3000245	SNOT_06522	Pyrtt1|7233|PTTG_14989.1	PTRG_01423	Sepmu1|148643|estExt_fgenesh1_kg.C_4_t10227	Seppo1|20596|gm1.6203_g	Settu1|18437|gm1.563_g	CIHT_06761	Aspcl1|5013|7000001156855225	Aspfl1|29123|7000001155793215		Aspfu1|5545|Afu4g11000_mRNA	Aspnid1|10250|AN5632	57355	A_niger_CBS_513_88_current_orf_trans_all|An04g05670	Aspor1|3672|AO090003001118_mRNA	Aspte1|7539|ATET_03976	HCEG_02422T0		255947874|XP_002564704.1|	URET_05073	BcT4_7866T1	Botci1|9710|BC1T_01360	Sclsc1|13121|SS1G_06150T0	Tubme1|7359|GSTUMT00012039001	CAWT_05185	241956480|XP_002420960.1|	50288257|XP_446557.1|	PGUT_00883	CLUT_05481	CPAG_02717.1	Cante1|99281|fgenesh2_pm.00021_#_688	CTRT_02880	294658547|XP_460889.2|		50304803|XP_452357.1|	254570529|XP_002492374.1|	Picst3|46785|e_gwh1.5.1.1111.1	SacceM3707_1|36891|fgenesh1_kg.14_#_77_#_NP_010774.2		SacceM3837_1|36653|fgenesh1_kg.12_#_184_#_NP_010774.2	SacceM3838_1|30559|fgenesh1_kg.1_#_77_#_NP_010774.2
PF00046
PF00046		Bauco1|71605|e_gw1.7.1183.1	Clafu1|183959|scf7180000126533_G8574	Cocsa1|179717|estExt_Genemark1.C_4_t10328	Dotse1|154934|estExt_Genewise1.C_7_t20123		Lepmu1|733|Lema_T007330.1	Mycgr3|43667|e_gw1.6.1041.1	SNOT_03314	Pyrtt1|7122|PTTG_14858.1	PTRG_11562			Settu1|91496|e_gw1.3.1597.1	CIHT_00248	Aspcl1|4243|7000001156851353	Aspfl1|34875|7000001155849169		Aspfu1|1663|Afu2g00340_mRNA	Aspnid1|9489|AN10333	129033	A_niger_CBS_513_88_current_orf_trans_all|An12g10510	Aspor1|1073|AO090005001109_mRNA	Aspte1|8766|ATET_05203			255947852|XP_002564693.1|	URET_07059													294656266|XP_458517.2|
PF00046																													BcT4_5163T1	Botci1|385|BC1T_00386	Sclsc1|11493|SS1G_04522T0
PF00046																													BcT4_570T1	Botci1|8676|BC1T_06476	Sclsc1|669|SS1G_00669T0	Tubme1|910|GSTUMT00004451001
PF00046																														Botci1|6527|BC1T_15930						PGUT_01546
PF00046																																Tubme1|2164|GSTUMT00003475001
PF00046																																Tubme1|6789|GSTUMT00011138001											50303319|XP_451601.1|			SacceM3707_1|32255|fgenesh1_kg.3_#_518_#_NP_013685.1		SacceM3837_1|32480|fgenesh1_kg.3_#_511_#_NP_013685.1	SacceM3838_1|34769|fgenesh1_kg.6_#_520_#_NP_013685.1
PF00046																																								CTRT_05302		Dekbr2|67529|fgenesh1_pm.21_#_6		254574436|XP_002494327.1|		SacceM3707_1|37976|fgenesh1_kg.19_#_9_#_NP_010020.1		SacceM3837_1|38499|fgenesh1_kg.22_#_8_#_NP_010020.1, SacceM3837_1|93320|e_gw1.23.160.1	SacceM3838_1|37884|fgenesh1_kg.16_#_9_#_NP_010020.1
PF00046																																	CAWT_04874	241956083|XP_002420762.1|	50293379|XP_449101.1|	PGUT_02484	CLUT_01830	CPAG_03842.1	Cante1|129585|estExt0_fgenesh2_pm0.C_000080072	CTRT_06116	294660002|XP_462460.2|	Dekbr2|24806|fgenesh1_kg.3_#_173_#_Locus1443v1rpkm110.28	50307061|XP_453508.1|	254570122|XP_002492171.1|	Picst3|34942|fgenesh1_pm.C_chr_2.1000191	SacceM3707_1|30352|fgenesh1_kg.1_#_214_#_NP_010177.1		SacceM3837_1|30547|fgenesh1_kg.1_#_212_#_NP_010177.1	SacceM3838_1|31381|fgenesh1_kg.1_#_899_#_NP_010177.1
PF00046																																	CAWT_05554	241957369|XP_002421404.1|				CPAG_03922.1	Cante1|114099|fgenesh2_kg.00015_#_362_#_isotig05003	CTRT_05054		Dekbr2|29383|gw1.1.558.1	50304091|XP_451995.1|		Picst3|32431|fgenesh1_pg.C_chr_5.1000595
PF00046																																													Picst3|65833|estExt_fgenesh1_pm.C_chr_5.10316
PF00046																																						CPAG_00635.1
PF00046																																			50285627|XP_445242.1|											SacceM3707_1|32914|fgenesh1_kg.4_#_511_#_NP_015148.1	SacceM3836_1|110195|fgenesh1_kg.3_#_513_#_NP_015148.1	SacceM3837_1|32769|fgenesh1_kg.4_#_141_#_NP_015148.1	SacceM3838_1|32480|fgenesh1_kg.3_#_139_#_NP_015148.1
PF00046																																											50304513|XP_452211.1|			SacceM3707_1|38047|fgenesh1_kg.19_#_80_#_NP_009866.1, SacceM3707_1|38679|fgenesh1_kg.26_#_13_#_NP_009866.1	SacceM3836_1|49903|e_gw1.16.285.1	SacceM3837_1|38570|fgenesh1_kg.22_#_79_#_NP_009868.3	SacceM3838_1|92247|e_gw1.16.474.1, SacceM3838_1|37956|fgenesh1_kg.16_#_81_#_NP_009866.1
PF00046
PF00046
PF00046																													BcT4_4554T1	Botci1|1992|BC1T_13537	Sclsc1|6878|SS1G_11975T0
PF00046
PF00046	AB06876.1	Bauco1|472790|CE311687_4666	Clafu1|184750|scf7180000127302_G149		Dotse1|21906|gm1.3046_g		Lepmu1|9553|Lema_T043720.1					Sepmu1|80987|estExt_Genewise1.C_2_t50338	Seppo1|107268|e_gw1.64.145.1	Settu1|155577|fgenesh1_pm.4_#_522, Settu1|155581|fgenesh1_pm.4_#_526			Aspfl1|31686|7000001155831079		Aspfu1|9776|Afu8g07350_mRNA, Aspfu1|9777|Afu8g07360_mRNA	Aspnid1|3544|AN11002, Aspnid1|3543|AN11003	191468, 44470	A_niger_CBS_513_88_current_orf_trans_all|An03g04760	Aspor1|7324|AO090701000777_mRNA, Aspor1|7325|AO090701000776_mRNA	Aspte1|2357|ATET_08219		Neofi1|6017|7000001156990354	255938243|XP_002559892.1|, 255938245|XP_002559893.1|		BcT4_7940T1	Botci1|9831|BC1T_01481
PF00046
PF00046
PF00046
PF00046
PF00046
PF00046
PF00046
PF00046
PF00046
PF00046
PF00046
PF00096	AB00218.1	Bauco1|86213|estExt_Genewise1.C_4_t10475	Clafu1|196819|scf7180000130934_G2472	Cocsa1|176125|fgenesh1_pm.18_#_112	Dotse1|69682|estExt_fgenesh1_kg.C_2_t20154	Hyspu1|9411|NODE_639_length_133601_cov_26..g6713.t1	Lepmu1|2545|Lema_T078460.1	Mycgr3|90980|fgenesh1_pg.C_chr_2000670	SNOT_10626	Pyrtt1|5002|PTTG_12094.1	PTRG_09820	Sepmu1|147395|estExt_fgenesh1_kg.C_2_t20018	Seppo1|43591|fgenesh1_pm.4_#_4	Settu1|37086|fgenesh1_pg.11_#_426	CIHT_03370	Aspcl1|1532|7000001156827992	Aspfl1|35531|7000001155843040		Aspfu1|3196|Afu2g17220_mRNA	Aspnid1|2915|AN9492	55156	A_niger_CBS_513_88_current_orf_trans_all|An04g09290	Aspor1|7019|AO090102000098_mRNA	Aspte1|4163|ATET_10025	HCEG_03574T0		255956449|XP_002568977.1|	URET_04917	BcT4_9644T1	Botci1|12024|BC1T_08399	Sclsc1|10539|SS1G_03568T0	Tubme1|6172|GSTUMT00010178001, Tubme1|6174|GSTUMT00010180001
PF00096	AB00283.1	Bauco1|67325|e_gw1.4.1024.1	Clafu1|196368|scf7180000130908_G9636	Cocsa1|345742|MIX5161_74_89	Dotse1|69724|estExt_fgenesh1_kg.C_2_t20200	Hyspu1|8287|NODE_49_length_132602_cov_26.6.g928.t1	Lepmu1|2685|Lema_T079860.1			Pyrtt1|4759|PTTG_11759.1	PTRG_09937	Sepmu1|37969|e_gw1.2.1813.1	Seppo1|69099|gw1.74.25.1	Settu1|102725|e_gw1.11.282.1	CIHT_03457	Aspcl1|1464|7000001156827645	Aspfl1|35606|7000001155841893		Aspfu1|3132|Afu2g16540_mRNA	Aspnid1|2821|AN7330	182392	A_niger_CBS_513_88_current_orf_trans_all|An15g07080	Aspor1|6942|AO090102000189_mRNA	Aspte1|5838|ATET_02275	HCEG_03057T0		255956263|XP_002568884.1|	URET_04840
PF00096	AB00691.1			Cocsa1|166557|fgenesh1_pm.1_#_588										Settu1|19347|gm1.1473_g
PF00096	AB00853.1	Bauco1|354810|CE193707_18870	Clafu1|187491|scf7180000129134_G3497	Cocsa1|210469|CE5910_15454	Dotse1|70683|estExt_fgenesh1_kg.C_3_t20175	Hyspu1|8680|NODE_51_length_70626_cov_26.44.g1045.t1	Lepmu1|10835|Lema_T067460.1	Mycgr3|88718|fgenesh1_pg.C_chr_1000135	SNOT_00063	Pyrtt1|6606|PTTG_14132.1	PTRG_10615	Sepmu1|148006|estExt_fgenesh1_kg.C_3_t10188	Seppo1|105829|e_gw1.55.130.1	Settu1|162780|fgenesh1_kg.2_#_12_#_isotig07480	CIHT_10639	Aspcl1|8064|7000001156884337	Aspfl1|29262|7000001155794761		Aspfu1|345|Afu1g03710_mRNA	Aspnid1|2089|AN4021	212012	A_niger_CBS_513_88_current_orf_trans_all|An18g04010	Aspor1|3542|AO090003000970_mRNA	Aspte1|7401|ATET_03838	HCEG_05257T0	Neofi1|3452|7000001156977681	255940686|XP_002561112.1|	URET_01812	BcT4_8999T1	Botci1|1576|BC1T_13154	Sclsc1|5298|SS1G_12081T0	Tubme1|1593|GSTUMT00004755001
PF00096	AB01819.1	Bauco1|41705|gw1.11.95.1	Clafu1|195369|scf7180000130835_G12057	Cocsa1|314954|CE110395_28514	Dotse1|71762|estExt_fgenesh1_kg.C_5_t10232	Hyspu1|12271|NODE_97_length_301247_cov_26.4.g1555.t1	Lepmu1|11608|Lema_T058600.1	Mycgr3|100278|estExt_fgenesh1_pm.C_chr_50253	SNOT_13619	Pyrtt1|4516|PTTG_11464.1	PTRG_11185	Sepmu1|148917|estExt_fgenesh1_kg.C_4_t20020	Seppo1|91971|e_gw1.3.164.1	Settu1|92951|e_gw1.4.626.1		Aspcl1|997|7000001156825262	Aspfl1|36343|7000001155820809		Aspfu1|2665|Afu2g11780_mRNA	Aspnid1|4071|AN6195	206681	A_niger_CBS_513_88_current_orf_trans_all|An02g03830	Aspor1|5292|AO090026000464_mRNA	Aspte1|4680|ATET_01118		Neofi1|7846|7000001156999522	255946197|XP_002563866.1|	URET_02413	BcT4_3992T1		Sclsc1|3478|SS1G_09934T0	Tubme1|1299|GSTUMT00002587001	CAWT_06116	241952462|XP_002418953.1|	50284817|XP_444836.1|	PGUT_04840	CLUT_00195	CPAG_02486.1	Cante1|121320|estExt0_Genewise2Plus0.C_00015_t10033	CTRT_01933	294658179|XP_460516.2|	Dekbr2|27194|gw1.5.26.1, Dekbr2|27799|gw1.3.131.1	50308881|XP_454446.1|	254573292|XP_002493755.1|, 254567095|XP_002490658.1|	Picst3|48819|e_gwh1.6.1.920.1
PF00096	AB02276.1		Clafu1|191427|scf7180000130411_G6164	Cocsa1|33541|fgenesh1_kg.2_#_677_#_Locus21068v2rpkm1.23	Dotse1|74621|estExt_fgenesh1_kg.C_100026	Hyspu1|10689|NODE_756_length_279054_cov_26..g7602.t1	Lepmu1|3389|Lema_T098560.1	Mycgr3|87993|fgenesh1_pm.C_chr_11000085	SNOT_11987	Pyrtt1|5662|PTTG_12899.1	PTRG_03318	Sepmu1|73426|estExt_Genewise1Plus.C_11_t20312	Seppo1|118885|estExt_Genewise1.C_190116	Settu1|37312|fgenesh1_pg.12_#_114															BcT4_9081T1		Sclsc1|6695|SS1G_11792T0
PF00096	AB03300.1	Bauco1|35270|fgenesh1_kg.8_#_367_#_Locus7280v2rpkm3.03	Clafu1|184961|scf7180000127332_G7194	Cocsa1|161582|gm1.6398_g	Dotse1|71851|estExt_fgenesh1_kg.C_5_t10326	Hyspu1|1128|NODE_1220_length_910039_cov_26.g8859.t1	Lepmu1|7821|Lema_T027150.1	Mycgr3|100355|estExt_fgenesh1_pm.C_chr_50368	SNOT_04235	Pyrtt1|3774|PTTG_10534.1	PTRG_07594	Sepmu1|127503|fgenesh1_kg.8_#_406_#_isotig00554	Seppo1|21709|gm1.7316_g	Settu1|28406|gm1.10532_g	CIHT_04107	Aspcl1|1308|7000001156826850	Aspfl1|36578|7000001155819875		Aspfu1|2854|Afu2g13770_mRNA	Aspnid1|8178|AN2421	36954	A_niger_CBS_513_88_current_orf_trans_all|An02g05420	Aspor1|5519|AO090026000200_mRNA	Aspte1|4925|ATET_01363	HCEG_05290T0	Neofi1|8039|7000001157000467	255933127|XP_002558034.1|	URET_01842	BcT4_952T1	Botci1|13695|BC1T_02209	Sclsc1|9559|SS1G_02974T0	Tubme1|5306|GSTUMT00008750001	CAWT_05972	241952118|XP_002418781.1|	50293229|XP_449026.1|			CPAG_02311.1		CTRT_01953		Dekbr2|37249|gw1.8.349.1			Picst3|67626|estExt_fgenesh1_pg.C_chr_4.10468
PF00096
PF00096	AB03831.1	Bauco1|122004|fgenesh1_pm.5_#_579	Clafu1|195599|scf7180000130847_G388	Cocsa1|248822|CE44263_3659	Dotse1|75929|estExt_fgenesh1_kg.C_130256	Hyspu1|9853|NODE_680_length_239718_cov_25..g7138.t1	Lepmu1|10363|Lema_T045490.1	Mycgr3|50257|e_gw1.12.463.1	SNOT_05345	Pyrtt1|651|PTTG_06499.1	PTRG_04320	Sepmu1|152127|estExt_fgenesh1_kg.C_120172	Seppo1|106626|e_gw1.59.116.1	Settu1|24691|gm1.6817_g	CIHT_04696	Aspcl1|4647|7000001156853436	Aspfl1|33246|7000001155824991		Aspfu1|5166|Afu4g07090_mRNA	Aspnid1|776|AN4418	213255	A_niger_CBS_513_88_current_orf_trans_all|An04g01500	Aspor1|4824|AO090023000866_mRNA	Aspte1|9065|ATET_05502	HCEG_01455T0	Neofi1|1025|7000001156965370	255949924|XP_002565729.1|	URET_05584	BcT4_2496T1	Botci1|3999|BC1T_14205	Sclsc1|10940|SS1G_03969T0	Tubme1|152|GSTUMT00004003001
PF00096	AB03945.1	Bauco1|130739|estExt_fgenesh1_pg.C_5_t20090	Clafu1|188056|scf7180000129994_G34	Cocsa1|249666|CE45107_10036	Dotse1|152208|estExt_Genewise1.C_5_t30215	Hyspu1|5382|NODE_297_length_69738_cov_28.7.g4355.t1	Lepmu1|10448|Lema_T046340.1	Mycgr3|50313|e_gw1.12.816.1	SNOT_05002	Pyrtt1|10785|PTTG_19703.1	PTRG_04116	Sepmu1|152049|estExt_fgenesh1_kg.C_120090	Seppo1|49510|fgenesh1_pm.76_#_15	Settu1|132094|estExt_Genewise1.C_240095	CIHT_06576	Aspcl1|7749|7000001156882747	Aspfl1|37854|7000001155805966		Aspfu1|659|Afu1g06900_mRNA	Aspnid1|10144|AN5726	120185	A_niger_CBS_513_88_current_orf_trans_all|An18g05920	Aspor1|2473|AO090001000491_mRNA	Aspte1|6491|ATET_02928	HCEG_01548T0	Neofi1|3142|7000001156976112	255935447|XP_002558750.1|	URET_01940	BcT4_5340T1	Botci1|92|BC1T_00093	Sclsc1|11647|SS1G_04676T0	Tubme1|1905|GSTUMT00003205001	CAWT_02888	241953509|XP_002419476.1|	50294466|XP_449644.1|	PGUT_01998	CLUT_04763	CPAG_02889.1	Cante1|114327|fgenesh2_kg.00018_#_40_#_isotig02124	CTRT_02450	294654703|XP_456764.2|	Dekbr2|37746|gw1.4.847.1	50308677|XP_454342.1|	254569774|XP_002491997.1|	Picst3|67047|estExt_fgenesh1_pg.C_chr_2.10766
PF00096	AB04090.1, AB10568.1	Bauco1|135551|estExt_fgenesh1_pm.C_1_t10379	Clafu1|189565|scf7180000130264_G1322	Cocsa1|184320|estExt_Genemark1.C_140219	Dotse1|68527|estExt_fgenesh1_kg.C_1_t30198	Hyspu1|2606|NODE_164_length_229190_cov_25..g2346.t1	Lepmu1|11344|Lema_T072550.1	Mycgr3|40797|e_gw1.4.120.1	SNOT_11739	Pyrtt1|7036|PTTG_14738.1	PTRG_00091	Sepmu1|145881|estExt_fgenesh1_kg.C_1_t10386	Seppo1|18550|gm1.4157_g	Settu1|167089|fgenesh1_kg.11_#_118_#_isotig01228	CIHT_02945	Aspcl1|5973|7000001156872078	Aspfl1|29457|7000001155796693		Aspfu1|4334|Afu3g11970_mRNA	Aspnid1|9302|AN2855	47049	A_niger_CBS_513_88_current_orf_trans_all|An02g07890	Aspor1|3364|AO090003000758_mRNA	Aspte1|8303|ATET_04740	HCEG_02956T0	Neofi1|4132|7000001156980969	255942241|XP_002561889.1|	URET_07541	BcT4_10120T1	Botci1|6313|BC1T_15891	Sclsc1|14326|SS1G_07355T0	Tubme1|2832|GSTUMT00005680001	CAWT_00020	241950495|XP_002417970.1|	50286841|XP_445850.1|	PGUT_04993	CLUT_01736	CPAG_04254.1		CTRT_03710	294656410|XP_458676.2|	Dekbr2|26355|fgenesh1_kg.11_#_40_#_Locus1078v1rpkm149.72	50307967|XP_453982.1|	254571481|XP_002492850.1|	Picst3|34444|fgenesh1_pm.C_chr_1.1000453	SacceM3707_1|35603|fgenesh1_kg.9_#_357_#_NP_011836.1	SacceM3836_1|116422|fgenesh1_kg.26_#_45_#_NP_011836.1	SacceM3837_1|35884|fgenesh1_kg.9_#_356_#_NP_011836.1	SacceM3838_1|39025|fgenesh1_kg.23_#_48_#_NP_011836.1
PF00096	AB04255.1	Bauco1|67300|e_gw1.4.584.1	Clafu1|196477|scf7180000130908_G10419	Cocsa1|317847|CE113288_7184	Dotse1|69945|estExt_fgenesh1_kg.C_2_t20427	Hyspu1|6651|NODE_406_length_114698_cov_25..g5104.t1	Lepmu1|4718|Lema_T107430.1	Mycgr3|48508|e_gw1.10.63.1	SNOT_10302	Pyrtt1|4782|PTTG_11782.1	PTRG_05513	Sepmu1|147252|estExt_fgenesh1_kg.C_2_t10371	Seppo1|100080|e_gw1.26.134.1	Settu1|19859|gm1.1985_g	CIHT_03500	Aspcl1|1437|7000001156827502	Aspfl1|35654|7000001155842038		Aspfu1|3103|Afu2g16230_mRNA		210333	A_niger_CBS_513_88_current_orf_trans_all|An15g06600	Aspor1|6901|AO090102000244_mRNA	Aspte1|5886|ATET_02323	HCEG_03122T0	Neofi1|8289|7000001157001655	255952987|XP_002567246.1|	URET_04801	BcT4_3362T1	Botci1|10240|BC1T_07603	Sclsc1|10087|SS1G_03115T0	Tubme1|3800|GSTUMT00001294001
PF00096	AB05424.1									Pyrtt1|2889|PTTG_09414.1				Settu1|163829|fgenesh1_kg.3_#_413_#_isotig03723
PF00096	AB05896.1					Hyspu1|4067|NODE_224_length_282649_cov_26..g3226.t1
PF00096	AB06462.1	Bauco1|35569|fgenesh1_kg.9_#_79_#_Locus1321v3rpkm17.37	Clafu1|193488|scf7180000130692_G6691, Clafu1|193648|scf7180000130702_G3514	Cocsa1|96564|e_gw1.12.1072.1	Dotse1|71373|estExt_fgenesh1_kg.C_4_t20134		Lepmu1|2026|Lema_T082580.1	Mycgr3|54143|estExt_Genewise1.C_chr_13365	SNOT_10386	Pyrtt1|8609|PTTG_16938.1	PTRG_12154	Sepmu1|117140|gm1.4879_g	Seppo1|96949|e_gw1.16.261.1			Aspcl1|8100|7000001156884526	Aspfl1|31578|7000001155832556, Aspfl1|34570|7000001155846600		Aspfu1|290|Afu1g03140_mRNA, Aspfu1|1678|Afu2g00490_mRNA	Aspnid1|3056|AN7120, Aspnid1|6505|AN0280	43342, 55419	A_niger_CBS_513_88_current_orf_trans_all|An09g03300, A_niger_CBS_513_88_current_orf_trans_all|An01g04880	Aspor1|7439|AO090701000639_mRNA, Aspor1|1360|AO090005000767_mRNA	Aspte1|2528|ATET_08390, Aspte1|6091|ATET_02528		Neofi1|1190|7000001156966212, Neofi1|3500|7000001156977928			BcT4_2429T1	Botci1|4667|BC1T_04496	Sclsc1|1662|SS1G_08118T0
PF00096	AB06565.1	Bauco1|49290|gw1.9.575.1	Clafu1|191322|scf7180000130406_G13651	Cocsa1|308127|CE103568_21163	Dotse1|67840|estExt_fgenesh1_kg.C_1_t10462	Hyspu1|8953|NODE_5425_length_488845_cov_26.g10666.t1	Lepmu1|6706|Lema_T116510.1	Mycgr3|109219|estExt_fgenesh1_pg.C_chr_40488	SNOT_01064	Pyrtt1|629|PTTG_06377.1	PTRG_07080	Sepmu1|146750|estExt_fgenesh1_kg.C_1_t30337	Seppo1|130806|estExt_Genewise1Plus.C_310250	Settu1|24029|gm1.6155_g	CIHT_08013	Aspcl1|121|7000001156819804	Aspfl1|34458|7000001155848217		Aspfu1|9549|Afu8g05010_mRNA	Aspnid1|7149|AN1500	214526	A_niger_CBS_513_88_current_orf_trans_all|An16g07795	Aspor1|1469|AO090005000641_mRNA	Aspte1|121|ATET_00121	HCEG_03903T0		255945527|XP_002563531.1|	URET_01543	BcT4_2658T1	Botci1|9622|BC1T_07348	Sclsc1|14396|SS1G_07425T0	Tubme1|2183|GSTUMT00003504001
PF00096	AB06726.1	Bauco1|55242|gw1.10.876.1, Bauco1|30870|fgenesh1_kg.3_#_40_#_Locus12951v1rpkm0.62	Clafu1|186678|scf7180000128619_G11082	Cocsa1|115173|estExt_Genewise1.C_5_t40067	Dotse1|72328|estExt_fgenesh1_kg.C_6_t10021	Hyspu1|11971|NODE_897_length_250306_cov_26..g8259.t1	Lepmu1|6596|Lema_T115410.1	Mycgr3|46008|e_gw1.8.752.1	SNOT_07867	Pyrtt1|11151|PTTG_20203.1	PTRG_07495, PTRG_12035	Sepmu1|149741|estExt_fgenesh1_kg.C_6_t10202	Seppo1|29685|fgenesh1_kg.7_#_21_#_isotig05665	Settu1|156687|fgenesh1_pm.6_#_530			Aspfl1|33983|7000001155850458		Aspfu1|1626|Afu1g17640_mRNA, Aspfu1|8573|Afu7g00652_mRNA	Aspnid1|8702|AN3391, Aspnid1|4817|AN6747	180885	A_niger_CBS_513_88_current_orf_trans_all|An07g01380	Aspor1|1895|AO090005000144_mRNA	Aspte1|3147|ATET_09009, Aspte1|9891|ATET_06328		Neofi1|4898|7000001156984798, Neofi1|2142|7000001156971057	255933664|XP_002558211.1|			Botci1|428|BC1T_00429
PF00096	AB07424.1	Bauco1|81988|estExt_Genewise1.C_1_t30293	Clafu1|186571|scf7180000128495_G13904	Cocsa1|95919|e_gw1.12.867.1	Dotse1|93227|gw1.1.91.1	Hyspu1|7113|NODE_447_length_264275_cov_26..g5494.t1	Lepmu1|10021|Lema_T053500.1	Mycgr3|15680|gw1.1.1107.1	SNOT_06818	Pyrtt1|8781|PTTG_17162.1	PTRG_00498	Sepmu1|146122|estExt_fgenesh1_kg.C_1_t20139	Seppo1|28516|fgenesh1_kg.1_#_5_#_isotig06360	Settu1|98023|e_gw1.7.23.1	CIHT_08687	Aspcl1|7516|7000001156881562	Aspfl1|25991|7000001155854233		Aspfu1|892|Afu1g10280_mRNA	Aspnid1|5435|AN1254	176861	A_niger_CBS_513_88_current_orf_trans_all|An08g02190	Aspor1|9499|AO090038000401_mRNA	Aspte1|218|ATET_00218	HCEG_02211T0		255940128|XP_002560833.1|	URET_03426		Botci1|545|BC1T_03252	Sclsc1|5697|SS1G_01198T0	Tubme1|6970|GSTUMT00011427001
PF00096				Cocsa1|165690|gm1.10506_g			Lepmu1|9773|Lema_T051020.1		SNOT_07076	Pyrtt1|10372|PTTG_19158.1	PTRG_00865			Settu1|97536|e_gw1.7.833.1
PF00096	AB04741.1, AB08612.1	Bauco1|29157|fgenesh1_kg.1_#_453_#_Locus5076v1rpkm21.31	Clafu1|187101|scf7180000129012_G11224	Cocsa1|107886|estExt_Genewise1.C_2_t10196, Cocsa1|124944|estExt_Genewise1.C_14_t10053	Dotse1|78718|estExt_fgenesh1_pg.C_3_t10457	Hyspu1|11368|NODE_8253_length_347971_cov_26.g11263.t1	Lepmu1|7232|Lema_T121770.1, Lepmu1|871|Lema_T008710.1	Mycgr3|32778|e_gw1.1.537.1	SNOT_10151, SNOT_06363	Pyrtt1|4734|PTTG_11733.1, Pyrtt1|10009|PTTG_18691.1	PTRG_02671, PTRG_02110	Sepmu1|106556|fgenesh1_pg.3_#_215	Seppo1|21038|gm1.6645_g	Settu1|162538|fgenesh1_kg.1_#_553_#_isotig04176, Settu1|136488|estExt_Genewise1Plus.C_3_t10191	CIHT_00388	Aspcl1|6983|7000001156878778	Aspfl1|34923|7000001155845274		Aspfu1|1418|Afu1g15550_mRNA	Aspnid1|5836|AN0885, Aspnid1|5173|AN9328	195925	A_niger_CBS_513_88_current_orf_trans_all|An01g13790	Aspor1|1029|AO090005001162_mRNA	Aspte1|8811|ATET_05248	HCEG_02804T0	Neofi1|2361|7000001156972158	255930359|XP_002556739.1|	URET_07158	BcT4_889T1	Botci1|8653|BC1T_06341	Sclsc1|9683|SS1G_03098T0
PF00096	AB08741.1	Bauco1|111947|estExt_Genewise1Plus.C_9_t20456	Clafu1|189263|scf7180000130177_G8181	Cocsa1|139974|estExt_Genewise1Plus.C_5_t30083	Dotse1|163794|estExt_Genewise1Plus.C_1_t50344	Hyspu1|9469|NODE_654_length_12441_cov_27.4.g6754.t1	Lepmu1|6895|Lema_T118400.1	Mycgr3|89374|fgenesh1_pg.C_chr_1000791	SNOT_00251	Pyrtt1|4483|PTTG_11418.1	PTRG_06999	Sepmu1|145979|estExt_fgenesh1_kg.C_1_t10491	Seppo1|42053|fgenesh1_pg.114_#_2	Settu1|174228|estExt_fgenesh1_pm.C_80264	CIHT_08869	Aspcl1|7928|7000001156883638	Aspfl1|29410|7000001155797515		Aspfu1|483|Afu1g05150_mRNA	Aspnid1|9425|AN2748	36184	A_niger_CBS_513_88_current_orf_trans_all|An01g04370	Aspor1|3409|AO090003000811_mRNA	Aspte1|6145|ATET_02582	HCEG_05469T0	Neofi1|3319|7000001156977010	255941142|XP_002561340.1|	URET_06671	BcT4_2823T1	Botci1|5487|BC1T_04736	Sclsc1|14279|SS1G_07308T0	Tubme1|2975|GSTUMT00000663001	CAWT_04242	241951398|XP_002418421.1|	50288733|XP_446796.1|	PGUT_05357	CLUT_04518	CPAG_01448.1	Cante1|112806|fgenesh2_kg.00006_#_349_#_isotig05070	CTRT_01631	294655786|XP_457980.2|	Dekbr2|23472|fgenesh1_kg.1_#_220_#_Locus3833v4rpkm4.60	50303493|XP_451688.1|	254569292|XP_002491756.1|	Picst3|31236|fgenesh1_pg.C_chr_4.1000107	SacceM3707_1|32415|fgenesh1_kg.4_#_12_#_NP_015512.1	SacceM3836_1|109694|fgenesh1_kg.3_#_12_#_NP_015512.1	SacceM3837_1|33270|fgenesh1_kg.4_#_642_#_NP_015512.1	SacceM3838_1|32981|fgenesh1_kg.3_#_640_#_NP_015512.1
PF00096	AB09078.1	Bauco1|68708|e_gw1.5.1362.1	Clafu1|191987|scf7180000130502_G211	Cocsa1|136667|estExt_Genewise1Plus.C_3_t40090	Dotse1|72344|estExt_fgenesh1_kg.C_6_t10037	Hyspu1|3281|NODE_1948_length_246817_cov_25.g9669.t1	Lepmu1|5913|Lema_T018870.1	Mycgr3|46610|e_gw1.8.1357.1	SNOT_09345	Pyrtt1|10250|PTTG_19009.1	PTRG_01131	Sepmu1|149720|estExt_fgenesh1_kg.C_6_t10179	Seppo1|44270|fgenesh1_pm.7_#_71	Settu1|105303|e_gw1.13.578.1	CIHT_06933	Aspcl1|6396|7000001156875779	Aspfl1|31016|7000001155829640		Aspfu1|7685|Afu6g05160_mRNA	Aspnid1|4545|AN6503	40300	A_niger_CBS_513_88_current_orf_trans_all|An15g00120	Aspor1|7978|AO090701000019_mRNA	Aspte1|9221|ATET_05658	HCEG_07510T0	Neofi1|9514|7000001157007693	255931539|XP_002557326.1|	URET_03153	BcT4_7325T1	Botci1|10892|BC1T_08188	Sclsc1|2294|SS1G_08750T0	Tubme1|2228|GSTUMT00005141001	CAWT_01591	241958196|XP_002421817.1|	50293023|XP_448944.1|	PGUT_04034	CLUT_02229	CPAG_01285.1	Cante1|105242|gwp2.e_gw0.00015.572.1	CTRT_00920	294654815|XP_002770034.1|	Dekbr2|25715|fgenesh1_kg.6_#_81_#_Locus1668v1rpkm93.35	50312215|XP_456139.1|	254572996|XP_002493607.1|	Picst3|88332|estExt_gwp_genewisePlus_human.C_chr_3.10541	SacceM3707_1|31367|fgenesh1_kg.2_#_377_#_NP_014756.1	SacceM3836_1|108637|fgenesh1_kg.1_#_371_#_NP_014756.1	SacceM3837_1|31601|fgenesh1_kg.2_#_385_#_NP_014756.1	SacceM3838_1|31972|fgenesh1_kg.2_#_379_#_NP_014756.1
PF00096	AB09132.1	Bauco1|130293|estExt_fgenesh1_pg.C_5_t10105	Clafu1|192013|scf7180000130502_G1785	Cocsa1|292626|CE88067_16132	Dotse1|72706|estExt_fgenesh1_kg.C_6_t10415	Hyspu1|11892|NODE_893_length_292342_cov_26..g8180.t1	Lepmu1|6309|Lema_T022830.1	Mycgr3|46840|e_gw1.8.87.1	SNOT_09292	Pyrtt1|7888|PTTG_15938.1	PTRG_01095	Sepmu1|118041|gm1.5780_g	Seppo1|95092|e_gw1.10.52.1	Settu1|105656|e_gw1.13.1261.1		Aspcl1|2139|7000001156840799	Aspfl1|36856|7000001155826235		Aspfu1|6419|Afu5g06190_mRNA	Aspnid1|8030|AN2290	57283	A_niger_CBS_513_88_current_orf_trans_all|An17g01580	Aspor1|535|AO090009000638_mRNA	Aspte1|3549|ATET_09411	HCEG_08065T0	Neofi1|1607|7000001156968320	255931973|XP_002557543.1|	URET_04327	BcT4_3120T1	Botci1|13431|BC1T_10211	Sclsc1|14107|SS1G_07136T0	Tubme1|3711|GSTUMT00006450001	CAWT_00682	241949245|XP_002417345.1|	50288917|XP_446888.1|, 50293975|XP_449399.1|	PGUT_03108	CLUT_02576	CPAG_01041.1	Cante1|127609|estExt0_Genewise2Plus0.C_00022_t30086	CTRT_04159	294659125|XP_461465.2|	Dekbr2|29960|gw1.2.527.1	50309429|XP_454722.1|	254573126|XP_002493672.1|	Picst3|84653|estExt_gwp_genewisePlus_worm.C_chr_6.10823	SacceM3707_1|35433|fgenesh1_kg.9_#_187_#_NP_011952.1	SacceM3836_1|113552|fgenesh1_kg.10_#_183_#_NP_011952.1	SacceM3837_1|35714|fgenesh1_kg.9_#_186_#_NP_011952.1	SacceM3838_1|36603|fgenesh1_kg.11_#_187_#_NP_011952.1
PF00096	AB09574.1	Bauco1|123056|fgenesh1_pm.7_#_225	Clafu1|190620|scf7180000130340_G9315	Cocsa1|299644|CE95085_3953	Dotse1|73378|estExt_fgenesh1_kg.C_7_t10495	Hyspu1|915|NODE_12063_length_768649_cov_2.g12016.t1	Lepmu1|985|Lema_T009850.1	Mycgr3|73447|estExt_Genewise1Plus.C_chr_61186	SNOT_03167	Pyrtt1|9434|PTTG_17956.1	PTRG_01771	Sepmu1|149169|estExt_fgenesh1_kg.C_5_t10111	Seppo1|109334|e_gw1.85.41.1	Settu1|171861|estExt_fgenesh1_pm.C_3_t10285	CIHT_10221	Aspcl1|5760|7000001156870907	Aspfl1|35006|7000001155843489		Aspfu1|4119|Afu3g09820_mRNA	Aspnid1|109|AN5003	56446	A_niger_CBS_513_88_current_orf_trans_all|An16g03490	Aspor1|946|AO090005001266_mRNA	Aspte1|8069|ATET_04506	HCEG_01649T0, HCEG_01650T0		255934172|XP_002558367.1|	URET_06865	BcT4_3705T1	Botci1|13396|BC1T_09794	Sclsc1|4743|SS1G_11199T0
PF00096	AB09849.1					Hyspu1|5942|NODE_3321_length_330971_cov_26.g10397.t1	Lepmu1|8179|Lema_T030730.1		SNOT_09641	Pyrtt1|2827|PTTG_09339.1				Settu1|43304|estExt_Genemark1.C_5_t20002
PF00096	AB10000.1						Lepmu1|9200|Lema_T040190.1			Pyrtt1|8001|PTTG_16096.1	PTRG_05628
PF00096	AB10053.1			Cocsa1|77085|e_gw1.1.1139.1			Lepmu1|83|Lema_T000830.1			Pyrtt1|5830|PTTG_13118.1	PTRG_02528			Settu1|184325|estExt_fgenesh1_pg.C_170143
PF00096	AB10138.1		Clafu1|184568|scf7180000127212_G7020	Cocsa1|206558|CE1999_5460	Dotse1|67771|estExt_fgenesh1_kg.C_1_t10387	Hyspu1|798|NODE_12063_length_768649_cov_2.g11899.t1	Lepmu1|9081|Lema_T039000.1	Mycgr3|92288|fgenesh1_pg.C_chr_4000068	SNOT_07349	Pyrtt1|4230|PTTG_11110.1	PTRG_05664	Sepmu1|146030|estExt_fgenesh1_kg.C_1_t20043	Seppo1|110023|e_gw1.92.40.1	Settu1|36611|fgenesh1_pg.10_#_520	CIHT_06279	Aspcl1|6712|7000001156877402	Aspfl1|36961|7000001155827768		Aspfu1|7359|Afu6g01910_mRNA	Aspnid1|1165|AN12029	211367	A_niger_CBS_513_88_current_orf_trans_all|An12g09190	Aspor1|432|AO090009000515_mRNA	Aspte1|1410|ATET_07272	HCEG_09132T0		255951150|XP_002566342.1|	URET_06011	BcT4_1761T1	Botci1|1194|BC1T_12966	Sclsc1|12221|SS1G_05250T0	Tubme1|7439|GSTUMT00012172001
PF00096	AB10658.1								SNOT_14031	Pyrtt1|9230|PTTG_17716.1				Settu1|163004|fgenesh1_kg.2_#_236_#_isotig06239
PF00096
PF00096	AB10489.1	Bauco1|118821|fgenesh1_pm.1_#_691	Clafu1|186156|scf7180000128058_G12121	Cocsa1|248227|CE43668_19818	Dotse1|70172|estExt_fgenesh1_kg.C_3_t10133	Hyspu1|8148|NODE_486_length_85549_cov_26.7.g6109.t1	Lepmu1|10334|Lema_T045200.1	Mycgr3|102207|estExt_fgenesh1_kg.C_chr_10255, Mycgr3|102206|estExt_fgenesh1_kg.C_chr_10254	SNOT_05430	Pyrtt1|3968|PTTG_10773.1	PTRG_04426	Sepmu1|62999|estExt_Genewise1Plus.C_3_t30360	Seppo1|121048|estExt_Genewise1.C_400221	Settu1|100153|e_gw1.9.266.1	CIHT_00457	Aspcl1|7161|7000001156879672	Aspfl1|26894|7000001155838434		Aspfu1|1242|Afu1g13750_mRNA	Aspnid1|6032|AN0709	198422	A_niger_CBS_513_88_current_orf_trans_all|An08g06850	Aspor1|6119|AO090012000498_mRNA	Aspte1|582|ATET_00582	HCEG_02852T0		255941506|XP_002561522.1|	URET_07210		Botci1|1793|BC1T_13397	Sclsc1|8126|SS1G_13549T0	Tubme1|3927|GSTUMT00006696001							Cante1|93460|fgenesh2_pg.00015_#_234				50304849|XP_452380.1|	254571615|XP_002492917.1|
PF00096		Bauco1|124151|fgenesh1_pm.9_#_207		Cocsa1|207272|CE2713_1417	Dotse1|68386|estExt_fgenesh1_kg.C_1_t30050	Hyspu1|4342|NODE_242_length_50823_cov_26.1.g3501.t1	Lepmu1|9313|Lema_T041320.1	Mycgr3|31676|e_gw1.1.4254.1	SNOT_07718	Pyrtt1|7659|PTTG_15591.1	PTRG_05588	Sepmu1|77933|estExt_Genewise1.C_1_t70376	Seppo1|110655|e_gw1.101.58.1	Settu1|125422|estExt_Genewise1.C_10_t20442											HCEG_09108T0		255951068|XP_002566301.1|		BcT4_1819T1	Botci1|13237|BC1T_09921	Sclsc1|12401|SS1G_05430T0	Tubme1|1385|GSTUMT00004702001
PF00096			Clafu1|183932|scf7180000126517_G5291		Dotse1|68933|estExt_fgenesh1_kg.C_1_t40130								Seppo1|89997|e_gw1.1.999.1
PF00096	AB07064.1	Bauco1|27452|fgenesh1_pg.13_#_64	Clafu1|192619|scf7180000130653_G13959	Cocsa1|156318|gm1.1134_g	Dotse1|22343|gm1.3483_g	Hyspu1|620|NODE_11883_length_486401_cov_2.g11727.t1	Lepmu1|53|Lema_T000530.1	Mycgr3|98361|estExt_fgenesh1_pm.C_chr_10309			PTRG_02561			Settu1|108791|e_gw1.17.511.1
PF00096	AB08162.1	Bauco1|28427|fgenesh1_pg.15_#_210	Clafu1|192962|scf7180000130673_G1844	Cocsa1|173537|fgenesh1_pm.11_#_354	Dotse1|75324|estExt_fgenesh1_kg.C_110334	Hyspu1|4597|NODE_251_length_295603_cov_26..g3735.t1	Lepmu1|12086|Lema_T063380.1	Mycgr3|105116|estExt_fgenesh1_kg.C_chr_70108	SNOT_03780	Pyrtt1|959|PTTG_06877.1	PTRG_02805	Sepmu1|151201|estExt_fgenesh1_kg.C_90319	Seppo1|109056|e_gw1.81.72.1	Settu1|100946|e_gw1.9.74.1	CIHT_01981	Aspcl1|4847|7000001156854411	Aspfl1|33048|7000001155825713		Aspfu1|5364|Afu4g09080_mRNA	Aspnid1|7322|AN1652	213031	A_niger_CBS_513_88_current_orf_trans_all|An04g03980	Aspor1|4630|AO090023000650_mRNA	Aspte1|8871|ATET_05308	HCEG_00829T0		255942843|XP_002562190.1|	URET_02461	BcT4_5068T1	Botci1|520|BC1T_00521	Sclsc1|11380|SS1G_04409T0	Tubme1|6054|GSTUMT00009963001
PF00096		Bauco1|311954|CE150851_4679											Seppo1|81159|gw1.68.124.1																BcT4_6466T1	Botci1|1112|BC1T_12819	Sclsc1|3132|SS1G_09588T0	Tubme1|6536|GSTUMT00010730001
PF00096		Bauco1|340532|CE179429_5699		Cocsa1|103842|e_gw1.20.234.1	Dotse1|74884|estExt_fgenesh1_kg.C_100310			Mycgr3|43059|e_gw1.6.804.1, Mycgr3|44386|e_gw1.6.68.1	SNOT_16150			Sepmu1|151937|estExt_fgenesh1_kg.C_110295	Seppo1|98065|e_gw1.19.18.1	Settu1|158575|fgenesh1_pm.10_#_436			Aspfl1|33380|7000001155788834			Aspnid1|2939|AN10910			Aspor1|10918|AO090103000508_mRNA, Aspor1|10919|AO090103000507_mRNA				255944825|XP_002563180.1|		BcT4_6447T1	Botci1|6952|BC1T_05017
PF00096	AB02113.1	Bauco1|368217|CE207114_9577	Clafu1|191866|scf7180000130478_G3037	Cocsa1|167983|fgenesh1_pm.2_#_816	Dotse1|158783|estExt_Genewise1.C_10_t20136	Hyspu1|5271|NODE_296_length_392959_cov_26..g4244.t1	Lepmu1|2998|Lema_T094650.1	Mycgr3|13471|gw1.11.241.1	SNOT_12220	Pyrtt1|2993|PTTG_09545.1	PTRG_03245	Sepmu1|81617|estExt_Genewise1.C_2_t70074	Seppo1|93140|e_gw1.5.310.1	Settu1|146970|estExt_Genewise1Plus.C_12_t20214	CIHT_06405	Aspcl1|5334|7000001156868449	Aspfl1|28738|7000001155816510		Aspfu1|3685|Afu3g05320_mRNA	Aspnid1|8611|AN9060	179063		Aspor1|9297|AO090020000003_mRNA	Aspte1|3143|ATET_09005	HCEG_04225T0	Neofi1|4779|7000001156984262	255945237|XP_002563386.1|	URET_07818	BcT4_4596T1	Botci1|14472|BC1T_11321	Sclsc1|4507|SS1G_10963T0	Tubme1|3443|GSTUMT00006195001	CAWT_01659	241958334|XP_002421886.1|	50291189|XP_448027.1|	PGUT_01661	CLUT_00288	CPAG_02900.1	Cante1|108904|gwp2.e_gw0.00021.709.1	CTRT_00777	294654607|XP_002770004.1|	Dekbr2|36042|gw1.3.1308.1	50307877|XP_453932.1|	254567081|XP_002490651.1|	Picst3|67190|estExt_fgenesh1_pg.C_chr_3.10031	SacceM3707_1|34763|fgenesh1_kg.7_#_440_#_NP_014172.1	SacceM3836_1|111709|fgenesh1_kg.6_#_77_#_NP_014172.1	SacceM3837_1|34970|fgenesh1_kg.7_#_442_#_NP_014172.1	SacceM3838_1|34884|fgenesh1_kg.7_#_77_#_NP_014172.1
PF00096												Sepmu1|58552|estExt_Genewise1Plus.C_1_t80398	Seppo1|78811|gw1.21.198.1
PF00096	AB06519.1	Bauco1|560772|CE399669_11275	Clafu1|189257|scf7180000130177_G8175	Cocsa1|308345|CE103786_4065	Dotse1|40634|fgenesh1_kg.1_#_910_#_isotig01812	Hyspu1|5465|NODE_3027_length_346033_cov_26.g10222.t1	Lepmu1|7103|Lema_T120480.1	Mycgr3|92648|fgenesh1_pg.C_chr_4000428	SNOT_00674	Pyrtt1|9538|PTTG_18095.1	PTRG_07073	Sepmu1|146618|estExt_fgenesh1_kg.C_1_t30197	Seppo1|17730|gm1.3337_g	Settu1|157430|fgenesh1_pm.8_#_254	CIHT_04280	Aspcl1|8109|7000001156884567	Aspfl1|34579|7000001155848501		Aspfu1|261|Afu1g02870_mRNA	Aspnid1|6513|AN0273	51958	A_niger_CBS_513_88_current_orf_trans_all|An01g04990	Aspor1|1352|AO090005000778_mRNA	Aspte1|6084|ATET_02521	HCEG_05418T0	Neofi1|3531|7000001156978073	255951352|XP_002566443.1|	URET_06720			Sclsc1|13967|SS1G_06996T0	Tubme1|6018|GSTUMT00009863001
PF00096	AB04249.1	Bauco1|60359|gw1.3.1720.1	Clafu1|184670|scf7180000127283_G5544	Cocsa1|170918|fgenesh1_pm.6_#_471	Dotse1|119625|e_gw1.1.764.1	Hyspu1|416|NODE_1154_length_264954_cov_26.g8724.t1	Lepmu1|4666|Lema_T106910.1	Mycgr3|78633|fgenesh1_kg.C_chr_1000580	SNOT_09974	Pyrtt1|11202|PTTG_20269.1	PTRG_05490	Sepmu1|78740|estExt_Genewise1.C_1_t90301	Seppo1|99585|e_gw1.24.234.1	Settu1|66774|gw1.6.847.1, Settu1|163192|fgenesh1_kg.2_#_424_#_isotig02249, Settu1|110934|e_gw1.23.211.1	CIHT_08777	Aspcl1|7235|7000001156880057	Aspfl1|26970|7000001155833984		Aspfu1|1171|Afu1g13050_mRNA	Aspnid1|6103|AN0644	55770	A_niger_CBS_513_88_current_orf_trans_all|An08g06030	Aspor1|6190|AO090012000585_mRNA	Aspte1|500|ATET_00500	HCEG_08193T0		255937249|XP_002559651.1|	URET_04420	BcT4_5917T1	Botci1|11662|BC1T_08978	Sclsc1|3820|SS1G_10276T0
PF00096		Bauco1|67601|e_gw1.4.1097.1	Clafu1|196697|scf7180000130931_G4502	Cocsa1|79683|e_gw1.2.1546.1	Dotse1|43570|fgenesh1_kg.4_#_271_#_isotig02754	Hyspu1|7658|NODE_451_length_688610_cov_26..g5755.t1	Lepmu1|5517|Lema_T014910.1	Mycgr3|14264|gw1.3.437.1	SNOT_06177	Pyrtt1|11168|PTTG_20225.1	PTRG_01511	Sepmu1|148618|estExt_fgenesh1_kg.C_4_t10200	Seppo1|112009|e_gw1.123.8.1	Settu1|18480|gm1.606_g	CIHT_02443	Aspcl1|4959|7000001156854953	Aspfl1|29070|7000001155794371		Aspfu1|5487|Afu4g10380_mRNA	Aspnid1|7703|AN1997	45333	A_niger_CBS_513_88_current_orf_trans_all|An04g06430	Aspor1|3725|AO090003001179_mRNA	Aspte1|873|ATET_00873	HCEG_00684T0		255948916|XP_002565225.1|	URET_00595	BcT4_3406T1	Botci1|12233|BC1T_08824	Sclsc1|4917|SS1G_11373T0	Tubme1|4233|GSTUMT00001918001
PF00096	AB07965.1	Bauco1|80627|e_gw1.15.236.1	Clafu1|186046|scf7180000127990_G12314	Cocsa1|38658|fgenesh1_kg.11_#_53_#_Locus48247v3rpkm0.99	Dotse1|75143|estExt_fgenesh1_kg.C_110138	Hyspu1|10870|NODE_774_length_105269_cov_26..g7728.t1	Lepmu1|4593|Lema_T102650.1		SNOT_03932	Pyrtt1|8750|PTTG_17126.1	PTRG_02956	Sepmu1|127867|fgenesh1_kg.9_#_333_#_isotig01073	Seppo1|38805|fgenesh1_pg.33_#_70	Settu1|35656|fgenesh1_pg.9_#_59															BcT4_6299T1	Botci1|15381|BC1T_11850	Sclsc1|11774|SS1G_04803T0, Sclsc1|11773|SS1G_04802T0	Tubme1|7015|GSTUMT00011525001	CAWT_00107	241950327|XP_002417886.1|		PGUT_01052	CLUT_00076	CPAG_05608.1	Cante1|92216|fgenesh2_pg.00006_#_315	CTRT_03621	294656058|XP_458294.2|
PF00096	AB02848.1	Bauco1|113280|estExt_Genewise1Plus.C_11_t10106	Clafu1|184599|scf7180000127212_G7051	Cocsa1|161815|gm1.6631_g	Dotse1|40082|fgenesh1_kg.1_#_358_#_isotig00673	Hyspu1|6531|NODE_3985_length_173492_cov_26.g10468.t1	Lepmu1|7670|Lema_T025640.1	Mycgr3|107598|estExt_fgenesh1_pg.C_chr_11362	SNOT_15249	Pyrtt1|4906|PTTG_11966.1	PTRG_07931	Sepmu1|146274|estExt_fgenesh1_kg.C_1_t20311	Seppo1|89960|e_gw1.1.606.1	Settu1|160143|fgenesh1_pm.14_#_266	CIHT_07276	Aspcl1|5595|7000001156869959	Aspfl1|35220|7000001155849929		Aspfu1|3946|Afu3g08010_mRNA	Aspnid1|9231|AN2919	210722	A_niger_CBS_513_88_current_orf_trans_all|An16g02040	Aspor1|734|AO090005001502_mRNA	Aspte1|5251|ATET_01689	HCEG_00104T0		255944801|XP_002563168.1|	URET_01403	BcT4_5590T1	Botci1|15953|BC1T_11939	Sclsc1|1322|SS1G_07778T0	Tubme1|6433|GSTUMT00010551001
PF00096													Seppo1|67622|gw1.14.90.1
PF00096			Clafu1|192269|scf7180000130562_G9714									Sepmu1|147695|estExt_fgenesh1_kg.C_2_t20333	Seppo1|92792|e_gw1.5.86.1
PF00096	AB01532.1	Bauco1|75584|e_gw1.11.488.1	Clafu1|196285|scf7180000130907_G9139	Cocsa1|314350|CE109791_6131	Dotse1|75761|estExt_fgenesh1_kg.C_130077	Hyspu1|9734|NODE_678_length_274370_cov_26..g7019.t1	Lepmu1|11683|Lema_T059350.1	Mycgr3|10443|gw1.5.63.1	SNOT_12578	Pyrtt1|6958|PTTG_14634.1	PTRG_11331	Sepmu1|163291|estExt_fgenesh1_pm.C_4_t10483	Seppo1|29206|fgenesh1_kg.3_#_138_#_isotig03461	Settu1|164235|fgenesh1_kg.4_#_101_#_isotig04069	CIHT_01924	Aspcl1|3507|7000001156847639	Aspfl1|34270|7000001155847808		Aspfu1|8999|Afu7g05960_mRNA	Aspnid1|4801|AN6733	209881	A_niger_CBS_513_88_current_orf_trans_all|An07g01620	Aspor1|1626|AO090005000460_mRNA	Aspte1|9902|ATET_06339	HCEG_00896T0	Neofi1|6293|7000001156991700	255943855|XP_002562695.1|	URET_02425	BcT4_8632T1	Botci1|15929|BC1T_11648	Sclsc1|3285|SS1G_09741T0	Tubme1|1176|GSTUMT00002483001			50291789|XP_448327.1|	PGUT_03281, PGUT_00215			Cante1|117474|estExt0_Genewise2Plus0.C_00004_t10455, Cante1|108704|gwp2.e_gw0.00021.281.1, Cante1|95392|fgenesh2_pg.00022_#_5			Dekbr2|48692|e_gw1.7.409.1	50309103|XP_454557.1|	254571111|XP_002492665.1|, 254565817|XP_002490019.1|, 254571205|XP_002492712.1|	Picst3|67179|estExt_fgenesh1_pg.C_chr_3.10007	SacceM3707_1|32631|fgenesh1_kg.4_#_228_#_NP_015347.1	SacceM3836_1|109912|fgenesh1_kg.3_#_230_#_NP_015347.1	SacceM3837_1|33052|fgenesh1_kg.4_#_424_#_NP_015347.1	SacceM3838_1|32763|fgenesh1_kg.3_#_422_#_NP_015347.1
PF00096				Cocsa1|110976|estExt_Genewise1.C_3_t30059		Hyspu1|3386|NODE_195_length_225089_cov_26..g2856.t1			SNOT_15627	Pyrtt1|7388|PTTG_15238.1	PTRG_05337			Settu1|168010|fgenesh1_kg.14_#_45_#_isotig04901
PF00096				Cocsa1|130498|estExt_Genewise1Plus.C_1_t10367		Hyspu1|3762|NODE_2083_length_630363_cov_26.g9808.t1			SNOT_16459, SNOT_07524		PTRG_05791, PTRG_06694						Aspfl1|34182|7000001155847601				35473	A_niger_CBS_513_88_current_orf_trans_all|An01g13700	Aspor1|1707|AO090005000371_mRNA	Aspte1|5808|ATET_02245, Aspte1|4801|ATET_01239, Aspte1|2783|ATET_08645							Sclsc1|3888|SS1G_10344T0
PF00096				Cocsa1|137995|estExt_Genewise1Plus.C_4_t20274, Cocsa1|86158|e_gw1.5.467.1	Dotse1|159406|estExt_Genewise1.C_11_t10184				SNOT_10331		PTRG_05857	Sepmu1|50688|e_gw1.9.1272.1		Settu1|166702|fgenesh1_kg.10_#_147_#_isotig10582, Settu1|136026|estExt_Genewise1Plus.C_2_t40467					Aspfu1|4861|Afu4g03080_mRNA		188158	A_niger_CBS_513_88_current_orf_trans_all|An09g01040			HCEG_07556T0, HCEG_09023T0		255930493|XP_002556806.1|	URET_03116
PF00096	AB03460.1			Cocsa1|144698|estExt_Genewise1Plus.C_9_t10171		Hyspu1|12166|NODE_962_length_174830_cov_26..g8453.t1	Lepmu1|8071|Lema_T029650.1		SNOT_04146	Pyrtt1|8929|PTTG_17330.1	PTRG_07680			Settu1|128397|estExt_Genewise1.C_14_t10148		Aspcl1|8026|7000001156884135	Aspfl1|29287|7000001155790703		Aspfu1|379|Afu1g04110_mRNA	Aspnid1|2098|AN4013	36284	A_niger_CBS_513_88_current_orf_trans_all|An01g02940	Aspor1|3518|AO090003000941_mRNA	Aspte1|7367|ATET_03804			255940924|XP_002561231.1|
PF00096				Cocsa1|146855|estExt_Genewise1Plus.C_11_t10040, Cocsa1|137314|estExt_Genewise1Plus.C_4_t10018		Hyspu1|10279|NODE_700_length_673713_cov_26..g7363.t1		Mycgr3|41925|e_gw1.5.1341.1	SNOT_08102			Sepmu1|135217|estExt_Genemark1.C_9_t10029	Seppo1|31928|fgenesh1_kg.38_#_11_#_isotig07647	Settu1|169522|fgenesh1_kg.23_#_67_#_isotig07780	CIHT_09876		Aspfl1|32297|7000001155798552			Aspnid1|9460|AN2718	193160	A_niger_CBS_513_88_current_orf_trans_all|An04g06530			HCEG_07467T0, HCEG_08203T0		255950810|XP_002566172.1|
PF00096
PF00096				Cocsa1|281353|CE76794_537							PTRG_09255																255946565|XP_002564050.1|
PF00096				Cocsa1|37152|fgenesh1_kg.8_#_1_#_Locus29614v1rpkm2.24																										Botci1|6552|BC1T_15967		Tubme1|4541|GSTUMT00007522001
PF00096	AB02409.1			Cocsa1|87605|e_gw1.6.1153.1	Dotse1|103210|gw1.8.667.1	Hyspu1|8569|NODE_516_length_149672_cov_25..g6280.t1			SNOT_13512			Sepmu1|150454|estExt_fgenesh1_kg.C_70457	Seppo1|71102|gw1.47.92.1	Settu1|164148|fgenesh1_kg.4_#_14_#_isotig07111
PF00096	AB03112.1			Cocsa1|92745|e_gw1.9.1.1		Hyspu1|6514|NODE_3985_length_173492_cov_26.g10451.t1	Lepmu1|7957|Lema_T028510.1		SNOT_15213	Pyrtt1|610|PTTG_06247.1				Settu1|106053|e_gw1.14.704.1																		Tubme1|2413|GSTUMT00003727001
PF00096	AB02314.1			Cocsa1|187494|estExt_fgenesh1_pg.C_2_t20131	Dotse1|128368|e_gw1.4.793.1		Lepmu1|3081|Lema_T095480.1	Mycgr3|96588|fgenesh1_pg.C_chr_11000151	SNOT_12060	Pyrtt1|10476|PTTG_19344.1	PTRG_06355		Seppo1|48339|fgenesh1_pm.51_#_15	Settu1|127005|estExt_Genewise1.C_12_t10438		Aspcl1|8108|7000001156884564	Aspfl1|34578|7000001155848497		Aspfu1|260|Afu1g02860_mRNA	Aspnid1|6512|AN0274	36140	A_niger_CBS_513_88_current_orf_trans_all|An01g04980	Aspor1|1353|AO090005000776_mRNA	Aspte1|6085|ATET_02522		Neofi1|3532|7000001156978078						Tubme1|5868|GSTUMT00009612001
PF00096								Mycgr3|31187|gw1.6.1526.1																					BcT4_4525T1	Botci1|14069|BC1T_10340	Sclsc1|6845|SS1G_11942T0	Tubme1|4492|GSTUMT00007462001
PF00096			Clafu1|193209|scf7180000130681_G10571												CIHT_03634	Aspcl1|2262|7000001156841432	Aspfl1|31594|7000001155830688		Aspfu1|9227|Afu8g00750_mRNA, Aspfu1|6550|Afu5g07530_mRNA	Aspnid1|9643|AN8357			Aspor1|8674|AO090113000191_mRNA	Aspte1|2514|ATET_08376		Neofi1|5415|7000001156987425, Neofi1|7132|7000001156995865	255944715|XP_002563125.1|	URET_06612
PF00096																						A_niger_CBS_513_88_current_orf_trans_all|An03g00020
PF00096			Clafu1|193955|scf7180000130743_G6347		Dotse1|73932|estExt_fgenesh1_kg.C_8_t10416	Hyspu1|3675|NODE_2083_length_630363_cov_26.g9721.t1																					255956929|XP_002569217.1|
PF00096								Mycgr3|105173|estExt_fgenesh1_kg.C_chr_70167
PF00096	AB03469.1				Dotse1|80593|estExt_fgenesh1_pg.C_6_t10222	Hyspu1|5709|NODE_322_length_79727_cov_25.7.g4527.t1	Lepmu1|8052|Lema_T029460.1		SNOT_04192	Pyrtt1|1428|PTTG_07496.1	PTRG_07699	Sepmu1|67422|estExt_Genewise1Plus.C_6_t20340	Seppo1|95210|e_gw1.10.166.1	Settu1|73803|gw1.14.922.1			Aspfl1|31795|7000001155833119			Aspnid1|8475|AN11197	194111	A_niger_CBS_513_88_current_orf_trans_all|An03g01480		Aspte1|2756|ATET_08618	HCEG_07532T0
PF00096																				Aspnid1|6852|AN9025		A_niger_CBS_513_88_current_orf_trans_all|An16g06650
PF00096						Hyspu1|12068|NODE_916_length_195294_cov_26..g8356.t1	Lepmu1|200|Lema_T002000.1		SNOT_05707	Pyrtt1|10065|PTTG_18756.1	PTRG_02703			Settu1|27878|gm1.10004_g	CIHT_08541, CIHT_04330	Aspcl1|2161|7000001156840935	Aspfl1|36879|7000001155829148		Aspfu1|6439|Afu5g06410_mRNA	Aspnid1|8009|AN2270	45152	A_niger_CBS_513_88_current_orf_trans_all|An17g01300	Aspor1|514|AO090009000612_mRNA	Aspte1|3528|ATET_09390	HCEG_07261T0, HCEG_08110T0	Neofi1|1587|7000001156968192	255955987|XP_002568746.1|	URET_03284, URET_04355
PF00096			Clafu1|186611|scf7180000128508_G10817	Cocsa1|96188|e_gw1.12.130.1		Hyspu1|2466|NODE_150_length_92371_cov_26.6.g2243.t1	Lepmu1|11769|Lema_T060210.1		SNOT_10387	Pyrtt1|8608|PTTG_16937.1				Settu1|89267|e_gw1.2.2145.1		Aspcl1|2680|7000001156843567	Aspfl1|27757|7000001155801929		Aspfu1|6983|Afu5g12060_mRNA	Aspnid1|6717|AN0096, Aspnid1|3058|AN7118	119238	A_niger_CBS_513_88_current_orf_trans_all|An18g02280		Aspte1|5633|ATET_02070			255954013|XP_002567759.1|, 255940196|XP_002560867.1|		BcT4_3001T1	Botci1|4279|BC1T_03718
PF00096	AB10302.1	Bauco1|120448|fgenesh1_pm.3_#_558	Clafu1|189308|scf7180000130183_G6763	Cocsa1|185038|estExt_Genemark1.C_160295	Dotse1|51823|estExt_Genemark1.C_3_t10387	Hyspu1|4491|NODE_244_length_406169_cov_26..g3629.t1	Lepmu1|3689|Lema_T092020.1	Mycgr3|98356|estExt_fgenesh1_pm.C_chr_10304	SNOT_11501	Pyrtt1|2599|PTTG_09059.1	PTRG_04689	Sepmu1|147872|estExt_fgenesh1_kg.C_3_t10050	Seppo1|111437|e_gw1.113.22.1	Settu1|87041|e_gw1.1.2147.1	CIHT_00310	Aspcl1|7062|7000001156879172	Aspfl1|29694|7000001155793112		Aspfu1|1341|Afu1g14750_mRNA	Aspnid1|5910|AN0817	55264	A_niger_CBS_513_88_current_orf_trans_all|An01g12780	Aspor1|3141|AO090003000502_mRNA	Aspte1|691|ATET_00691	HCEG_03499T0		255941818|XP_002561678.1|	URET_07103	BcT4_8029T1	Botci1|9985|BC1T_01635	Sclsc1|12816|SS1G_05845T0	Tubme1|5152|GSTUMT00008521001	CAWT_02798	241953343|XP_002419393.1|	50294736|XP_449779.1|	PGUT_02203	CLUT_05237	CPAG_02863.1	Cante1|136954|estExt0_fgenesh2_pg0.C_00022_t20034	CTRT_02503	294656672|XP_458979.2|	Dekbr2|36301|gw1.10.202.1	50303453|XP_451668.1|	254572928|XP_002493573.1|	Picst3|81274|estExt_gwp_genewisePlus_worm.C_chr_1.20975	SacceM3707_1|35863|fgenesh1_kg.10_#_220_#_NP_013507.1	SacceM3836_1|115490|fgenesh1_kg.18_#_89_#_NP_013507.1	SacceM3837_1|37743|fgenesh1_kg.17_#_102_#_NP_013507.1	SacceM3838_1|35887|fgenesh1_kg.9_#_102_#_NP_013507.1
PF00096							Lepmu1|506|Lema_T005060.1
PF00096	AB03110.1			Cocsa1|335315|CE130756_3482		Hyspu1|6513|NODE_3985_length_173492_cov_26.g10450.t1	Lepmu1|7955|Lema_T028490.1		SNOT_15212	Pyrtt1|609|PTTG_06246.1	PTRG_07733			Settu1|106070|e_gw1.14.1266.1	CIHT_08073	Aspcl1|47|7000001156819445	Aspfl1|33776|7000001155789996		Aspfu1|9480|Afu8g04300_mRNA	Aspnid1|7074|AN1437	214476	A_niger_CBS_513_88_current_orf_trans_all|An16g08780	Aspor1|11304|AO090103000047_mRNA	Aspte1|42|ATET_00042	HCEG_03822T0	Neofi1|5697|7000001156988826	255954775|XP_002568140.1|	URET_01500	BcT4_1192T1	Botci1|7116|BC1T_05745	Sclsc1|9428|SS1G_02843T0
PF00096													Seppo1|67223|gw1.7.143.1
PF00096								Mycgr3|31188|gw1.7.1227.1							CIHT_09353	Aspcl1|3306|7000001156846662	Aspfl1|36027|7000001155820930		Aspfu1|8794|Afu7g03910_mRNA	Aspnid1|1810|AN4263	44680	A_niger_CBS_513_88_current_orf_trans_all|An13g00370	Aspor1|4980|AO090026000824_mRNA	Aspte1|7837|ATET_04274	HCEG_03169T0		255953583|XP_002567544.1|	URET_07775
PF00096	AB02078.1	Bauco1|119725|fgenesh1_pm.2_#_716	Clafu1|195448|scf7180000130841_G4774	Cocsa1|276273|CE71714_3395	Dotse1|74982|estExt_fgenesh1_kg.C_100410		Lepmu1|3061|Lema_T095280.1	Mycgr3|49965|e_gw1.11.537.1	SNOT_15754	Pyrtt1|9653|PTTG_18239.1		Sepmu1|52418|e_gw1.11.930.1	Seppo1|108724|e_gw1.77.46.1	Settu1|103803|e_gw1.12.351.1	CIHT_01261		Aspfl1|29863|7000001155795881				143758	A_niger_CBS_513_88_current_orf_trans_all|An11g04900		Aspte1|9545|ATET_05982	HCEG_05643T0		255932633|XP_002557873.1|		BcT4_5172T1	Botci1|366|BC1T_00367
PF00096	AB07477.1									Pyrtt1|11434|PTTG_01397.1	PTRG_00486			Settu1|156783|fgenesh1_pm.7_#_92
PF00096				Cocsa1|52410|gw1.10.486.1					SNOT_13339		PTRG_05033
PF00096																														Botci1|11967|BC1T_09164
PF00096														Settu1|89967|e_gw1.3.1842.1		Aspcl1|8176|7000001156884903	Aspfl1|34661|7000001155848669		Aspfu1|212|Afu1g02360_mRNA	Aspnid1|6439|AN0333	130523		Aspor1|1279|AO090005000864_mRNA, Aspor1|1278|AO090005000865_mRNA	Aspte1|8421|ATET_04858					BcT4_7072T1	Botci1|10314|BC1T_07456	Sclsc1|2100|SS1G_08556T0
PF00096															CIHT_03060	Aspcl1|5903|7000001156871679	Aspfl1|29532|7000001155797559		Aspfu1|4264|Afu3g11250_mRNA	Aspnid1|252|AN4873	120110	A_niger_CBS_513_88_current_orf_trans_all|An02g07000	Aspor1|3291|AO090003000678_mRNA	Aspte1|8221|ATET_04658	HCEG_02984T0		255936693|XP_002559373.1|	URET_07466
PF00096															CIHT_04362
PF00096																											255946207|XP_002563871.1|
PF00096															CIHT_05135													URET_00326
PF00096															CIHT_05961	Aspcl1|5058|7000001156855449, Aspcl1|3220|7000001156846206	Aspfl1|29164|7000001155794555		Aspfu1|5590|Afu4g11480_mRNA, Aspfu1|3377|Afu3g01100_mRNA	Aspnid1|10308|AN5583	214402	A_niger_CBS_513_88_current_orf_trans_all|An04g05060		Aspte1|7496|ATET_03933	HCEG_02374T0	Neofi1|588|7000001156963264, Neofi1|8615|7000001157003231	255951582|XP_002566558.1|, 255947726|XP_002564630.1|	URET_05297		Botci1|9775|BC1T_01425	Sclsc1|13059|SS1G_06088T0	Tubme1|2367|GSTUMT00003625001
PF00096															CIHT_06320		Aspfl1|27607|7000001155803884		Aspfu1|7437|Afu6g02690_mRNA	Aspnid1|1074|AN8741	56666	A_niger_CBS_513_88_current_orf_trans_all|An12g08230	Aspor1|8214|AO090120000155_mRNA	Aspte1|1324|ATET_07186				URET_05978
PF00096															CIHT_08074	Aspcl1|46|7000001156819439	Aspfl1|33777|7000001155789999		Aspfu1|9479|Afu8g04290_mRNA	Aspnid1|7075|AN1438	133203	A_niger_CBS_513_88_current_orf_trans_all|An16g08800	Aspor1|11305|AO090103000046_mRNA	Aspte1|41|ATET_00041				URET_01499
PF00096															CIHT_08676	Aspcl1|7535|7000001156881641	Aspfl1|26015|7000001155851585		Aspfu1|872|Afu1g10080_mRNA	Aspnid1|5423|AN1265	177220	A_niger_CBS_513_88_current_orf_trans_all|An08g01860	Aspor1|9476|AO090038000428_mRNA	Aspte1|178|ATET_00178	HCEG_02238T0	Neofi1|2928|7000001156975031	255940228|XP_002560883.1|	URET_03440	BcT4_4349T1	Botci1|6190|BC1T_04863	Sclsc1|13808|SS1G_06837T0	Tubme1|1947|GSTUMT00003258001	CAWT_03331	241954760|XP_002420101.1|	50290987|XP_447926.1|	PGUT_03776	CLUT_02564	CPAG_02370.1	Cante1|94908|fgenesh2_pg.00021_#_659	CTRT_03883	294655865|XP_002770190.1|	Dekbr2|39466|gw1.7.532.1	50310253|XP_455146.1|	254565169|XP_002489695.1|	Picst3|80808|estExt_gwp_genewisePlus_worm.C_chr_1.11811	SacceM3707_1|36338|fgenesh1_kg.12_#_63_#_NP_012479.1	SacceM3836_1|113760|fgenesh1_kg.11_#_86_#_NP_012479.1	SacceM3837_1|35985|fgenesh1_kg.10_#_62_#_NP_012479.1	SacceM3838_1|36826|fgenesh1_kg.12_#_97_#_NP_012479.1
PF00096															CIHT_08680	Aspcl1|7520|7000001156881578	Aspfl1|25995|7000001155851994		Aspfu1|887|Afu1g10230_mRNA	Aspnid1|5438|AN1251	38519	A_niger_CBS_513_88_current_orf_trans_all|An08g02110	Aspor1|9497|AO090038000403_mRNA		HCEG_02233T0		255940160|XP_002560849.1|	URET_03431
PF00096				Cocsa1|79517|e_gw1.2.1990.1			Lepmu1|8592|Lema_T034110.1		SNOT_04879	Pyrtt1|861|PTTG_06756.1	PTRG_02444			Settu1|170678|estExt_fgenesh1_pm.C_1_t20125		Aspcl1|2324|7000001156841734	Aspfl1|28336|7000001155815574		Aspfu1|6707|Afu5g09170_mRNA		119764	A_niger_CBS_513_88_current_orf_trans_all|An07g03940		Aspte1|10115|ATET_06552		Neofi1|6976|7000001156995075	255955911|XP_002568708.1|
PF00096	AB05245.1															Aspcl1|1758|7000001156838794	Aspfl1|25653|7000001155853386						Aspor1|2190|AO090001000171_mRNA			Neofi1|6613|7000001156993263	255945659|XP_002563597.1|, 255954039|XP_002567772.1|
PF00096																Aspcl1|3099|7000001156845610	Aspfl1|26534|7000001155833981		Aspfu1|3470|Afu3g02070_mRNA	Aspnid1|6268|AN0486	170624	A_niger_CBS_513_88_current_orf_trans_all|An01g14720	Aspor1|5783|AO090012000104_mRNA	Aspte1|8544|ATET_04981			255933091|XP_002558016.1|
PF00096																	Aspfl1|37216|7000001155828333		Aspfu1|5787|Afu4g13600_mRNA	Aspnid1|10220|AN5659	35795	A_niger_CBS_513_88_current_orf_trans_all|An01g09410	Aspor1|173|AO090009000209_mRNA	Aspte1|6810|ATET_03247
PF00096																Aspcl1|6265|7000001156875109			Aspfu1|3351|Afu3g00830_mRNA		170369	A_niger_CBS_513_88_current_orf_trans_all|An01g02950	Aspor1|7194|AO090166000100_mRNA	Aspte1|6958|ATET_03395
PF00096																Aspcl1|6577|7000001156876695	Aspfl1|25625|7000001155853287				42345	A_niger_CBS_513_88_current_orf_trans_all|An04g06290				Neofi1|9624|7000001157008273
PF00096																	Aspfl1|34819|7000001155851104		Aspfu1|1523|Afu1g16590_mRNA	Aspnid1|5742|AN0973	35716	A_niger_CBS_513_88_current_orf_trans_all|An01g10540	Aspor1|1131|AO090005001041_mRNA	Aspte1|8703|ATET_05140
PF00096																	Aspfl1|32909|7000001155824291		Aspfu1|8185|Afu6g11170_mRNA	Aspnid1|6169|AN0578		A_niger_CBS_513_88_current_orf_trans_all|An08g07560	Aspor1|4498|AO090023000499_mRNA	Aspte1|8614|ATET_05051
PF00096																				Aspnid1|584|AN4586	53252	A_niger_CBS_513_88_current_orf_trans_all|An07g05960		Aspte1|9271|ATET_05708
PF00096																	Aspfl1|32105|7000001155799780			Aspnid1|10353|AN12293	186797	A_niger_CBS_513_88_current_orf_trans_all|An12g05050	Aspor1|11680|AO090010000391_mRNA				255956035|XP_002568770.1|
PF00096																	Aspfl1|34128|7000001155847425				42654	A_niger_CBS_513_88_current_orf_trans_all|An18g01390		Aspte1|670|ATET_00670
PF00096																	Aspfl1|36778|7000001155818479			Aspnid1|5180|AN11220, Aspnid1|5181|AN11212
PF00096	AB05401.1	Bauco1|96705|estExt_Genewise1.C_13_t10054	Clafu1|196795|scf7180000130934_G2448	Cocsa1|129494|estExt_Genewise1.C_19_t20110	Dotse1|146789|estExt_Genewise1.C_2_t40245	Hyspu1|7270|NODE_44_length_893767_cov_26.1.g590.t1	Lepmu1|1787|Lema_T087430.1	Mycgr3|107930|estExt_fgenesh1_pg.C_chr_20230	SNOT_02362	Pyrtt1|3466|PTTG_10168.1	PTRG_10365	Sepmu1|161731|estExt_fgenesh1_pm.C_2_t20115		Settu1|20759|gm1.2885_g	CIHT_05772	Aspcl1|6845|7000001156878103	Aspfl1|32981|7000001155824477		Aspfu1|1575|Afu1g17090_mRNA	Aspnid1|6122|AN0625	35776	A_niger_CBS_513_88_current_orf_trans_all|An01g09640	Aspor1|4566|AO090023000574_mRNA	Aspte1|8650|ATET_05087	HCEG_03253T0	Neofi1|2215|7000001156971440	255957165|XP_002569335.1|	URET_05049	BcT4_10113T1	Botci1|6304|BC1T_15882	Sclsc1|14334|SS1G_07363T0	Tubme1|6271|GSTUMT00010328001	CAWT_01550	241958118|XP_002421778.1|	50294476|XP_449649.1|	PGUT_03877	CLUT_04319	CPAG_04414.1	Cante1|101870|gwp2.e_gw0.00006.400.1	CTRT_00885	294656172|XP_458422.2|	Dekbr2|42749|e_gw1.2.1103.1	50308649|XP_454327.1|	254569854|XP_002492037.1|	Picst3|73698|estExt_genewise1_human.C_chr_7.10352	SacceM3707_1|34476|fgenesh1_kg.7_#_153_#_NP_014376.1	SacceM3836_1|112003|fgenesh1_kg.6_#_371_#_NP_014376.1	SacceM3837_1|34688|fgenesh1_kg.7_#_160_#_NP_014376.1	SacceM3838_1|35165|fgenesh1_kg.7_#_358_#_NP_014376.1
PF00096	AB02633.1	Bauco1|266997|CE105894_36842	Clafu1|194099|scf7180000130759_G10111	Cocsa1|239002|CE34443_24094	Dotse1|74068|estExt_fgenesh1_kg.C_8_t20058	Hyspu1|11553|NODE_860_length_112264_cov_27..g8110.t1	Lepmu1|11884|Lema_T061360.1	Mycgr3|68429|estExt_Genewise1Plus.C_chr_21194	SNOT_08128	Pyrtt1|2399|PTTG_08761.1	PTRG_08394	Sepmu1|150092|estExt_fgenesh1_kg.C_70064	Seppo1|100539|e_gw1.28.7.1	Settu1|22566|gm1.4692_g	CIHT_02801	Aspcl1|5836|7000001156871284	Aspfl1|29603|7000001155796979		Aspfu1|4194|Afu3g10530_mRNA	Aspnid1|182|AN4935	48973	A_niger_CBS_513_88_current_orf_trans_all|An16g04500	Aspor1|3228|AO090003000600_mRNA	Aspte1|8146|ATET_04583	HCEG_00311T0	Neofi1|4271|7000001156981667	255936857|XP_002559455.1|	URET_07377	BcT4_4380T1	Botci1|6146|BC1T_04819	Sclsc1|13513|SS1G_06542T0	Tubme1|692|GSTUMT00001466001
PF00096	AB01870.1, AB08498.1	Bauco1|145600|gm1.1562_g, Bauco1|148650|gm1.4612_g	Clafu1|184812|scf7180000127310_G12232, Clafu1|194899|scf7180000130789_G8382	Cocsa1|33708|fgenesh1_kg.2_#_844_#_Locus534v1rpkm196.90, Cocsa1|35117|fgenesh1_kg.4_#_469_#_Locus15406v3rpkm1.09	Dotse1|74880|estExt_fgenesh1_kg.C_100306, Dotse1|46048|fgenesh1_kg.7_#_504_#_isotig03139	Hyspu1|2130|NODE_144_length_393479_cov_26..g2029.t1, Hyspu1|5253|NODE_296_length_392959_cov_26..g4226.t1	Lepmu1|1080|Lema_T010800.1, Lepmu1|3398|Lema_T098650.1	Mycgr3|82700|fgenesh1_kg.C_chr_11000218, Mycgr3|72901|estExt_Genewise1Plus.C_chr_60371	SNOT_02898, SNOT_12110	Pyrtt1|8199|PTTG_16353.1, Pyrtt1|8305|PTTG_16479.1	PTRG_06407, PTRG_02140	Sepmu1|151859|estExt_fgenesh1_kg.C_110216, Sepmu1|149486|estExt_fgenesh1_kg.C_5_t10445	Seppo1|48628|fgenesh1_pm.56_#_28, Seppo1|39721|fgenesh1_pg.46_#_21	Settu1|163687|fgenesh1_kg.3_#_271_#_isotig02656, Settu1|167612|fgenesh1_kg.12_#_228_#_isotig03713	CIHT_03294, CIHT_08149	Aspcl1|5721|7000001156870688, Aspcl1|8335|7000001156885711	Aspfl1|35046|7000001155845078, Aspfl1|30951|7000001155812954		Aspfu1|4070|Afu3g09320_mRNA, Aspfu1|2300|Afu2g07810_mRNA	Aspnid1|9073|AN3058, Aspnid1|4485|AN10745	56462, 211700	A_niger_CBS_513_88_current_orf_trans_all|An05g00410, A_niger_CBS_513_88_current_orf_trans_all|An16g02970	Aspor1|914|AO090005001302_mRNA, Aspor1|10773|AO090011000915_mRNA	Aspte1|5110|ATET_01548, Aspte1|3763|ATET_09625	HCEG_01236T0, HCEG_01689T0	Neofi1|4378|7000001156982165, Neofi1|7500|7000001156997718	255934442|XP_002558400.1|, 255935819|XP_002558936.1|	URET_06833, URET_00878		Botci1|9451|BC1T_06851, Botci1|9413|BC1T_07043	Sclsc1|6719|SS1G_11816T0, Sclsc1|10700|SS1G_03729T0	Tubme1|2697|GSTUMT00005470001, Tubme1|3530|GSTUMT00006315001	CAWT_04997, CAWT_05666	241956838|XP_002421139.1|, 241957579|XP_002421509.1|	50287237|XP_446048.1|, 50290437|XP_447650.1|	PGUT_02603, PGUT_05611	CLUT_02101, CLUT_02978	CPAG_01383.1, CPAG_03475.1	Cante1|96977|fgenesh2_pm.00006_#_262, Cante1|113571|fgenesh2_kg.00009_#_359_#_isotig04429	CTRT_05141, CTRT_05419	50422065|XP_459594.1|	Dekbr2|64167|fgenesh1_pm.1_#_947, Dekbr2|5813|gm1.2222_g	50310229|XP_455134.1|, 50310925|XP_455485.1|	254573468|XP_002493843.1|, 254573834|XP_002494026.1|	Picst3|67292|estExt_fgenesh1_pg.C_chr_3.10294, Picst3|78806|estExt_genewise1_worm.C_chr_6.10467	SacceM3707_1|36734|fgenesh1_kg.13_#_179_#_NP_013159.1, SacceM3707_1|33640|fgenesh1_kg.5_#_575_#_NP_009822.2	SacceM3836_1|114161|fgenesh1_kg.12_#_184_#_NP_013159.1, SacceM3836_1|112945|fgenesh1_kg.8_#_396_#_NP_009822.2	SacceM3837_1|36295|fgenesh1_kg.11_#_83_#_NP_013159.1, SacceM3837_1|33861|fgenesh1_kg.5_#_576_#_NP_009822.2	SacceM3838_1|37122|fgenesh1_kg.13_#_79_#_NP_013159.1, SacceM3838_1|33050|fgenesh1_kg.4_#_54_#_NP_009822.2
PF00096	AB03837.1	Bauco1|453390|CE292287_19322	Clafu1|188030|scf7180000129990_G2695	Cocsa1|175207|fgenesh1_pm.15_#_221	Dotse1|57609|estExt_Genemark1.C_130321	Hyspu1|9843|NODE_680_length_239718_cov_25..g7128.t1	Lepmu1|10395|Lema_T045810.1	Mycgr3|77366|estExt_Genewise1Plus.C_chr_120313	SNOT_05206	Pyrtt1|657|PTTG_06505.1	PTRG_04314	Sepmu1|152168|estExt_fgenesh1_kg.C_120215	Seppo1|19500|gm1.5107_g	Settu1|166537|fgenesh1_kg.9_#_400_#_isotig07672	CIHT_06641	Aspcl1|4658|7000001156853491	Aspfl1|33236|7000001155822185		Aspfu1|5176|Afu4g07190_mRNA	Aspnid1|786|AN4409		A_niger_CBS_513_88_current_orf_trans_all|An14g03400	Aspor1|4815|AO090023000856_mRNA	Aspte1|9055|ATET_05492	HCEG_01485T0	Neofi1|1015|7000001156965320		URET_06794	BcT4_2276T1	Botci1|3737|BC1T_04164	Sclsc1|4174|SS1G_10630T0	Tubme1|64|GSTUMT00003888001	CAWT_05047	241956756|XP_002421098.1|	50290555|XP_447709.1|	PGUT_02052	CLUT_05305	CPAG_00122.1	Cante1|103261|gwp2.e_gw0.00009.1336.1	CTRT_05401	294654535|XP_456597.2|, 294656364|XP_458621.2|	Dekbr2|43914|e_gw1.2.1006.1	50311401|XP_455725.1|	254571477|XP_002492848.1|	Picst3|35868|fgenesh1_pm.C_chr_4.1000137	SacceM3707_1|36381|fgenesh1_kg.12_#_106_#_NP_012447.1	SacceM3836_1|113803|fgenesh1_kg.11_#_129_#_NP_012447.1	SacceM3837_1|36028|fgenesh1_kg.10_#_105_#_NP_012447.1	SacceM3838_1|36869|fgenesh1_kg.12_#_140_#_NP_012447.1
PF00096	AB02696.1	Bauco1|259506|CE98403_13349	Clafu1|189099|scf7180000130132_G10916	Cocsa1|97372|e_gw1.13.1189.1	Dotse1|156149|estExt_Genewise1.C_8_t10381	Hyspu1|10155|NODE_700_length_673713_cov_26..g7239.t1	Lepmu1|11921|Lema_T061730.1	Mycgr3|69317|estExt_Genewise1Plus.C_chr_30244	SNOT_08115	Pyrtt1|2354|PTTG_08708.1	PTRG_08537	Sepmu1|150050|estExt_fgenesh1_kg.C_70021	Seppo1|38320|fgenesh1_pg.28_#_23	Settu1|140650|estExt_Genewise1Plus.C_6_t10321	CIHT_09150	Aspcl1|1859|7000001156839325	Aspfl1|26388|7000001155801219		Aspfu1|4995|Afu4g04360_mRNA	Aspnid1|3178|AN7015	185487	A_niger_CBS_513_88_current_orf_trans_all|An14g00480	Aspor1|10855|AO090206000056_mRNA	Aspte1|6295|ATET_02732	HCEG_02058T0	Neofi1|5145|7000001156986042	255936123|XP_002559088.1|	URET_02632	BcT4_5410T1	Botci1|10596|BC1T_08237	Sclsc1|11567|SS1G_04596T0	Tubme1|5886|GSTUMT00009642001	CAWT_01879	241958748|XP_002422093.1|	50291141|XP_448003.1|	PGUT_04095	CLUT_02460	CPAG_04094.1, CPAG_00138.1	Cante1|108753|gwp2.e_gw0.00021.992.1	CTRT_00586	294660113|XP_002777731.1|	Dekbr2|26344|fgenesh1_kg.11_#_29_#_Locus3804v3rpkm8.46	50310215|XP_455127.1|	254573074|XP_002493646.1|	Picst3|29855|fgenesh1_pg.C_chr_2.1000531	SacceM3707_1|32839|fgenesh1_kg.4_#_436_#_NP_015203.1	SacceM3836_1|110120|fgenesh1_kg.3_#_438_#_NP_015203.1	SacceM3837_1|32844|fgenesh1_kg.4_#_216_#_NP_015203.1	SacceM3838_1|32555|fgenesh1_kg.3_#_214_#_NP_015203.1
PF00096	AB10013.1	Bauco1|52577|gw1.9.763.1	Clafu1|186505|scf7180000128495_G13838	Cocsa1|76438|e_gw1.1.1823.1	Dotse1|68485|estExt_fgenesh1_kg.C_1_t30155	Hyspu1|2286|NODE_147_length_186485_cov_25..g2179.t1	Lepmu1|9407|Lema_T042260.1	Mycgr3|22400|gw1.4.915.1	SNOT_07658	Pyrtt1|126|PTTG_00412.1	PTRG_05400	Sepmu1|146272|estExt_fgenesh1_kg.C_1_t20309	Seppo1|28677|fgenesh1_kg.1_#_166_#_isotig05863	Settu1|25166|gm1.7292_g	CIHT_09431	Aspcl1|6640|7000001156877015	Aspfl1|27596|7000001155802001		Aspfu1|7422|Afu6g02550_mRNA	Aspnid1|1106|AN11107	186738	A_niger_CBS_513_88_current_orf_trans_all|An12g07950	Aspor1|8205|AO090120000141_mRNA	Aspte1|1336|ATET_07198	HCEG_08317T0		255951034|XP_002566284.1|	URET_04518	BcT4_1784T1	Botci1|13295|BC1T_09979			CAWT_01542, CAWT_05152	241958114|XP_002421776.1|, 241956540|XP_002420990.1|	50294504|XP_449663.1|, 50286985|XP_445922.1|	PGUT_00815, PGUT_02631	CLUT_03669, CLUT_01534	CPAG_04408.1, CPAG_02727.1	Cante1|123505|estExt0_Genewise2Plus0.C_00018_t20436, Cante1|106535|gwp2.e_gw0.00018.1221.1	CTRT_00872, CTRT_02912	294655104|XP_457202.2|, 294657237|XP_002770422.1|	Dekbr2|45556|e_gw1.3.293.1, Dekbr2|28131|gw1.12.24.1	50310349|XP_455194.1|, 50312581|XP_456326.1|	254568414|XP_002491317.1|, 254571653|XP_002492936.1|	Picst3|59952|e_gww1.5.1.555.1, Picst3|47013|e_gwh1.5.1.792.1	SacceM3707_1|32747|fgenesh1_kg.4_#_344_#_NP_015265.1, SacceM3707_1|31075|fgenesh1_kg.2_#_85_#_NP_014979.1	SacceM3836_1|110028|fgenesh1_kg.3_#_346_#_NP_015265.1, SacceM3836_1|108928|fgenesh1_kg.1_#_662_#_NP_014979.1	SacceM3837_1|32936|fgenesh1_kg.4_#_308_#_NP_015265.1, SacceM3837_1|31308|fgenesh1_kg.2_#_92_#_NP_014979.1	SacceM3838_1|32647|fgenesh1_kg.3_#_306_#_NP_015265.1, SacceM3838_1|31678|fgenesh1_kg.2_#_85_#_NP_014979.1
PF00096	AB03498.1	Bauco1|84209|estExt_Genewise1.C_3_t10022	Clafu1|194176|scf7180000130763_G8712	Cocsa1|252543|CE47984_6105	Dotse1|70393|estExt_fgenesh1_kg.C_3_t10367	Hyspu1|4386|NODE_244_length_406169_cov_26..g3524.t1	Lepmu1|3720|Lema_T092330.1	Mycgr3|83423|fgenesh1_pm.C_chr_1000133	SNOT_11490	Pyrtt1|3146|PTTG_09736.1	PTRG_04480	Sepmu1|81769|estExt_Genewise1.C_3_t10062	Seppo1|111549|e_gw1.115.5.1	Settu1|177988|estExt_fgenesh1_pg.C_1_t10241	CIHT_06076, CIHT_06077	Aspcl1|8987|7000001156889096	Aspfl1|29746|7000001155797417		Aspfu1|8376|Afu6g13200_mRNA	Aspnid1|10414|AN5491	207747	A_niger_CBS_513_88_current_orf_trans_all|An08g10270	Aspor1|3090|AO090003000445_mRNA	Aspte1|6917|ATET_03354	HCEG_08940T0	Neofi1|10247|7000001157011393	255947036|XP_002564285.1|	URET_05385	BcT4_5939T1	Botci1|11694|BC1T_09010	Sclsc1|880|SS1G_00880T0	Tubme1|4276|GSTUMT00007150001	CAWT_04345	241951600|XP_002418522.1|	50291213|XP_448039.1|	PGUT_01014	CLUT_00036	CPAG_01198.1	Cante1|120534|estExt0_Genewise2Plus0.C_00009_t20113	CTRT_01508	294656105|XP_002770221.1|	Dekbr2|26284|fgenesh1_kg.10_#_47_#_Locus3579v1rpkm21.65	50307905|XP_453946.1|	254564801|XP_002489511.1|	Picst3|45331|e_gwh1.4.1.4.1	SacceM3707_1|34779|fgenesh1_kg.7_#_456_#_NP_014157.1	SacceM3836_1|111692|fgenesh1_kg.6_#_60_#_NP_014157.1	SacceM3837_1|34986|fgenesh1_kg.7_#_458_#_NP_014157.1	SacceM3838_1|34867|fgenesh1_kg.7_#_60_#_NP_014157.1
PF00096	AB06473.1	Bauco1|73540|e_gw1.9.569.1	Clafu1|184159|scf7180000126637_G4853	Cocsa1|86133|e_gw1.5.384.1	Dotse1|39994|fgenesh1_kg.1_#_270_#_isotig01080	Hyspu1|5399|NODE_3027_length_346033_cov_26.g10156.t1	Lepmu1|6554|Lema_T114990.1	Mycgr3|66166|estExt_Genewise1Plus.C_chr_11880	SNOT_00899	Pyrtt1|5914|PTTG_13228.1	PTRG_07231	Sepmu1|76415|estExt_Genewise1.C_1_t40064	Seppo1|111506|e_gw1.114.40.1	Settu1|98345|e_gw1.8.1000.1	CIHT_04558	Aspcl1|4757|7000001156853987	Aspfl1|33134|7000001155826057, Aspfl1|35113|7000001155843461		Aspfu1|3281|Afu3g00110_mRNA, Aspfu1|5274|Afu4g08170_mRNA	Aspnid1|2311|AN3829, Aspnid1|6735|AN10011	57046, 213911	A_niger_CBS_513_88_current_orf_trans_all|An04g02610	Aspor1|843|AO090005001383_mRNA, Aspor1|4718|AO090023000754_mRNA	Aspte1|8950|ATET_05387	HCEG_00500T0		255936363|XP_002559208.1|	URET_02742	BcT4_1329T1	Botci1|8209|BC1T_01161	Sclsc1|9196|SS1G_02611T0	Tubme1|2662|GSTUMT00000440001	CAWT_01199, CAWT_02649	241953099|XP_002419271.1|	50285859|XP_445358.1|	PGUT_01688	CLUT_00095, CLUT_03905	CPAG_04925.1, CPAG_01174.1	Cante1|112945|fgenesh2_kg.00006_#_488_#_isotig06424, Cante1|99885|fgenesh2_pm.00022_#_401	CTRT_04587, CTRT_02332	50413315|XP_457244.1|, 294655287|XP_457404.2|	Dekbr2|6978|gm1.3387_g	50309461|XP_454738.1|, 50311253|XP_455651.1|	254564499|XP_002489360.1|	Picst3|40468|e_gwh1.2.1.681.1, Picst3|57266|e_gww1.3.1.1404.1	SacceM3707_1|33262|fgenesh1_kg.5_#_197_#_NP_009560.1	SacceM3836_1|112566|fgenesh1_kg.8_#_17_#_NP_009560.1	SacceM3837_1|33483|fgenesh1_kg.5_#_198_#_NP_009560.1	SacceM3838_1|33429|fgenesh1_kg.4_#_433_#_NP_009560.1
PF00096		Bauco1|79185|e_gw1.14.814.1		Cocsa1|157220|gm1.2036_g, Cocsa1|177138|estExt_Genemark1.C_1_t10374, Cocsa1|131639|estExt_Genewise1Plus.C_1_t40162, Cocsa1|155044|estExt_Genewise1Plus.C_240024, Cocsa1|326967|CE122408_1677, Cocsa1|57047|gw1.3.1141.1, Cocsa1|90397|e_gw1.7.744.1, Cocsa1|118835|estExt_Genewise1.C_8_t20294, Cocsa1|38907|fgenesh1_kg.11_#_302_#_Locus15326v1rpkm5.42, Cocsa1|183480|estExt_Genemark1.C_120153, Cocsa1|25213…	Dotse1|139523|e_gw1.12.924.1				SNOT_00641	Pyrtt1|8334|PTTG_16515.1, Pyrtt1|2208|PTTG_08524.1	PTRG_11380, PTRG_11942, PTRG_04948, PTRG_06520, PTRG_08340, PTRG_09259, PTRG_11987			Settu1|164278|fgenesh1_kg.4_#_144_#_isotig04584, Settu1|166700|fgenesh1_kg.10_#_145_#_isotig04584, Settu1|156369|fgenesh1_pm.6_#_212			Aspfl1|28859|7000001155793896, Aspfl1|26708|7000001155836487, Aspfl1|26219|7000001155829431			Aspnid1|2249|AN3881, Aspnid1|5634|AN1071, Aspnid1|6973|AN9426, Aspnid1|7240|AN1580, Aspnid1|9601|AN8322, Aspnid1|9854|AN8545, Aspnid1|2556|AN10448	181107, 36453, 181216	A_niger_CBS_513_88_current_orf_trans_all|An03g03030, A_niger_CBS_513_88_current_orf_trans_all|An08g11610, A_niger_CBS_513_88_current_orf_trans_all|An03g03370	Aspor1|3250|AO090003000626_mRNA, Aspor1|3935|AO090003001421_mRNA, Aspor1|10912|AO090206000126_mRNA, Aspor1|5947|AO090012000294_mRNA	Aspte1|2007|ATET_07869, Aspte1|5874|ATET_02311, Aspte1|4656|ATET_01094, Aspte1|10346|ATET_06783		Neofi1|4530|7000001156982975	255934887|XP_002558470.1|, 255935153|XP_002558603.1|, 255934897|XP_002558475.1|, 255930795|XP_002556954.1|		BcT4_9393T1, BcT4_9413T1	Botci1|9362|BC1T_06992, Botci1|9396|BC1T_07026	Sclsc1|12596|SS1G_05625T0, Sclsc1|1598|SS1G_08054T0, Sclsc1|5055|SS1G_11511T0, Sclsc1|7951|SS1G_13374T0
PF00096	AB06498.1	Bauco1|552311|CE391208_33093	Clafu1|197413|scf7180000130988_G11171	Cocsa1|310729|CE106170_6536	Dotse1|67863|estExt_fgenesh1_kg.C_1_t10487	Hyspu1|5417|NODE_3027_length_346033_cov_26.g10174.t1	Lepmu1|7036|Lema_T119810.1	Mycgr3|52472|estExt_Genewise1.C_chr_10987	SNOT_00084	Pyrtt1|7821|PTTG_15833.1	PTRG_07121	Sepmu1|146710|estExt_fgenesh1_kg.C_1_t30296	Seppo1|18120|gm1.3727_g	Settu1|98552|e_gw1.8.1703.1		Aspcl1|3842|7000001156849330	Aspfl1|35240|7000001155844842		Aspfu1|2022|Afu2g03950_mRNA	Aspnid1|2351|AN3793	56149	A_niger_CBS_513_88_current_orf_trans_all|An07g08600	Aspor1|718|AO090005001522_mRNA	Aspte1|7215|ATET_03652	HCEG_07854T0	Neofi1|7232|7000001156996340	255943403|XP_002562470.1|	URET_02332			Sclsc1|9132|SS1G_02547T0	Tubme1|6883|GSTUMT00011288001	CAWT_01946	241958876|XP_002422157.1|	50287361|XP_446110.1|, 50289153|XP_447006.1|	PGUT_05574	CLUT_00630	CPAG_04768.1	Cante1|107158|gwp2.e_gw0.00021.811.1	CTRT_00606	294657279|XP_459586.2|	Dekbr2|42728|e_gw1.2.967.1	50303277|XP_451580.1|	254568396|XP_002491308.1|	Picst3|61419|e_gww1.6.1.1446.1	SacceM3707_1|32234|fgenesh1_kg.3_#_497_#_NP_013696.1, SacceM3707_1|36953|fgenesh1_kg.14_#_139_#_NP_010724.1	SacceM3836_1|109186|fgenesh1_kg.2_#_171_#_NP_013696.1, SacceM3836_1|113135|fgenesh1_kg.9_#_138_#_NP_010724.1	SacceM3837_1|32459|fgenesh1_kg.3_#_490_#_NP_013696.1, SacceM3837_1|36591|fgenesh1_kg.12_#_122_#_NP_010724.1	SacceM3838_1|34748|fgenesh1_kg.6_#_499_#_NP_013696.1, SacceM3838_1|30621|fgenesh1_kg.1_#_139_#_NP_010724.1
PF00096	AB08712.1		Clafu1|185654|scf7180000127785_G12985	Cocsa1|37636|fgenesh1_kg.8_#_485_#_Locus3942v4rpkm0.29_PRE	Dotse1|71327|estExt_fgenesh1_kg.C_4_t20085	Hyspu1|4980|NODE_280_length_376701_cov_26..g3961.t1	Lepmu1|4009|Lema_T104490.1	Mycgr3|69797|estExt_Genewise1Plus.C_chr_30954	SNOT_12849	Pyrtt1|5560|PTTG_12781.1	PTRG_09612	Sepmu1|163263|estExt_fgenesh1_pm.C_4_t10453	Seppo1|91364|e_gw1.3.188.1	Settu1|43035|estExt_Genemark1.C_5_t10077	CIHT_03157	Aspcl1|8435|7000001156886227	Aspfl1|30849|7000001155813722		Aspfu1|2399|Afu2g08920_mRNA	Aspnid1|4220|AN6064	42403	A_niger_CBS_513_88_current_orf_trans_all|An12g04640	Aspor1|10676|AO090011000802_mRNA	Aspte1|4019|ATET_09881	HCEG_01107T0	Neofi1|7598|7000001156998230	255935555|XP_002558804.1|	URET_00765	BcT4_8684T1, BcT4_7253T1	Botci1|13995|BC1T_10427, Botci1|15478|BC1T_11254	Sclsc1|13360|SS1G_06389T0, Sclsc1|8137|SS1G_13560T0		CAWT_02335	241959628|XP_002422533.1|	50292469|XP_448667.1|	PGUT_05733	CLUT_02298	CPAG_01526.1	Cante1|100624|gwp2.e_gw0.00004.938.1	CTRT_05788	50410076|XP_456932.1|	Dekbr2|22487|fgenesh1_pg.10_#_135, Dekbr2|8121|gm1.4530_g, Dekbr2|26482|fgenesh1_kg.12_#_76_#_Locus2196v1rpkm66.83	50308119|XP_454060.1|	254572944|XP_002493581.1|	Picst3|53514|e_gww1.1.2.945.1, Picst3|40070|e_gwh1.1.2.949.1	SacceM3707_1|31352|fgenesh1_kg.2_#_362_#_NP_014769.1	SacceM3836_1|108651|fgenesh1_kg.1_#_385_#_NP_014769.1	SacceM3837_1|31586|fgenesh1_kg.2_#_370_#_NP_014769.1	SacceM3838_1|31957|fgenesh1_kg.2_#_364_#_NP_014769.1
PF00096	AB08892.1	Bauco1|66957|e_gw1.4.364.1	Clafu1|194313|scf7180000130764_G2401	Cocsa1|139437|estExt_Genewise1Plus.C_5_t10493	Dotse1|75402|estExt_fgenesh1_kg.C_120009	Hyspu1|6452|NODE_395_length_427779_cov_27..g5013.t1	Lepmu1|6500|Lema_T114450.1	Mycgr3|101837|estExt_fgenesh1_pm.C_chr_130016	SNOT_00381	Pyrtt1|3307|PTTG_09970.1	PTRG_07334	Sepmu1|14133|gw1.13.111.1	Seppo1|50859|fgenesh1_pm.139_#_3	Settu1|165908|fgenesh1_kg.8_#_153_#_isotig09049	CIHT_02254	Aspcl1|5418|7000001156868939	Aspfl1|28392|7000001155815699		Aspfu1|3770|Afu3g06220_mRNA	Aspnid1|414|AN4740	39468	A_niger_CBS_513_88_current_orf_trans_all|An11g10140	Aspor1|8962|AO090020000396_mRNA	Aspte1|2944|ATET_08806	HCEG_07043T0	Neofi1|4696|7000001156983822	255944993|XP_002563264.1|		BcT4_6237T1	Botci1|4418|BC1T_15143	Sclsc1|10970|SS1G_03999T0	Tubme1|1543|GSTUMT00002924001	CAWT_01214	241948209|XP_002416827.1|		PGUT_02838	CLUT_00752		Cante1|94426|fgenesh2_pg.00021_#_177	CTRT_04460	294659485|XP_461868.2|	Dekbr2|28726|gw1.5.148.1		254570427|XP_002492323.1|	Picst3|52100|e_gww1.1.1.1843.1
PF00096	AB07539.1	Bauco1|144773|gm1.735_g	Clafu1|189736|scf7180000130289_G11779	Cocsa1|96596|e_gw1.12.987.1	Dotse1|40060|fgenesh1_kg.1_#_336_#_isotig04283	Hyspu1|7132|NODE_447_length_264275_cov_26..g5513.t1	Lepmu1|10197|Lema_T055260.1	Mycgr3|107385|estExt_fgenesh1_pg.C_chr_11068	SNOT_06769	Pyrtt1|6199|PTTG_13602.1	PTRG_00859	Sepmu1|145949|estExt_fgenesh1_kg.C_1_t10460	Seppo1|33648|fgenesh1_kg.89_#_7_#_isotig03246	Settu1|165547|fgenesh1_kg.7_#_185_#_isotig03864	CIHT_09555	Aspcl1|7417|7000001156880990	Aspfl1|25896|7000001155852031		Aspfu1|1006|Afu1g11420_mRNA	Aspnid1|5532|AN1158	198713	A_niger_CBS_513_88_current_orf_trans_all|An08g03530	Aspor1|9600|AO090038000283_mRNA	Aspte1|332|ATET_00332	HCEG_02583T0	Neofi1|2790|7000001156974308	255936549|XP_002559301.1|	URET_05887	BcT4_7485T1	Botci1|2403|BC1T_13496	Sclsc1|2675|SS1G_09131T0	Tubme1|4160|GSTUMT00001912001	CAWT_04840	241956017|XP_002420729.1|	50288849|XP_446854.1|	PGUT_03040	CLUT_01802	CPAG_01993.1	Cante1|113857|fgenesh2_kg.00015_#_120_#_isotig05367	CTRT_06076	50427627|XP_462426.1|	Dekbr2|23410|fgenesh1_kg.1_#_158_#_Locus1125v1rpkm143.63	50305423|XP_452671.1|	254569328|XP_002491774.1|	Picst3|82373|estExt_gwp_genewisePlus_worm.C_chr_2.12429	SacceM3707_1|30917|fgenesh1_kg.1_#_779_#_NP_010579.1	SacceM3836_1|113329|fgenesh1_kg.9_#_332_#_NP_010579.1	SacceM3837_1|31141|fgenesh1_kg.1_#_806_#_NP_010579.1	SacceM3838_1|30817|fgenesh1_kg.1_#_335_#_NP_010579.1
PF00096	AB06913.1, AB01579.1	Bauco1|151586|gm1.7548_g, Bauco1|75792|e_gw1.11.232.1	Clafu1|190448|scf7180000130326_G8921, Clafu1|186304|scf7180000128274_G1216	Cocsa1|132882|estExt_Genewise1Plus.C_1_t70123, Cocsa1|25652|fgenesh1_pg.6_#_45	Dotse1|70361|estExt_fgenesh1_kg.C_3_t10335, Dotse1|172367|estExt_Genewise1Plus.C_5_t20482	Hyspu1|12044|NODE_916_length_195294_cov_26..g8332.t1, Hyspu1|8775|NODE_532_length_286818_cov_26..g6462.t1	Lepmu1|73|Lema_T000730.1, Lepmu1|11438|Lema_T056900.1	Mycgr3|98274|estExt_fgenesh1_pm.C_chr_10194, Mycgr3|100284|estExt_fgenesh1_pm.C_chr_50262	SNOT_05499, SNOT_13479	Pyrtt1|268|PTTG_04677.1, Pyrtt1|3611|PTTG_10339.1	PTRG_02340, PTRG_03095	Sepmu1|147938|estExt_fgenesh1_kg.C_3_t10119, Sepmu1|150681|estExt_fgenesh1_kg.C_80212	Seppo1|43057|fgenesh1_pm.2_#_15, Seppo1|30309|fgenesh1_kg.13_#_30_#_isotig03563	Settu1|160791|fgenesh1_pm.17_#_16, Settu1|155090|fgenesh1_pm.4_#_35	CIHT_04938, CIHT_09178	Aspcl1|4081|7000001156850514, Aspcl1|1879|7000001156839433	Aspfl1|30547|7000001155813077, Aspfl1|26366|7000001155801620		Aspfu1|1817|Afu2g01870_mRNA, Aspfu1|4977|Afu4g04180_mRNA	Aspnid1|605|AN4566, Aspnid1|3156|AN7032	53259, 49223	A_niger_CBS_513_88_current_orf_trans_all|An07g05570, A_niger_CBS_513_88_current_orf_trans_all|An14g00660	Aspor1|10382|AO090011000449_mRNA, Aspor1|10874|AO090206000079_mRNA	Aspte1|4256|ATET_10118, Aspte1|9301|ATET_05738	HCEG_04165T0, HCEG_07838T0	Neofi1|1343|7000001156966982, Neofi1|5165|7000001156986152	255944557|XP_002563046.1|, 255936083|XP_002559068.1|	URET_02647, URET_06140	BcT4_1580T1, BcT4_9185T1	Botci1|15051|BC1T_11533	Sclsc1|11932|SS1G_04961T0, Sclsc1|1809|SS1G_08265T0	Tubme1|7239|GSTUMT00011849001, Tubme1|5540|GSTUMT00009079001	CAWT_02178, CAWT_02407, CAWT_05611	241957477|XP_002421458.1|	50290055|XP_447459.1|, 50291561|XP_448213.1|	PGUT_01563, PGUT_00200, PGUT_02048	CLUT_00524, CLUT_01337, CLUT_02426	CPAG_00086.1, CPAG_03867.1, CPAG_03223.1	Cante1|106977|gwp2.e_gw0.00018.74.1	CTRT_05721, CTRT_05949, CTRT_05100	294654652|XP_002770011.1|, 294656380|XP_458637.2|, 294654462|XP_456523.2|	Dekbr2|43719|e_gw1.2.231.1, Dekbr2|23899|fgenesh1_kg.1_#_647_#_Locus2036v1rpkm74.39, Dekbr2|33686|gw1.16.93.1	50311979|XP_456021.1|, 50306501|XP_453224.1|	254565881|XP_002490051.1|, 254570006|XP_002492113.1|	Picst3|29807|fgenesh1_pg.C_chr_2.1000483, Picst3|51281|e_gww1.1.1.102.1, Picst3|65597|estExt_fgenesh1_pm.C_chr_4.10193, Picst3|42812|e_gwh1.3.1.65.1	SacceM3707_1|33306|fgenesh1_kg.5_#_241_#_NP_009594.1, SacceM3707_1|34720|fgenesh1_kg.7_#_397_#_NP_014207.2	SacceM3836_1|112610|fgenesh1_kg.8_#_61_#_NP_009594.1, SacceM3836_1|111752|fgenesh1_kg.6_#_120_#_NP_014207.2	SacceM3837_1|33527|fgenesh1_kg.5_#_242_#_NP_009594.1, SacceM3837_1|34927|fgenesh1_kg.7_#_399_#_NP_014207.2	SacceM3838_1|33384|fgenesh1_kg.4_#_388_#_NP_009594.1, SacceM3838_1|34927|fgenesh1_kg.7_#_120_#_NP_014207.2
PF00096	AB03704.1, AB10594.1	Bauco1|33279|fgenesh1_kg.5_#_658_#_Locus749v2rpkm158.18	Clafu1|188414|scf7180000130040_G11558	Cocsa1|33314|fgenesh1_kg.2_#_450_#_Locus266v1rpkm410.33	Dotse1|75922|estExt_fgenesh1_kg.C_130249	Hyspu1|349|NODE_113_length_256327_cov_27..g1691.t1	Lepmu1|10777|Lema_T049630.1	Mycgr3|106397|estExt_fgenesh1_kg.C_chr_120171	SNOT_04837	Pyrtt1|1705|PTTG_07875.1	PTRG_04099	Sepmu1|152122|estExt_fgenesh1_kg.C_120167	Seppo1|32890|fgenesh1_kg.59_#_27_#_isotig06953	Settu1|40993|estExt_Genemark1.C_1_t20447		Aspcl1|3658|7000001156848389	Aspfl1|30077|7000001155791442		Aspfu1|7767|Afu6g06900_mRNA	Aspnid1|10130|AN5740	56836	A_niger_CBS_513_88_current_orf_trans_all|An18g05980	Aspor1|2775|AO090003000071_mRNA	Aspte1|6478|ATET_02915	HCEG_01515T0	Neofi1|9596|7000001157008142	255938834|XP_002560187.1|	URET_01930	BcT4_2421T1	Botci1|4657|BC1T_04486	Sclsc1|10838|SS1G_03867T0	Tubme1|85|GSTUMT00003913001	CAWT_01622	241958260|XP_002421849.1|	50290369|XP_447616.1|	PGUT_01737	CLUT_00539	CPAG_04365.1	Cante1|128943|estExt0_fgenesh2_pm0.C_000040182	CTRT_00817	50415172|XP_457455.1|	Dekbr2|34725|gw1.1.1584.1	50304105|XP_452002.1|	254570497|XP_002492358.1|	Picst3|35392|fgenesh1_pm.C_chr_3.1000039, Picst3|40058|e_gwh1.1.2.479.1	SacceM3707_1|32441|fgenesh1_kg.4_#_38_#_NP_015491.1	SacceM3836_1|109720|fgenesh1_kg.3_#_38_#_NP_015491.1	SacceM3837_1|33245|fgenesh1_kg.4_#_617_#_NP_015491.1	SacceM3838_1|32955|fgenesh1_kg.3_#_614_#_NP_015491.1
PF00096	AB01071.1	Bauco1|74044|e_gw1.9.1043.1	Clafu1|184108|scf7180000126623_G4110, Clafu1|190838|scf7180000130358_G2045	Cocsa1|34082|fgenesh1_kg.3_#_280_#_Locus11400v1rpkm8.04	Dotse1|59191|fgenesh1_pm.1_#_1487, Dotse1|160346|estExt_Genewise1.C_12_t10161	Hyspu1|12124|NODE_928_length_135649_cov_27..g8411.t1, Hyspu1|6911|NODE_429_length_332975_cov_27..g5327.t1	Lepmu1|286|Lema_T002860.1	Mycgr3|32867|e_gw1.1.540.1	SNOT_09313, SNOT_10954	Pyrtt1|4409|PTTG_11326.1	PTRG_10841	Sepmu1|33460|e_gw1.1.1302.1, Sepmu1|65779|estExt_Genewise1Plus.C_5_t20006	Seppo1|49852|fgenesh1_pm.87_#_20, Seppo1|135437|estExt_Genewise1Plus.C_1360018	Settu1|21588|gm1.3714_g	CIHT_07300	Aspcl1|1880|7000001156839440	Aspfl1|35456|7000001155841477, Aspfl1|26365|7000001155801740		Aspfu1|4975|Afu4g04160_mRNA	Aspnid1|3150|AN12070	210891	A_niger_CBS_513_88_current_orf_trans_all|An14g00670	Aspor1|7088|AO090102000022_mRNA, Aspor1|10875|AO090206000080_mRNA	Aspte1|1808|ATET_07670	HCEG_00087T0	Neofi1|5166|7000001156986159	255936075|XP_002559064.1|, 255940986|XP_002561262.1|	URET_01385	BcT4_1344T1, BcT4_66T1	Botci1|8171|BC1T_01123, Botci1|8885|BC1T_06676	Sclsc1|9222|SS1G_02637T0, Sclsc1|7841|SS1G_13264T0		CAWT_05518, CAWT_05621	241957299|XP_002421369.1|, 241957505|XP_002421472.1|		PGUT_05814	CLUT_02409	CPAG_03480.1, CPAG_03481.1, CPAG_03482.1, CPAG_03975.1	Cante1|93947|fgenesh2_pg.00018_#_206, Cante1|106672|gwp2.e_gw0.00018.1140.1	CTRT_04984, CTRT_04986, CTRT_00037	294657243|XP_459543.2|, 294655658|XP_457833.2|	Dekbr2|64530|fgenesh1_pm.2_#_341, Dekbr2|8704|gm1.5113_g, Dekbr2|5084|gm1.1493_g	50303941|XP_451920.1|, 50307293|XP_453625.1|		Picst3|86089|estExt_gwp_genewisePlus_human.C_chr_1.10708, Picst3|48268|e_gwh1.6.1.403.1
PF00096	AB07824.1	Bauco1|69041|e_gw1.5.1223.1	Clafu1|190781|scf7180000130355_G7899	Cocsa1|134423|estExt_Genewise1Plus.C_2_t40153, Cocsa1|197311|estExt_fgenesh1_pm.C_3_t20078	Dotse1|72582|estExt_fgenesh1_kg.C_6_t10286	Hyspu1|6924|NODE_429_length_332975_cov_27..g5340.t1	Lepmu1|5997|Lema_T019710.1	Mycgr3|100872|estExt_fgenesh1_pm.C_chr_80029	SNOT_15326, SNOT_11787	Pyrtt1|2635|PTTG_09107.1		Sepmu1|86913|estExt_Genewise1.C_6_t10324	Seppo1|93693|e_gw1.7.114.1	Settu1|175961|estExt_fgenesh1_pm.C_130099	CIHT_02558, CIHT_02559	Aspcl1|2247|7000001156841357	Aspfl1|37477|7000001155805635, Aspfl1|31278|7000001155830379		Aspfu1|6048|Afu5g01470_mRNA, Aspfu1|6534|Afu5g07360_mRNA, Aspfu1|9143|Afu7g08470_mRNA	Aspnid1|3488|AN7641	204355	A_niger_CBS_513_88_current_orf_trans_all|An17g00010	Aspor1|7725|AO090701000307_mRNA, Aspor1|9936|AO090138000079_mRNA	Aspte1|2240|ATET_08102, Aspte1|308|ATET_00308			255949278|XP_002565406.1|, 255949740|XP_002565637.1|	URET_04256	BcT4_5407T1	Botci1|3|BC1T_00004	Sclsc1|11562|SS1G_04591T0		CAWT_04079	241951088|XP_002418266.1|		PGUT_02914	CLUT_05800	CPAG_00544.1	Cante1|101270|gwp2.e_gw0.00006.1056.1	CTRT_01313	50426395|XP_461794.1|	Dekbr2|24186|fgenesh1_kg.2_#_105_#_Locus2407v2rpkm37.30		254566925|XP_002490573.1|	Picst3|55523|e_gww1.2.1.357.1
PF00096	AB09436.1	Bauco1|131714|estExt_fgenesh1_pg.C_70369	Clafu1|194823|scf7180000130789_G8306	Cocsa1|188716|estExt_fgenesh1_pg.C_4_t10245	Dotse1|81171|estExt_fgenesh1_pg.C_7_t10220	Hyspu1|4919|NODE_273_length_89105_cov_26.2.g3900.t1	Lepmu1|7295|Lema_T122400.1	Mycgr3|86618|fgenesh1_pm.C_chr_6000297	SNOT_03036	Pyrtt1|6260|PTTG_13683.1	PTRG_02278	Sepmu1|133273|estExt_Genemark1.C_5_t10175	Seppo1|97133|e_gw1.16.31.1	Settu1|137335|estExt_Genewise1Plus.C_3_t30258	CIHT_08121	Aspcl1|4027|7000001156850226	Aspfl1|30607|7000001155809772		Aspfu1|1867|Afu2g02360_mRNA	Aspnid1|543|AN4623	209577	A_niger_CBS_513_88_current_orf_trans_all|An07g06430	Aspor1|10440|AO090011000515_mRNA	Aspte1|1086|ATET_06948	HCEG_01710T0	Neofi1|1392|7000001156967230	255934806|XP_002558430.1|	URET_06813	BcT4_4727T1	Botci1|11837|BC1T_08114	Sclsc1|4673|SS1G_11129T0	Tubme1|2593|GSTUMT00003782001	CAWT_02613	241953007|XP_002419225.1|		PGUT_04647	CLUT_02386	CPAG_00991.1	Cante1|129246|estExt0_fgenesh2_pm0.C_000060167	CTRT_02572	294659233|XP_461591.2|	Dekbr2|24883|fgenesh1_kg.3_#_250_#_Locus2525v1rpkm53.63		254564689|XP_002489455.1|, 254572117|XP_002493168.1|	Picst3|45091|e_gwh1.4.1.22.1
PF00096	AB09831.1	Bauco1|576842|MIX10837_24430_35	Clafu1|194900|scf7180000130789_G8383	Cocsa1|118440|estExt_Genewise1.C_8_t10327	Dotse1|73389|estExt_fgenesh1_kg.C_7_t20006	Hyspu1|2238|NODE_144_length_393479_cov_26..g2137.t1	Lepmu1|8202|Lema_T030960.1	Mycgr3|59773|estExt_Genewise1.C_chr_60382	SNOT_09721	Pyrtt1|1625|PTTG_07756.1	PTRG_11470	Sepmu1|66528|estExt_Genewise1Plus.C_5_t30406	Seppo1|39722|fgenesh1_pg.46_#_22	Settu1|164872|fgenesh1_kg.5_#_316_#_isotig05991		Aspcl1|7481|7000001156881359	Aspfl1|25954|7000001155851841		Aspfu1|927|Afu1g10630_mRNA	Aspnid1|5467|AN1222	208283	A_niger_CBS_513_88_current_orf_trans_all|An08g02700	Aspor1|9535|AO090038000357_mRNA	Aspte1|255|ATET_00255	HCEG_02164T0	Neofi1|2874|7000001156974745	255940042|XP_002560790.1|	URET_03398	BcT4_4329T1	Botci1|5353|BC1T_04602		Tubme1|5390|GSTUMT00008874001	CAWT_00291	241949987|XP_002417716.1|	50285179|XP_445018.1|, 50291285|XP_448075.1|	PGUT_03301	CLUT_04906	CPAG_00709.1	Cante1|113173|fgenesh2_kg.00008_#_213_#_isotig02674	CTRT_04100	50422693|XP_459923.1|	Dekbr2|57447|estExt_Genewise1Plus.C_3_t30463	50304639|XP_452275.1|	254572005|XP_002493112.1|	Picst3|65158|estExt_fgenesh1_pm.C_chr_2.10168	SacceM3707_1|36869|fgenesh1_kg.14_#_55_#_NP_010790.1, SacceM3707_1|38357|fgenesh1_kg.21_#_86_#_NP_013281.1		SacceM3837_1|36676|fgenesh1_kg.12_#_207_#_NP_010790.1, SacceM3837_1|38822|fgenesh1_kg.24_#_86_#_NP_013281.1	SacceM3838_1|30537|fgenesh1_kg.1_#_55_#_NP_010790.1, SacceM3838_1|38873|fgenesh1_kg.21_#_87_#_NP_013281.1
PF00096	AB06119.1	Bauco1|69437|e_gw1.6.1489.1	Clafu1|196458|scf7180000130908_G10400	Cocsa1|259169|CE54610_7373	Dotse1|69861|estExt_fgenesh1_kg.C_2_t20340	Hyspu1|2114|NODE_142_length_210243_cov_26..g2013.t1	Lepmu1|12345|Lema_T065970.1	Mycgr3|37366|e_gw1.2.2378.1	SNOT_01210	Pyrtt1|5444|PTTG_12639.1	PTRG_03601	Sepmu1|147069|estExt_fgenesh1_kg.C_2_t10180	Seppo1|16763|gm1.2370_g	Settu1|151606|estExt_Genewise1Plus.C_220227	CIHT_02651	Aspcl1|2432|7000001156842291	Aspfl1|31639|7000001155832732		Aspfu1|6594|Afu5g08020_mRNA	Aspnid1|3601|AN7734	44432	A_niger_CBS_513_88_current_orf_trans_all|An03g04180	Aspor1|7375|AO090701000716_mRNA	Aspte1|2462|ATET_08324	HCEG_04132T0	Neofi1|7087|7000001156995648	255949472|XP_002565503.1|	URET_04206		Botci1|9649|BC1T_07375	Sclsc1|14422|SS1G_07451T0	Tubme1|3145|GSTUMT00000814001	CAWT_03170	241955056|XP_002420249.1|	50288897|XP_446878.1|	PGUT_03176	CLUT_03814	CPAG_05351.1	Cante1|96254|fgenesh2_pg.00022_#_867		50412396|XP_457129.1|	Dekbr2|36132|gw1.3.1322.1	50304387|XP_452143.1|	254566851|XP_002490536.1|	Picst3|52442|e_gww1.1.1.1157.1	SacceM3707_1|37472|fgenesh1_kg.16_#_135_#_NP_012594.1	SacceM3836_1|114855|fgenesh1_kg.15_#_106_#_NP_012594.1	SacceM3837_1|37123|fgenesh1_kg.14_#_106_#_NP_012594.1	SacceM3838_1|37772|fgenesh1_kg.15_#_148_#_NP_012594.1
PF00096	AB02653.1	Bauco1|77677|e_gw1.12.606.1	Clafu1|185716|scf7180000127843_G9434	Cocsa1|163448|gm1.8264_g	Dotse1|156069|estExt_Genewise1.C_8_t10292	Hyspu1|163|NODE_10_length_147012_cov_26.6.g162.t1	Lepmu1|1656|Lema_T076810.1	Mycgr3|36271|e_gw1.2.1957.1	SNOT_08404	Pyrtt1|8022|PTTG_16124.1	PTRG_08440	Sepmu1|150415|estExt_fgenesh1_kg.C_70418	Seppo1|104650|e_gw1.47.30.1	Settu1|121026|estExt_Genewise1.C_6_t10499	CIHT_08443	Aspcl1|727|7000001156823747			Aspfu1|5040|Afu4g04820_mRNA	Aspnid1|3229|AN6973	53706		Aspor1|10810|AO090206000001_mRNA	Aspte1|6338|ATET_02775	HCEG_04710T0	Neofi1|5095|7000001156985778		URET_07066, URET_02575		Botci1|2885|BC1T_14068	Sclsc1|7660|SS1G_13083T0	Tubme1|1552|GSTUMT00002933001	CAWT_01579, CAWT_03631	241958178|XP_002421808.1|, 241954194|XP_002419818.1|	50291975|XP_448420.1|	PGUT_01908, PGUT_05253	CLUT_00377, CLUT_02113	CPAG_04483.1, CPAG_03183.1	Cante1|131473|estExt0_fgenesh2_pm0.C_00021_t20036, Cante1|109226|gwp2.e_gw0.00021.1622.1	CTRT_00908, CTRT_00198	294654785|XP_456861.2|, 294659297|XP_461658.2|	Dekbr2|7149|gm1.3558_g, Dekbr2|25703|fgenesh1_kg.6_#_69_#_Locus311v1rpkm527.48	50303885|XP_451890.1|	254570303|XP_002492261.1|	Picst3|78360|estExt_genewise1_worm.C_chr_5.10924, Picst3|74706|estExt_genewise1_worm.C_chr_1.10839	SacceM3707_1|33834|fgenesh1_kg.6_#_144_#_NP_011574.1	SacceM3836_1|111144|fgenesh1_kg.5_#_146_#_NP_011574.1	SacceM3837_1|34057|fgenesh1_kg.6_#_146_#_NP_011574.1	SacceM3838_1|34100|fgenesh1_kg.5_#_478_#_NP_011574.1
PF00096	AB02241.1	Bauco1|30007|fgenesh1_kg.2_#_245_#_Locus547v2rpkm303.36	Clafu1|191401|scf7180000130411_G6138	Cocsa1|33503|fgenesh1_kg.2_#_639_#_Locus87v2rpkm735.90	Dotse1|27879|gm1.9019_g	Hyspu1|8722|NODE_524_length_15318_cov_25.2.g6409.t1	Lepmu1|2987|Lema_T094540.1	Mycgr3|106182|estExt_fgenesh1_kg.C_chr_110175	SNOT_14612	Pyrtt1|9055|PTTG_17483.1	PTRG_03279	Sepmu1|151888|estExt_fgenesh1_kg.C_110245	Seppo1|97955|e_gw1.19.325.1	Settu1|103886|e_gw1.12.302.1	CIHT_10184	Aspcl1|5337|7000001156868464	Aspfl1|28735|7000001155814420		Aspfu1|3688|Afu3g05350_mRNA	Aspnid1|8618|AN3469	209213	A_niger_CBS_513_88_current_orf_trans_all|An11g11310	Aspor1|9294|AO090020000006_mRNA	Aspte1|3141|ATET_09003	HCEG_04228T0	Neofi1|4776|7000001156984248	255945231|XP_002563383.1|	URET_06992	BcT4_4593T1	Botci1|14468|BC1T_11317	Sclsc1|4504|SS1G_10960T0	Tubme1|466|GSTUMT00000270001	CAWT_02708, CAWT_00975	241953175|XP_002419309.1|, 241948683|XP_002417064.1|	50285875|XP_445366.1|, 50292563|XP_448714.1|		CLUT_02493	CPAG_04953.1	Cante1|116036|fgenesh2_kg.00022_#_81_#_isotig00941, Cante1|99055|fgenesh2_pm.00021_#_462	CTRT_02624, CTRT_04739	50421317|XP_459208.1|, 50425125|XP_461154.1|	Dekbr2|46257|e_gw1.4.12.1, Dekbr2|23000|fgenesh1_pg.16_#_55	50309447|XP_454731.1|, 50311309|XP_455679.1|	254568442|XP_002491331.1|	Picst3|73488|estExt_genewise1_human.C_chr_6.11626, Picst3|85793|estExt_gwp_genewisePlus_worm.C_chr_8.10905	SacceM3707_1|30824|fgenesh1_kg.1_#_686_#_NP_010510.1, SacceM3707_1|33252|fgenesh1_kg.5_#_187_#_NP_009553.1	SacceM3836_1|110386|fgenesh1_kg.4_#_53_#_NP_010510.1, SacceM3836_1|112556|fgenesh1_kg.8_#_7_#_NP_009553.1	SacceM3837_1|31017|fgenesh1_kg.1_#_682_#_Locus163v1rpkm1065.27, SacceM3837_1|33473|fgenesh1_kg.5_#_188_#_NP_009553.1	SacceM3838_1|30910|fgenesh1_kg.1_#_428_#_NP_010510.1, SacceM3838_1|33439|fgenesh1_kg.4_#_443_#_NP_009553.1
PF00096						Hyspu1|5860|NODE_330_length_16964_cov_26.9.g4658.t1			SNOT_12418							Aspcl1|245|7000001156820439	Aspfl1|32561|7000001155823311, Aspfl1|28986|7000001155794194			Aspnid1|2951|AN11550	44833	A_niger_CBS_513_88_current_orf_trans_all|An13g02270	Aspor1|4138|AO090023000097_mRNA, Aspor1|3810|AO090003001286_mRNA	Aspte1|2095|ATET_07957, Aspte1|4077|ATET_09939					BcT4_1519T1	Botci1|11927|BC1T_09124	Sclsc1|11854|SS1G_04883T0
PF00096	AB08091.1	Bauco1|39186|fgenesh1_kg.15_#_9_#_Locus1161v1rpkm160.78	Clafu1|189864|scf7180000130297_G488	Cocsa1|183068|estExt_Genemark1.C_110125	Dotse1|75191|estExt_fgenesh1_kg.C_110189	Hyspu1|11459|NODE_830_length_104266_cov_26..g8016.t1	Lepmu1|12265|Lema_T065170.1	Mycgr3|24521|gw1.7.804.1	SNOT_03871	Pyrtt1|6899|PTTG_14559.1	PTRG_08761	Sepmu1|50862|e_gw1.9.180.1	Seppo1|95989|e_gw1.12.339.1	Settu1|166381|fgenesh1_kg.9_#_244_#_isotig02817	CIHT_10019	Aspcl1|3285|7000001156846551			Aspfu1|8773|Afu7g03700_mRNA	Aspnid1|1766|AN11072	126602	A_niger_CBS_513_88_current_orf_trans_all|An13g00040	Aspor1|4961|AO090026000845_mRNA	Aspte1|6346|ATET_02783	HCEG_09334T0	Neofi1|6041|7000001156990485	255945261|XP_002563398.1|	URET_07811	BcT4_6298T1	Botci1|15382|BC1T_11851	Sclsc1|11775|SS1G_04804T0	Tubme1|7017|GSTUMT00011528001			50290863|XP_447864.1|							Dekbr2|51038|e_gw1.14.73.1	50311129|XP_455588.1|	254570637|XP_002492428.1|		SacceM3707_1|31193|fgenesh1_kg.2_#_203_#_NP_014888.1	SacceM3836_1|108810|fgenesh1_kg.1_#_544_#_NP_014888.1	SacceM3837_1|31426|fgenesh1_kg.2_#_210_#_NP_014888.1	SacceM3838_1|31796|fgenesh1_kg.2_#_203_#_NP_014888.1
PF00096		Bauco1|36174|fgenesh1_kg.10_#_8_#_Locus7599v9rpkm0.25_PRE, Bauco1|77213|e_gw1.12.675.1	Clafu1|193618|scf7180000130701_G5094, Clafu1|188802|scf7180000130099_G6517, Clafu1|189858|scf7180000130296_G11851		Dotse1|23327|gm1.4467_g, Dotse1|129157|e_gw1.4.2121.1, Dotse1|156051|estExt_Genewise1.C_8_t10268	Hyspu1|9951|NODE_6885_length_311030_cov_25.g10866.t1		Mycgr3|39543|e_gw1.3.1862.1, Mycgr3|38460|e_gw1.3.1886.1, Mycgr3|69382|estExt_Genewise1Plus.C_chr_30328				Sepmu1|68978|estExt_Genewise1Plus.C_7_t20438, Sepmu1|148483|estExt_fgenesh1_kg.C_4_t10056	Seppo1|109111|e_gw1.82.45.1			Aspcl1|7103|7000001156879376	Aspfl1|30483|7000001155810689, Aspfl1|32137|7000001155800866		Aspfu1|1304|Afu1g14380_mRNA	Aspnid1|5960|AN10122, Aspnid1|10349|AN10690	49639, 45652	A_niger_CBS_513_88_current_orf_trans_all|An03g02840, A_niger_CBS_513_88_current_orf_trans_all|An12g05100	Aspor1|10318|AO090011000370_mRNA, Aspor1|11654|AO090010000429_mRNA	Aspte1|639|ATET_00639	HCEG_03442T0	Neofi1|2486|7000001156972791	255941652|XP_002561595.1|, 255956025|XP_002568765.1|		BcT4_4493T1	Botci1|14966|BC1T_10858	Sclsc1|12608|SS1G_05637T0
PF00096	AB00003.1	Bauco1|22831|fgenesh1_pg.4_#_185	Clafu1|196407|scf7180000130908_G10349	Cocsa1|153453|estExt_Genewise1Plus.C_18_t10156	Dotse1|69766|estExt_fgenesh1_kg.C_2_t20242	Hyspu1|10488|NODE_70_length_46564_cov_25.82.g1316.t1	Lepmu1|2861|Lema_T081620.1	Mycgr3|99101|estExt_fgenesh1_pm.C_chr_20237	SNOT_10499	Pyrtt1|6757|PTTG_14350.1	PTRG_10082	Sepmu1|161774|estExt_fgenesh1_pm.C_2_t20162	Seppo1|92723|e_gw1.4.53.1	Settu1|146121|estExt_Genewise1Plus.C_11_t20392	CIHT_03344	Aspcl1|2794|7000001156844145	Aspfl1|27891|7000001155801856		Aspfu1|7107|Afu5g13320_mRNA	Aspnid1|4972|AN6890	185664	A_niger_CBS_513_88_current_orf_trans_all|An14g04730	Aspor1|8485|AO090120000477_mRNA	Aspte1|9738|ATET_06175	HCEG_03600T0	Neofi1|6556|7000001156992983	255953331|XP_002567418.1|	URET_04938	BcT4_7963T1	Botci1|9867|BC1T_01517	Sclsc1|12990|SS1G_06019T0	Tubme1|6131|GSTUMT00010124001										Dekbr2|5222|gm1.1631_g		254567708|XP_002490964.1|
PF00096		Bauco1|29858|fgenesh1_kg.2_#_96_#_Locus609v1rpkm289.24	Clafu1|186529|scf7180000128495_G13862	Cocsa1|89310|e_gw1.7.171.1	Dotse1|143919|estExt_Genewise1.C_1_t60463	Hyspu1|6062|NODE_352_length_279204_cov_25..g4726.t1	Lepmu1|5201|Lema_T112260.1	Mycgr3|104128|estExt_fgenesh1_kg.C_chr_40161	SNOT_12498	Pyrtt1|10764|PTTG_19670.1	PTRG_06622	Sepmu1|77504|estExt_Genewise1.C_1_t60366	Seppo1|34780|fgenesh1_pg.1_#_301	Settu1|168586|fgenesh1_kg.16_#_107_#_isotig03581	CIHT_01467	Aspcl1|3781|7000001156849003	Aspfl1|29911|7000001155796007		Aspfu1|2094|Afu2g04710_mRNA	Aspnid1|7780|AN2069	55981	A_niger_CBS_513_88_current_orf_trans_all|An11g04370	Aspor1|2943|AO090003000270_mRNA	Aspte1|9596|ATET_06033	HCEG_08621T0	Neofi1|7300|7000001156996702	255932865|XP_002557903.1|	URET_01162, URET_06497	BcT4_6594T1	Botci1|8992|BC1T_06386	Sclsc1|7976|SS1G_13399T0	Tubme1|3237|GSTUMT00000913001	CAWT_05426	241957131|XP_002421285.1|	50293015|XP_448940.1|	PGUT_03494	CLUT_01750	CPAG_04666.1	Cante1|99466|fgenesh2_pm.00021_#_873	CTRT_05068	50405863|XP_456572.1|	Dekbr2|4861|gm1.1270_g	50312207|XP_456135.1|		Picst3|71538|estExt_genewise1_human.C_chr_3.11584	SacceM3707_1|34608|fgenesh1_kg.7_#_285_#_NP_014288.1	SacceM3836_1|111865|fgenesh1_kg.6_#_233_#_NP_014288.1	SacceM3837_1|34815|fgenesh1_kg.7_#_287_#_NP_014288.1	SacceM3838_1|35039|fgenesh1_kg.7_#_232_#_NP_014288.1
PF00096	AB07302.1	Bauco1|91554|estExt_Genewise1.C_8_t10229	Clafu1|187938|scf7180000129703_G10067	Cocsa1|199706|estExt_fgenesh1_pm.C_7_t10313	Dotse1|40641|fgenesh1_kg.1_#_917_#_isotig05159	Hyspu1|1475|NODE_12980_length_575719_cov_2.g12159.t1	Lepmu1|9221|Lema_T040400.1	Mycgr3|66536|estExt_Genewise1Plus.C_chr_12417	SNOT_07638	Pyrtt1|3901|PTTG_10695.1	PTRG_06013	Sepmu1|146185|estExt_fgenesh1_kg.C_1_t20210	Seppo1|114929|estExt_Genewise1.C_1_t10237	Settu1|158141|fgenesh1_pm.10_#_2	CIHT_06748	Aspcl1|5024|7000001156855282	Aspfl1|29133|7000001155797043		Aspfu1|5556|Afu4g11140_mRNA	Aspnid1|10264|AN5620	51199	A_niger_CBS_513_88_current_orf_trans_all|An04g05540		Aspte1|7529|ATET_03966	HCEG_02436T0		255947808|XP_002564671.1|	URET_05092	BcT4_9909T1		Sclsc1|9930|SS1G_14355T0
PF00096	AB02875.1	Bauco1|533144|CE372041_19019	Clafu1|190327|scf7180000130321_G1732	Cocsa1|337360|CE132801_7890	Dotse1|71701|estExt_fgenesh1_kg.C_5_t10169	Hyspu1|1231|NODE_1220_length_910039_cov_26.g8962.t1	Lepmu1|7496|Lema_T023900.1	Mycgr3|12724|gw1.5.222.1	SNOT_04575	Pyrtt1|4874|PTTG_11923.1	PTRG_07788	Sepmu1|116697|gm1.4436_g	Seppo1|15235|gm1.842_g	Settu1|28375|gm1.10501_g	CIHT_08871	Aspcl1|7930|7000001156883646	Aspfl1|26251|7000001155788024, Aspfl1|29412|7000001155791504		Aspfu1|481|Afu1g05130_mRNA	Aspnid1|9424|AN2749	55432	A_niger_CBS_513_88_current_orf_trans_all|An01g04330	Aspor1|3407|AO090003000809_mRNA	Aspte1|6143|ATET_02580	HCEG_05472T0	Neofi1|3321|7000001156977018	255941138|XP_002561338.1|	URET_06669	BcT4_8782T1	Botci1|4898|BC1T_15431	Sclsc1|7434|SS1G_12857T0	Tubme1|5332|GSTUMT00008784001	CAWT_00248	241950073|XP_002417759.1|	50291279|XP_448072.1|	PGUT_03316	CLUT_02166	CPAG_02084.1		CTRT_03455	294657618|XP_459905.2|	Dekbr2|39106|gw1.5.847.1	50304657|XP_452284.1|	254573926|XP_002494072.1|	Picst3|53693|e_gww1.1.2.57.1	SacceM3707_1|34830|fgenesh1_kg.7_#_507_#_NP_014121.1, SacceM3707_1|38346|fgenesh1_kg.21_#_75_#_NP_013288.1	SacceM3836_1|111642|fgenesh1_kg.6_#_10_#_NP_014121.1, SacceM3836_1|116131|fgenesh1_kg.23_#_34_#_NP_013288.1	SacceM3837_1|35037|fgenesh1_kg.7_#_509_#_NP_014121.1, SacceM3837_1|38811|fgenesh1_kg.24_#_75_#_NP_013288.1	SacceM3838_1|34817|fgenesh1_kg.7_#_10_#_NP_014121.1, SacceM3838_1|38862|fgenesh1_kg.21_#_76_#_NP_013288.1
PF00096	AB06402.1	Bauco1|145902|gm1.1864_g	Clafu1|191126|scf7180000130384_G7557	Cocsa1|90742|e_gw1.8.1172.1	Dotse1|127800|e_gw1.4.770.1	Hyspu1|2683|NODE_165_length_193602_cov_25..g2423.t1	Lepmu1|4077|Lema_T105170.1	Mycgr3|70171|estExt_Genewise1Plus.C_chr_31494	SNOT_16394	Pyrtt1|10873|PTTG_19810.1	PTRG_10820	Sepmu1|69781|estExt_Genewise1Plus.C_8_t20033	Seppo1|32476|fgenesh1_kg.49_#_2_#_isotig05730	Settu1|43238|estExt_Genemark1.C_5_t10401	CIHT_04354, CIHT_04353	Aspcl1|4900|7000001156854643	Aspfl1|29006|7000001155792307		Aspfu1|5425|Afu4g09740_mRNA	Aspnid1|7541|AN1851	54957	A_niger_CBS_513_88_current_orf_trans_all|An04g07340	Aspor1|3787|AO090003001256_mRNA	Aspte1|765|ATET_00765	HCEG_07283T0	Neofi1|747|7000001156964056	255948710|XP_002565122.1|, 255948708|XP_002565121.1|	URET_03264	BcT4_7283T1	Botci1|4330|BC1T_14947	Sclsc1|2243|SS1G_08699T0	Tubme1|7038|GSTUMT00011572001	CAWT_01354	241947939|XP_002416692.1|	50286237|XP_445547.1|	PGUT_03627	CLUT_03449	CPAG_01341.1	Cante1|106097|gwp2.e_gw0.00018.294.1	CTRT_04285	50409800|XP_456907.1|	Dekbr2|5960|gm1.2369_g	50307003|XP_453479.1|	254570821|XP_002492520.1|	Picst3|28177|fgenesh1_pg.C_chr_1.1000191	SacceM3707_1|37573|fgenesh1_kg.16_#_236_#_NP_012526.1	SacceM3836_1|114753|fgenesh1_kg.15_#_4_#_NP_012526.1	SacceM3837_1|37021|fgenesh1_kg.14_#_4_#_NP_012526.1	SacceM3838_1|37873|fgenesh1_kg.15_#_249_#_NP_012526.1
PF00096	AB09337.1	Bauco1|147217|gm1.3179_g	Clafu1|189434|scf7180000130254_G12377	Cocsa1|112005|estExt_Genewise1.C_3_t50251	Dotse1|80413|estExt_fgenesh1_pg.C_6_t10003	Hyspu1|11814|NODE_8883_length_75843_cov_26..g11513.t1	Lepmu1|6299|Lema_T022730.1	Mycgr3|110326|estExt_fgenesh1_pg.C_chr_80053	SNOT_16470	Pyrtt1|4054|PTTG_10878.1	PTRG_00645	Sepmu1|149824|estExt_fgenesh1_kg.C_6_t10289	Seppo1|39038|fgenesh1_pg.37_#_14	Settu1|46318|estExt_Genemark1.C_130429	CIHT_00786	Aspcl1|593|7000001156822256	Aspfl1|28933|7000001155790846		Aspfu1|6087|Afu5g01870_mRNA	Aspnid1|1498|AN8064	49138	A_niger_CBS_513_88_current_orf_trans_all|An16g01580	Aspor1|3858|AO090003001337_mRNA	Aspte1|3945|ATET_09807	HCEG_09266T0	Neofi1|1935|7000001156970038	255955413|XP_002568459.1|	URET_04010	BcT4_7773T1	Botci1|7480|BC1T_05602	Sclsc1|6039|SS1G_01540T0	Tubme1|5533|GSTUMT00009072001	CAWT_04772	241955893|XP_002420667.1|	50294179|XP_449501.1|	PGUT_02820	CLUT_01172	CPAG_05467.1	Cante1|98513|fgenesh2_pm.00018_#_328	CTRT_05466	294657961|XP_002770526.1|	Dekbr2|43951|e_gw1.2.1262.1	50309079|XP_454545.1|	254567680|XP_002490950.1|	Picst3|60537|e_gww1.5.1.853.1	SacceM3707_1|38558|fgenesh1_kg.24_#_7_#_NP_014109.1	SacceM3836_1|116768|fgenesh1_kg.30_#_55_#_NP_014109.1	SacceM3837_1|35100|fgenesh1_kg.8_#_55_#_NP_014109.1	SacceM3838_1|39165|fgenesh1_kg.25_#_7_#_NP_014109.1
PF00096	AB02363.1	Bauco1|76372|e_gw1.11.421.1	Clafu1|185762|scf7180000127851_G12791	Cocsa1|38012|fgenesh1_kg.9_#_328_#_Locus1845v1rpkm57.62	Dotse1|140444|e_gw1.13.817.1	Hyspu1|9728|NODE_678_length_274370_cov_26..g7013.t1	Lepmu1|11547|Lema_T057990.1	Mycgr3|104476|estExt_fgenesh1_kg.C_chr_50156	SNOT_12735	Pyrtt1|11614|PTTG_02279.1	PTRG_11142	Sepmu1|125392|fgenesh1_kg.4_#_494_#_isotig01519	Seppo1|91469|e_gw1.3.487.1	Settu1|164314|fgenesh1_kg.4_#_180_#_isotig05661	CIHT_02538, CIHT_03333	Aspcl1|8319|7000001156885633	Aspfl1|30966|7000001155813390		Aspfu1|2281|Afu2g07620_mRNA	Aspnid1|4500|AN5820	49760	A_niger_CBS_513_88_current_orf_trans_all|An05g00160	Aspor1|10786|AO090011000931_mRNA	Aspte1|1007|ATET_06869	HCEG_01258T0	Neofi1|7484|7000001156997648	255935879|XP_002558966.1|	URET_00902	BcT4_7531T1	Botci1|14371|BC1T_10936	Sclsc1|2460|SS1G_08916T0	Tubme1|4092|GSTUMT00006909001	CAWT_01193	241948247|XP_002416846.1|	50286793|XP_445826.1|	PGUT_01035	CLUT_00057	CPAG_04919.1	Cante1|92945|fgenesh2_pg.00009_#_257	CTRT_04593	50419581|XP_458317.1|		50310963|XP_455504.1|	254569916|XP_002492068.1|	Picst3|77227|estExt_genewise1_worm.C_chr_3.11355	SacceM3707_1|33702|fgenesh1_kg.6_#_12_#_NP_011671.1	SacceM3836_1|111010|fgenesh1_kg.5_#_12_#_NP_011671.1	SacceM3837_1|33923|fgenesh1_kg.6_#_12_#_NP_011671.1	SacceM3838_1|34235|fgenesh1_kg.5_#_613_#_NP_011671.1
PF00096	AB01463.1	Bauco1|266874|CE105771_19661	Clafu1|185717|scf7180000127843_G9435	Cocsa1|39528|fgenesh1_kg.13_#_57_#_Locus7279v1rpkm14.17	Dotse1|73640|estExt_fgenesh1_kg.C_8_t10110	Hyspu1|187|NODE_10_length_147012_cov_26.6.g186.t1	Lepmu1|1626|Lema_T076510.1	Mycgr3|84646|fgenesh1_pm.C_chr_2000294	SNOT_02508	Pyrtt1|3169|PTTG_09779.1	PTRG_08157	Sepmu1|150416|estExt_fgenesh1_kg.C_70419		Settu1|156570|fgenesh1_pm.6_#_413	CIHT_08442	Aspcl1|728|7000001156823753	Aspfl1|26433|7000001155801609			Aspnid1|3228|AN12057	185283		Aspor1|10811|AO090206000002_mRNA	Aspte1|6337|ATET_02774	HCEG_04711T0	Neofi1|5096|7000001156985782	255935931|XP_002558992.1|	URET_02574	BcT4_6097T1	Botci1|2857|BC1T_14040	Sclsc1|7637|SS1G_13060T0	Tubme1|7372|GSTUMT00012063001	CAWT_02645	241953107|XP_002419275.1|	50287505|XP_446182.1|	PGUT_01821	CLUT_01187	CPAG_00610.1	Cante1|136262|estExt0_fgenesh2_pg0.C_00021_t20467	CTRT_02472	50416420|XP_457550.1|	Dekbr2|28670|gw1.12.36.1	50308233|XP_454117.1|	254573654|XP_002493936.1|	Picst3|55245|e_gww1.2.1.409.1	SacceM3707_1|32455|fgenesh1_kg.4_#_52_#_NP_015481.1	SacceM3836_1|109736|fgenesh1_kg.3_#_54_#_NP_015481.1	SacceM3837_1|33229|fgenesh1_kg.4_#_601_#_NP_015481.1	SacceM3838_1|32939|fgenesh1_kg.3_#_598_#_NP_015481.1
PF00096	AB06480.1	Bauco1|58562|gw1.9.1084.1	Clafu1|188266|scf7180000130017_G7342	Cocsa1|35544|fgenesh1_kg.5_#_203_#_Locus22663v2rpkm1.59	Dotse1|68109|estExt_fgenesh1_kg.C_1_t20254	Hyspu1|5403|NODE_3027_length_346033_cov_26.g10160.t1	Lepmu1|7068|Lema_T120130.1	Mycgr3|10738|gw1.4.60.1	SNOT_00784	Pyrtt1|6305|PTTG_13733.1	PTRG_07237	Sepmu1|145849|estExt_fgenesh1_kg.C_1_t10354	Seppo1|32242|fgenesh1_kg.43_#_35_#_isotig01666	Settu1|23786|gm1.5912_g	CIHT_04600	Aspcl1|4796|7000001156854162	Aspfl1|33092|7000001155824709		Aspfu1|5313|Afu4g08570_mRNA	Aspnid1|7368|AN10227	203521	A_niger_CBS_513_88_current_orf_trans_all|An04g03350	Aspor1|4675|AO090023000704_mRNA	Aspte1|8906|ATET_05343	HCEG_00542T0	Neofi1|874|7000001156964643	255942703|XP_002562120.1|	URET_02782	BcT4_5368T1	Botci1|57|BC1T_00058	Sclsc1|11674|SS1G_04703T0	Tubme1|5185|GSTUMT00008560001
PF00096		Bauco1|47812|gw1.8.503.1	Clafu1|185962|scf7180000127947_G3560	Cocsa1|161486|gm1.6302_g	Dotse1|75770|estExt_fgenesh1_kg.C_130086	Hyspu1|10620|NODE_7550_length_111839_cov_26.g11078.t1	Lepmu1|7652|Lema_T025460.1	Mycgr3|58483|estExt_Genewise1.C_chr_41477	SNOT_04136	Pyrtt1|7664|PTTG_15597.1	PTRG_08064	Sepmu1|150853|estExt_fgenesh1_kg.C_80386	Seppo1|110508|e_gw1.98.22.1	Settu1|168072|fgenesh1_kg.14_#_107_#_isotig07154	CIHT_04276	Aspcl1|8112|7000001156884582	Aspfl1|34583|7000001155845288		Aspfu1|264|Afu1g02900_mRNA	Aspnid1|6517|AN0270	46666	A_niger_CBS_513_88_current_orf_trans_all|An01g05050	Aspor1|1349|AO090005000781_mRNA	Aspte1|6081|ATET_02518	HCEG_05414T0		255951346|XP_002566440.1|	URET_06724	BcT4_5174T1	Botci1|363|BC1T_00364	Sclsc1|7262|SS1G_12685T0	Tubme1|5305|GSTUMT00008749001	CAWT_00787, CAWT_05192	241949047|XP_002417246.1|, 241956466|XP_002420953.1|	50289919|XP_447391.1|, 50294804|XP_449813.1|	PGUT_05558, PGUT_00894	CLUT_03726, CLUT_03912	CPAG_00966.1, CPAG_00666.1	Cante1|115703|fgenesh2_kg.00021_#_896_#_isotig08090, Cante1|101853|gwp2.e_gw0.00006.630.1	CTRT_04277, CTRT_02862	294657289|XP_459600.2|, 294658555|XP_002770803.1|	Dekbr2|24331|fgenesh1_kg.2_#_250_#_Locus768v4rpkm0.10_PRE, Dekbr2|4387|gm1.796_g	50309899|XP_454963.1|, 50305257|XP_452588.1|	254566285|XP_002490253.1|, 254568114|XP_002491167.1|	Picst3|34206|fgenesh1_pm.C_chr_1.1000215, Picst3|31981|fgenesh1_pg.C_chr_5.1000145	SacceM3707_1|38469|fgenesh1_kg.23_#_3_#_NP_010885.1, SacceM3707_1|34405|fgenesh1_kg.7_#_82_#_NP_014424.1	SacceM3836_1|116713|fgenesh1_kg.29_#_84_#_NP_010885.1, SacceM3836_1|112074|fgenesh1_kg.6_#_442_#_NP_014424.1	SacceM3837_1|39010|fgenesh1_kg.26_#_84_#_NP_010885.1, SacceM3837_1|34611|fgenesh1_kg.7_#_83_#_NP_014424.1	SacceM3838_1|39158|fgenesh1_kg.24_#_84_#_NP_010885.1, SacceM3838_1|35242|fgenesh1_kg.7_#_435_#_NP_014424.1
PF00096	AB07445.1	Bauco1|40589|gw1.1.84.1	Clafu1|196904|scf7180000130936_G13428	Cocsa1|103708|e_gw1.20.42.1	Dotse1|67938|estExt_fgenesh1_kg.C_1_t20071	Hyspu1|7099|NODE_447_length_264275_cov_26..g5480.t1	Lepmu1|9770|Lema_T050990.1	Mycgr3|10422|gw1.1.117.1	SNOT_07072	Pyrtt1|303|PTTG_04825.1	PTRG_00863	Sepmu1|146833|estExt_fgenesh1_kg.C_1_t30424	Seppo1|31127|fgenesh1_kg.24_#_63_#_isotig04084	Settu1|173663|estExt_fgenesh1_pm.C_70060	CIHT_04034	Aspcl1|7467|7000001156881284	Aspfl1|25941|7000001155852130		Aspfu1|940|Afu1g10760_mRNA	Aspnid1|5489|AN1200	38467	A_niger_CBS_513_88_current_orf_trans_all|An08g02870	Aspor1|9551|AO090038000341_mRNA	Aspte1|268|ATET_00268	HCEG_02534T0	Neofi1|2860|7000001156974675	255952060|XP_002566796.1|	URET_05935	BcT4_8330T1	Botci1|12138|BC1T_09680	Sclsc1|9960|SS1G_14385T0	Tubme1|6492|GSTUMT00010655001	CAWT_02769	241953287|XP_002419365.1|	50294828|XP_449825.1|	PGUT_04381	CLUT_03888	CPAG_01695.1		CTRT_02297	294659728|XP_002770636.1|	Dekbr2|28183|gw1.5.98.1	50309015|XP_454513.1|	254570387|XP_002492303.1|	Picst3|80919|estExt_gwp_genewisePlus_worm.C_chr_1.20118	SacceM3707_1|30580|fgenesh1_kg.1_#_442_#_NP_010345.1	SacceM3836_1|110629|fgenesh1_kg.4_#_296_#_NP_010345.1	SacceM3837_1|30775|fgenesh1_kg.1_#_440_#_NP_010345.1	SacceM3838_1|31153|fgenesh1_kg.1_#_671_#_NP_010345.1
PF00096	AB07448.1	Bauco1|57825|gw1.1.1593.1	Clafu1|196256|scf7180000130902_G11621	Cocsa1|41960|fgenesh1_kg.20_#_95_#_Locus10277v1rpkm9.18	Dotse1|84860|estExt_fgenesh1_pm.C_1_t20495	Hyspu1|7094|NODE_447_length_264275_cov_26..g5475.t1	Lepmu1|9771|Lema_T051000.1	Mycgr3|33196|e_gw1.1.352.1	SNOT_07074	Pyrtt1|10370|PTTG_19156.1	PTRG_00867	Sepmu1|32306|e_gw1.1.962.1	Seppo1|90412|e_gw1.1.439.1	Settu1|43841|estExt_Genemark1.C_7_t10078	CIHT_06008	Aspcl1|5088|7000001156855600	Aspfl1|29200|7000001155797346		Aspfu1|5622|Afu4g11830_mRNA	Aspnid1|10364|AN5535	35984	A_niger_CBS_513_88_current_orf_trans_all|An01g07040	Aspor1|3601|AO090003001033_mRNA	Aspte1|7445|ATET_03882	HCEG_02340T0	Neofi1|557|7000001156963112	255947524|XP_002564529.1|	URET_05329	BcT4_4236T1	Botci1|621|BC1T_03328	Sclsc1|13695|SS1G_06724T0	Tubme1|5359|GSTUMT00008836001										Dekbr2|25799|fgenesh1_kg.6_#_165_#_Locus780v2rpkm27.83
PF00096	AB04560.1	Bauco1|34224|fgenesh1_kg.6_#_756_#_Locus1118v1rpkm165.84, Bauco1|25740|fgenesh1_pg.9_#_218, Bauco1|99688|estExt_Genewise1Plus.C_1_t10174	Clafu1|186349|scf7180000128307_G5495, Clafu1|193345|scf7180000130686_G891	Cocsa1|359487|MIX18906_19_80, Cocsa1|181715|estExt_Genemark1.C_8_t10066	Dotse1|57652|estExt_Genemark1.C_140020	Hyspu1|2925|NODE_1697_length_149013_cov_25.g9463.t1, Hyspu1|9709|NODE_677_length_355437_cov_26..g6994.t1, Hyspu1|11077|NODE_797_length_347404_cov_26..g7850.t1, Hyspu1|6769|NODE_410_length_151659_cov_26..g5222.t1, Hyspu1|11034|NODE_797_length_347404_cov_26..g7807.t1, Hyspu1|4216|NODE_233_length_406774_cov_26..g3375.t1, Hyspu1|10459|NODE_7061_length_333115_cov_26.g11026.t1		Mycgr3|39840|e_gw1.4.1297.1, Mycgr3|34531|e_gw1.1.1261.1	SNOT_09556, SNOT_07862	Pyrtt1|11047|PTTG_20036.1, Pyrtt1|10076|PTTG_18778.1	PTRG_11448, PTRG_03947			Settu1|19290|gm1.1416_g, Settu1|166712|fgenesh1_kg.10_#_157_#_isotig07871, Settu1|144375|estExt_Genewise1Plus.C_9_t30073, Settu1|164901|fgenesh1_kg.5_#_345_#_isotig07207, Settu1|158084|fgenesh1_pm.9_#_416		Aspcl1|3230|7000001156846265	Aspfl1|37433|7000001155807113			Aspnid1|3752|AN10815, Aspnid1|8881|AN3226	47541, 189639, 49098	A_niger_CBS_513_88_current_orf_trans_all|An08g04690, A_niger_CBS_513_88_current_orf_trans_all|An16g02180, A_niger_CBS_513_88_current_orf_trans_all|An12g01710	Aspor1|9984|AO090138000023_mRNA		HCEG_01572T0	Neofi1|9067|7000001157005462					Sclsc1|1019|SS1G_01019T0	Tubme1|6179|GSTUMT00010193001	CAWT_02672, CAWT_03536	241953051|XP_002419247.1|, 241954384|XP_002419913.1|	50291055|XP_447960.1|			CPAG_00978.1		CTRT_02601, CTRT_00251	50419637|XP_458346.1|				Picst3|29666|fgenesh1_pg.C_chr_2.1000342, Picst3|81469|estExt_gwp_genewisePlus_worm.C_chr_2.10421
PF00096																					171978, 35391	A_niger_CBS_513_88_current_orf_trans_all|An01g14770
PF00096																						A_niger_CBS_513_88_current_orf_trans_all|An05g02560, A_niger_CBS_513_88_current_orf_trans_all|An03g06400
PF00096					Dotse1|72480|estExt_fgenesh1_kg.C_6_t10181
PF00096																						A_niger_CBS_513_88_current_orf_trans_all|An12g06480
PF00096			Clafu1|196297|scf7180000130907_G9151			Hyspu1|3988|NODE_2152_length_126918_cov_25.g9949.t1, Hyspu1|10536|NODE_714_length_240679_cov_27..g7486.t1			SNOT_10697						CIHT_07003							A_niger_CBS_513_88_current_orf_trans_all|An09g02960		Aspte1|1534|ATET_07396	HCEG_04421T0		255956819|XP_002569162.1|, 255940428|XP_002560983.1|, 255941880|XP_002561709.1|		BcT4_538T1
PF00096			Clafu1|193982|scf7180000130752_G13697													Aspcl1|1160|7000001156826139	Aspfl1|26734|7000001155836552		Aspfu1|2990|Afu2g15110_mRNA			A_niger_CBS_513_88_current_orf_trans_all|An15g02960	Aspor1|5977|AO090012000329_mRNA	Aspte1|2001|ATET_07863								Tubme1|2412|GSTUMT00003726001
PF00096																	Aspfl1|29845|7000001155795843				40901	A_niger_CBS_513_88_current_orf_trans_all|An16g06530	Aspor1|2999|AO090003000337_mRNA	Aspte1|2955|ATET_08817
PF00096																									HCEG_03331T0								CAWT_03664	241954130|XP_002419786.1|		PGUT_02578	CLUT_04332	CPAG_00684.1	Cante1|94706|fgenesh2_pg.00021_#_457	CTRT_00036	294655014|XP_457097.2|	Dekbr2|5798|gm1.2207_g		254568038|XP_002491129.1|	Picst3|64902|estExt_fgenesh1_pm.C_chr_1.10340
PF00096																	Aspfl1|28517|7000001155816029						Aspor1|9083|AO090020000252_mRNA, Aspor1|9084|AO090020000251_mRNA			Neofi1|6320|7000001156991839
PF00096															CIHT_08811													URET_06042
PF00096																				Aspnid1|8469|AN11195									BcT4_3419T1	Botci1|12257|BC1T_08848	Sclsc1|4939|SS1G_11395T0
PF00096																													BcT4_6942T1	Botci1|12380|BC1T_08761	Sclsc1|8414|SS1G_13837T0
PF00096																	Aspfl1|26813|7000001155835236											URET_01039		Botci1|12701|BC1T_02136
PF00096																															Sclsc1|10538|SS1G_03567T0		CAWT_03545	241954362|XP_002419902.1|		PGUT_03195	CLUT_04828		Cante1|133402|estExt0_fgenesh2_pg0.C_00006_t10415	CTRT_00141	294657697|XP_002770492.1|			254573626|XP_002493922.1|	Picst3|51364|e_gww1.1.1.1414.1
PF00096																															Sclsc1|11143|SS1G_04172T0
PF00096																					40829	A_niger_CBS_513_88_current_orf_trans_all|An15g07060		Aspte1|5845|ATET_02282			255930337|XP_002556728.1|
PF00096																																Tubme1|472|GSTUMT00000279001			50287051|XP_445955.1|	PGUT_05571	CLUT_00627	CPAG_00564.1	Cante1|95274|fgenesh2_pg.00021_#_1025		294657274|XP_459583.2|		50305909|XP_452915.1|	254572924|XP_002493571.1|	Picst3|68117|estExt_fgenesh1_pg.C_chr_6.10408
PF00096																																Tubme1|6300|GSTUMT00010369001
PF00096																																Tubme1|6964|GSTUMT00011420001	CAWT_05752	241957753|XP_002421596.1|	50292615|XP_448740.1|	PGUT_04174	CLUT_05697	CPAG_01644.1	Cante1|134313|estExt0_fgenesh2_pg0.C_00015_t10016	CTRT_04979	294658733|XP_461065.2|	Dekbr2|38299|gw1.3.1623.1	50311763|XP_455910.1|	254572147|XP_002493183.1|	Picst3|32504|fgenesh1_pg.C_chr_5.1000668	SacceM3707_1|30556|fgenesh1_kg.1_#_418_#_NP_010328.1	SacceM3836_1|110655|fgenesh1_kg.4_#_322_#_NP_010328.1	SacceM3837_1|30750|fgenesh1_kg.1_#_415_#_NP_010328.1	SacceM3838_1|31179|fgenesh1_kg.1_#_697_#_NP_010328.1
PF00096																																	CAWT_00064	241950407|XP_002417926.1|	50289097|XP_446978.1|	PGUT_02473	CLUT_01374	CPAG_05546.1	Cante1|107326|gwp2.e_gw0.00021.2473.1	CTRT_03662	294656466|XP_458740.2|	Dekbr2|24531|fgenesh1_kg.2_#_450_#_Locus2944v1rpkm40.20	50303581|XP_451732.1|	254571347|XP_002492783.1|	Picst3|80960|estExt_gwp_genewisePlus_worm.C_chr_1.20217	SacceM3707_1|32334|fgenesh1_kg.3_#_597_#_NP_013630.1, SacceM3707_1|37381|fgenesh1_kg.16_#_44_#_NP_012661.1		SacceM3837_1|32559|fgenesh1_kg.3_#_590_#_NP_013630.1, SacceM3837_1|37213|fgenesh1_kg.14_#_196_#_NP_012661.1	SacceM3838_1|38737|fgenesh1_kg.20_#_74_#_NP_013630.1
PF00096																																									294657715|XP_460018.2|			254571019|XP_002492619.1|	Picst3|66679|estExt_fgenesh1_pg.C_chr_1.20297
PF00096																																					CLUT_01409	CPAG_04933.1							Picst3|65910|estExt_fgenesh1_pm.C_chr_6.10158
PF00096																																	CAWT_01111				CLUT_01689	CPAG_04896.1		CTRT_04671	294655579|XP_457736.2|	Dekbr2|169125|CE81340_31917		254573158|XP_002493688.1|	Picst3|30617|fgenesh1_pg.C_chr_3.1000204
PF00096																																	CAWT_02003	241958994|XP_002422216.1|				CPAG_05596.1	Cante1|92994|fgenesh2_pg.00009_#_306	CTRT_03134	294657443|XP_459751.2|				Picst3|61434|e_gww1.6.1.845.1
PF00096																																					CLUT_01494		Cante1|113833|fgenesh2_kg.00015_#_96_#_isotig05595		294657179|XP_002770407.1|	Dekbr2|24275|fgenesh1_kg.2_#_194_#_Locus3958v4rpkm5.06		254564659|XP_002489440.1|	Picst3|85279|estExt_gwp_genewisePlus_worm.C_chr_7.10587
PF00096																																	CAWT_02041	241959068|XP_002422253.1|	50287605|XP_446232.1|, 50291771|XP_448318.1|	PGUT_03478	CLUT_01493	CPAG_00149.1	Cante1|93309|fgenesh2_pg.00015_#_83	CTRT_03074	294657177|XP_002770406.1|				Picst3|68294|estExt_fgenesh1_pg.C_chr_7.10133
PF00096																																	CAWT_02771	241953291|XP_002419367.1|			CLUT_04689	CPAG_01689.1	Cante1|115344|fgenesh2_kg.00021_#_537_#_isotig06682	CTRT_02479					Picst3|66620|estExt_fgenesh1_pg.C_chr_1.20168
PF00096																																	CAWT_03851				CLUT_03430	CPAG_04558.1							Picst3|87504|estExt_gwp_genewisePlus_human.C_chr_2.11082
PF00096																																	CAWT_04675				CLUT_00359			CTRT_05979					Picst3|67859|estExt_fgenesh1_pg.C_chr_5.10349
PF00096																																	CAWT_06094	241952360|XP_002418902.1|		PGUT_01520	CLUT_05144	CPAG_01593.1	Cante1|115633|fgenesh2_kg.00021_#_826_#_isotig08204	CTRT_02010	294658434|XP_460769.2|	Dekbr2|5348|gm1.1757_g	50307227|XP_453592.1|	254564805|XP_002489513.1|	Picst3|67657|estExt_fgenesh1_pg.C_chr_4.10541	SacceM3707_1|30865|fgenesh1_kg.1_#_727_#_NP_010539.1		SacceM3837_1|31059|fgenesh1_kg.1_#_724_#_NP_010539.1	SacceM3838_1|30870|fgenesh1_kg.1_#_388_#_NP_010539.1
PF00096																																											50303033|XP_451454.1|			SacceM3707_1|34272|fgenesh1_kg.6_#_582_#_NP_011260.1		SacceM3837_1|34493|fgenesh1_kg.6_#_582_#_NP_011260.1	SacceM3838_1|33662|fgenesh1_kg.5_#_40_#_NP_011260.1
PF00096																																			50291955|XP_448410.1|				Cante1|136098|estExt0_fgenesh2_pg0.C_00021_t20301		294658867|XP_461207.2|	Dekbr2|18899|fgenesh1_pg.1_#_823	50302363|XP_451116.1|	254565963|XP_002490092.1|	Picst3|66351|estExt_fgenesh1_pg.C_chr_1.10331
PF00096																																	CAWT_05214		50291989|XP_448427.1|		CLUT_01121	CPAG_02704.1	Cante1|95112|fgenesh2_pg.00021_#_863	CTRT_02844	294658577|XP_460915.2|				Picst3|67778|estExt_fgenesh1_pg.C_chr_5.10124
PF00096																																							Cante1|101537|gwp2.e_gw0.00006.49.1		294656068|XP_458306.2|				Picst3|54178|e_gww1.2.1.91.1
PF00096																																			50295012|XP_449917.1|	PGUT_01635	CLUT_01356	CPAG_03960.1	Cante1|134781|estExt0_fgenesh2_pg0.C_00015_t10488		294654634|XP_456693.2|		50312487|XP_456279.1|	254569084|XP_002491652.1|	Picst3|33273|fgenesh1_pg.C_chr_7.1000062	SacceM3707_1|35066|fgenesh1_kg.8_#_228_#_NP_012861.1		SacceM3837_1|35290|fgenesh1_kg.8_#_245_#_NP_012861.1	SacceM3838_1|35546|fgenesh1_kg.8_#_229_#_NP_012861.1
PF00096																																				PGUT_01805								254568068|XP_002491144.1|
PF00096																																						CPAG_05121.1	Cante1|126106|estExt0_Genewise2Plus0.C_00021_t50255
PF00096	AB09248.1	Bauco1|432339|CE271236_18899	Clafu1|192776|scf7180000130659_G5932	Cocsa1|34507|fgenesh1_kg.3_#_705_#_Locus15231v3rpkm0.51_PRE	Dotse1|72696|estExt_fgenesh1_kg.C_6_t10405	Hyspu1|11847|NODE_893_length_292342_cov_26..g8135.t1	Lepmu1|6338|Lema_T023120.1	Mycgr3|46643|e_gw1.8.596.1	SNOT_09221	Pyrtt1|10579|PTTG_19461.1	PTRG_01014	Sepmu1|149757|estExt_fgenesh1_kg.C_6_t10218	Seppo1|30020|fgenesh1_kg.10_#_1_#_isotig08534	Settu1|159754|fgenesh1_pm.13_#_223	CIHT_00795	Aspcl1|579|7000001156822190	Aspfl1|28945|7000001155796638		Aspfu1|6095|Afu5g01950_mRNA	Aspnid1|1469|AN8039	49123	A_niger_CBS_513_88_current_orf_trans_all|An16g01810	Aspor1|3846|AO090003001324_mRNA	Aspte1|3953|ATET_09815	HCEG_09255T0		255955431|XP_002568468.1|	URET_04002	BcT4_3809T1	Botci1|15766|BC1T_02808	Sclsc1|6552|SS1G_02052T0	Tubme1|5693|GSTUMT00009338001	CAWT_02666	241953061|XP_002419252.1|	302309705|XP_002999536.1|	PGUT_05563	CLUT_00615	CPAG_00473.1	Cante1|115421|fgenesh2_kg.00021_#_614_#_isotig04395	CTRT_00449	50422019|XP_459571.1|	Dekbr2|30322|gw1.8.113.1	50305007|XP_452461.1|	254572904|XP_002493561.1|	Picst3|9318|gwh1.1.2.526.1	SacceM3707_1|31526|fgenesh1_kg.2_#_536_#_NP_014631.1		SacceM3837_1|31759|fgenesh1_kg.2_#_543_#_NP_014631.1	SacceM3838_1|32130|fgenesh1_kg.2_#_537_#_NP_014631.1
PF00096
PF00096			Clafu1|184305|scf7180000126929_G3703
PF00096																																														SacceM3707_1|30704|fgenesh1_kg.1_#_566_#_NP_010430.1		SacceM3837_1|30899|fgenesh1_kg.1_#_564_#_NP_010430.1
PF00096																																														SacceM3707_1|30814|fgenesh1_kg.1_#_676_#_NP_010502.1		SacceM3837_1|31008|fgenesh1_kg.1_#_673_#_NP_010502.1	SacceM3838_1|30920|fgenesh1_kg.1_#_438_#_NP_010502.1
PF00096																																														SacceM3707_1|31959|fgenesh1_kg.3_#_222_#_NP_013907.1		SacceM3837_1|32184|fgenesh1_kg.3_#_215_#_NP_013907.1	SacceM3838_1|34471|fgenesh1_kg.6_#_222_#_NP_013907.1
PF00096																																														SacceM3707_1|32162|fgenesh1_kg.3_#_425_#_NP_013751.1		SacceM3837_1|32387|fgenesh1_kg.3_#_418_#_NP_013751.1
PF00096
PF00096																																														SacceM3707_1|32715|fgenesh1_kg.4_#_312_#_NP_015287.1		SacceM3837_1|32969|fgenesh1_kg.4_#_341_#_NP_015287.1
PF00096																																											50303871|XP_451882.1|			SacceM3707_1|33828|fgenesh1_kg.6_#_138_#_NP_011581.2		SacceM3837_1|34051|fgenesh1_kg.6_#_140_#_NP_011581.2
PF00096																																			50292389|XP_448627.1|											SacceM3707_1|34208|fgenesh1_kg.6_#_518_#_NP_011306.1
PF00096																																														SacceM3707_1|34485|fgenesh1_kg.7_#_162_#_NP_014371.1
PF00096	AB06127.1	Bauco1|33663|fgenesh1_kg.6_#_195_#_Locus2570v1rpkm73.67	Clafu1|196299|scf7180000130908_G9567	Cocsa1|101574|e_gw1.17.102.1	Dotse1|51495|estExt_Genemark1.C_2_t30217	Hyspu1|2116|NODE_142_length_210243_cov_26..g2015.t1	Lepmu1|12339|Lema_T065910.1	Mycgr3|48794|e_gw1.10.493.1	SNOT_01206	Pyrtt1|8144|PTTG_16294.1	PTRG_03674	Sepmu1|147057|estExt_fgenesh1_kg.C_2_t10168	Seppo1|30141|fgenesh1_kg.11_#_39_#_isotig03299	Settu1|107217|e_gw1.15.102.1	CIHT_04022, CIHT_04021	Aspcl1|7307|7000001156880473	Aspfl1|25771|7000001155853727		Aspfu1|1099|Afu1g12332_mRNA	Aspnid1|5646|AN1060	52694	A_niger_CBS_513_88_current_orf_trans_all|An08g04970, A_niger_CBS_513_88_current_orf_trans_all|An08g04960	Aspor1|2303|AO090001000296_mRNA, Aspor1|2304|AO090001000297_mRNA	Aspte1|431|ATET_00431	HCEG_02513T0	Neofi1|2695|7000001156973861	255937333|XP_002559693.1|	URET_03597	BcT4_3895T1	Botci1|15644|BC1T_02686	Sclsc1|6482|SS1G_01982T0	Tubme1|1280|GSTUMT00002456001			50293745|XP_449284.1|	PGUT_03199	CLUT_04831	CPAG_00097.1	Cante1|118961|estExt0_Genewise2Plus0.C_00006_t30005	CTRT_00504	294657699|XP_459998.2|		50306059|XP_452991.1|	254567666|XP_002490943.1|	Picst3|86017|estExt_gwp_genewisePlus_human.C_chr_1.10533	SacceM3707_1|38426|fgenesh1_kg.22_#_47_#_NP_011096.1	SacceM3836_1|116241|fgenesh1_kg.24_#_37_#_NP_011096.1	SacceM3837_1|38891|fgenesh1_kg.25_#_47_#_NP_011096.1	SacceM3838_1|38942|fgenesh1_kg.22_#_47_#_NP_011096.1
PF00096																																											50307613|XP_453786.1|			SacceM3707_1|38645|fgenesh1_kg.25_#_34_#_NP_013232.1
PF00096																																											50306005|XP_452963.1|			SacceM3707_1|90824|e_gw1.15.95.1		SacceM3837_1|29181|fgenesh1_pg.13_#_151
PF00096																																			50292139|XP_448502.1|											SacceM3707_1|36920|fgenesh1_kg.14_#_106_#_NP_010751.2		SacceM3837_1|36625|fgenesh1_kg.12_#_156_#_NP_010751.2
PF00096																																	CAWT_04089	241951106|XP_002418275.1|	50291995|XP_448430.1|	PGUT_02922		CPAG_00536.1			294659419|XP_461785.2|		50310757|XP_455401.1|	254570683|XP_002492451.1|	Picst3|66824|estExt_fgenesh1_pg.C_chr_2.10193	SacceM3707_1|35829|fgenesh1_kg.10_#_186_#_NP_013479.1		SacceM3837_1|37778|fgenesh1_kg.17_#_137_#_NP_013479.1	SacceM3838_1|35922|fgenesh1_kg.9_#_137_#_NP_013479.1
PF00096	AB09735.1, AB09734.1	Bauco1|30032|fgenesh1_kg.2_#_270_#_Locus913v1rpkm195.97	Clafu1|186540|scf7180000128495_G13873	Cocsa1|271070|CE66511_10570	Dotse1|68453|estExt_fgenesh1_kg.C_1_t30121	Hyspu1|3792|NODE_2083_length_630363_cov_26.g9838.t1	Lepmu1|5549|Lema_T015230.1	Mycgr3|71065|estExt_Genewise1Plus.C_chr_40727	SNOT_06524	Pyrtt1|3044|PTTG_09613.1	PTRG_01613	Sepmu1|145588|estExt_fgenesh1_kg.C_1_t10072	Seppo1|51909|estExt_fgenesh1_pg.C_80073	Settu1|162312|fgenesh1_kg.1_#_327_#_isotig04873	CIHT_01395	Aspcl1|3799|7000001156849099	Aspfl1|29946|7000001155796070		Aspfu1|2067|Afu2g04440_mRNA	Aspnid1|7568|AN1875	47909	A_niger_CBS_513_88_current_orf_trans_all|An11g03270	Aspor1|2912|AO090003000236_mRNA	Aspte1|9631|ATET_06068	HCEG_08698T0		255932909|XP_002557925.1|	URET_01106	BcT4_6513T1	Botci1|3486|BC1T_14372	Sclsc1|8086|SS1G_13509T0	Tubme1|365|GSTUMT00000105001	CAWT_02128, CAWT_00892	241959232|XP_002422335.1|, 241948849|XP_002417147.1|	50290443|XP_447653.1|, 50289293|XP_447077.1|	PGUT_00212, PGUT_01936	CLUT_00521, CLUT_03069	CPAG_04769.1, CPAG_05044.1	Cante1|101025|gwp2.e_gw0.00004.405.1, Cante1|100436|gwp2.e_gw0.00004.350.1	CTRT_04503, CTRT_03077	50409065|XP_456835.1|, 50405741|XP_456511.1|	Dekbr2|4850|gm1.1259_g, Dekbr2|44624|e_gw1.3.1769.1	50310277|XP_455158.1|, 50308353|XP_454178.1|	254567059|XP_002490640.1|, 254565115|XP_002489668.1|	Picst3|56847|e_gww1.3.1.1441.1, Picst3|52198|e_gww1.1.1.541.1	SacceM3707_1|33644|fgenesh1_kg.5_#_579_#_NP_009825.2, SacceM3707_1|35845|fgenesh1_kg.10_#_202_#_NP_013491.1	SacceM3836_1|112949|fgenesh1_kg.8_#_400_#_NP_009825.2, SacceM3836_1|115509|fgenesh1_kg.18_#_108_#_NP_013491.1	SacceM3837_1|33864|fgenesh1_kg.5_#_579_#_Locus1568v1rpkm60.78, SacceM3837_1|37762|fgenesh1_kg.17_#_121_#_NP_013491.1	SacceM3838_1|33044|fgenesh1_kg.4_#_48_#_Locus1568v1rpkm60.78, SacceM3838_1|35906|fgenesh1_kg.9_#_121_#_NP_013491.1
PF00096																														Botci1|9280|BC1T_07140	Sclsc1|12360|SS1G_05389T0
PF00096
PF00096
PF00096
PF00096																														Botci1|6433|BC1T_04022	Sclsc1|13763|SS1G_06792T0				50293383|XP_449103.1|
PF00096				Cocsa1|355455|MIX14874_49_95
PF00096
PF00096
PF00096
PF00096																														Botci1|14162|BC1T_10586	Sclsc1|4078|SS1G_10534T0, Sclsc1|4077|SS1G_10533T0
PF00096	AB01883.1, AB04814.1	Bauco1|41083|gw1.11.65.1	Clafu1|189554|scf7180000130264_G1311	Cocsa1|38914|fgenesh1_kg.11_#_309_#_Locus18096v1rpkm4.33, Cocsa1|124292|estExt_Genewise1.C_13_t20096	Dotse1|161497|estExt_Genewise1.C_13_t20099	Hyspu1|3565|NODE_202_length_110001_cov_26..g2984.t1	Lepmu1|11995|Lema_T062470.1		SNOT_08063, SNOT_05842, SNOT_08060	Pyrtt1|1265|PTTG_07288.1, Pyrtt1|5947|PTTG_13272.1	PTRG_06218	Sepmu1|113765|gm1.1504_g	Seppo1|98629|e_gw1.21.259.1	Settu1|111081|e_gw1.23.184.1, Settu1|161874|fgenesh1_pm.27_#_8, Settu1|156468|fgenesh1_pm.6_#_311	CIHT_10314	Aspcl1|1169|7000001156826190										Neofi1|8169|7000001157001077	255930727|XP_002556920.1|, 255943745|XP_002562640.1|, 255930725|XP_002556919.1|	URET_00855	BcT4_3835T1	Botci1|15721|BC1T_02763, Botci1|15720|BC1T_02762	Sclsc1|3434|SS1G_09890T0
PF00096					Dotse1|94778|gw1.10.93.1																								BcT4_9348T1	Botci1|4151|BC1T_14276	Sclsc1|4006|SS1G_10462T0
PF00096																								Aspte1|9780|ATET_06217								Tubme1|2070|GSTUMT00005030001
PF00096
PF00096
PF00096
PF00096
PF00096
PF00096
PF00096																														Botci1|1640|BC1T_13320	Sclsc1|11330|SS1G_04359T0
PF00096	AB01082.1	Bauco1|141325|estExt_fgenesh1_pm.C_10_t10186	Clafu1|188750|scf7180000130097_G5558	Cocsa1|136157|estExt_Genewise1Plus.C_3_t20500	Dotse1|80579|estExt_fgenesh1_pg.C_6_t10205	Hyspu1|7436|NODE_44_length_893767_cov_26.1.g756.t1	Lepmu1|491|Lema_T004910.1	Mycgr3|110539|estExt_fgenesh1_pg.C_chr_80426	SNOT_10939	Pyrtt1|1676|PTTG_07839.1	PTRG_10894	Sepmu1|87847|estExt_Genewise1.C_6_t30401	Seppo1|102605|e_gw1.37.120.1	Settu1|164446|fgenesh1_kg.4_#_312_#_isotig05292	CIHT_00865	Aspcl1|510|7000001156821806	Aspfl1|35766|7000001155842316		Aspfu1|6155|Afu5g02550_mRNA	Aspnid1|1423|AN7997	131427	A_niger_CBS_513_88_current_orf_trans_all|An02g10220	Aspor1|6799|AO090102000370_mRNA	Aspte1|3360|ATET_09222	HCEG_06142T0	Neofi1|1864|7000001156969668	255955621|XP_002568563.1|	URET_03955	BcT4_5527T1	Botci1|10569|BC1T_07801	Sclsc1|1414|SS1G_07870T0	Tubme1|1737|GSTUMT00003050001	CAWT_03603	241954248|XP_002419845.1|	50291413|XP_448139.1|	PGUT_02580	CLUT_04329	CPAG_00693.1	Cante1|125024|estExt0_Genewise2Plus0.C_00021_t30163	CTRT_00225	294655015|XP_457099.2|	Dekbr2|25745|fgenesh1_kg.6_#_111_#_Locus2532v1rpkm53.40	50303947|XP_451923.1|	254572581|XP_002493400.1|	Picst3|64904|estExt_fgenesh1_pm.C_chr_1.10342	SacceM3707_1|33443|fgenesh1_kg.5_#_378_#_NP_009681.1	SacceM3836_1|112747|fgenesh1_kg.8_#_198_#_NP_009681.1	SacceM3837_1|33664|fgenesh1_kg.5_#_379_#_NP_009681.1	SacceM3838_1|33246|fgenesh1_kg.4_#_250_#_NP_009681.1
PF00096									SNOT_08092
PF00096
PF00096						Hyspu1|5512|NODE_310_length_16350_cov_26.5.g4360.t1														Aspnid1|2786|AN7362
PF00096
PF00096
PF00096
PF00096
PF00096
PF00096
PF00096																																			50289883|XP_447373.1|
PF00096
PF00096
PF00096
PF00096
PF00096
PF00096
PF00096
PF00096
PF00096
PF00096
PF00096
PF00096
PF00096
PF00096
PF00096
PF00096
PF00096
PF00096
PF00096
PF00096
PF00096
PF00096
PF00096
PF00096
PF00096	AB09952.1	Bauco1|35637|fgenesh1_kg.9_#_147_#_Locus619v1rpkm283.83	Clafu1|184101|scf7180000126623_G4103	Cocsa1|31947|fgenesh1_kg.1_#_205_#_Locus100v1rpkm999.68	Dotse1|41197|fgenesh1_kg.1_#_1473_#_isotig11541	Hyspu1|4340|NODE_242_length_50823_cov_26.1.g3499.t1	Lepmu1|9319|Lema_T041380.1	Mycgr3|78410|fgenesh1_kg.C_chr_1000357		Pyrtt1|11205|PTTG_20275.1	PTRG_05584	Sepmu1|76587|estExt_Genewise1.C_1_t40261	Seppo1|22684|gm1.8291_g	Settu1|166858|fgenesh1_kg.10_#_303_#_isotig02089	CIHT_08718	Aspcl1|6651|7000001156877072	Aspfl1|27219|7000001155837627		Aspfu1|7411|Afu6g02450_mRNA	Aspnid1|1117|AN8705		A_niger_CBS_513_88_current_orf_trans_all|An11g01690		Aspte1|1345|ATET_07207	HCEG_08257T0	Neofi1|9220|7000001157006225	255935593|XP_002558823.1|	URET_04480		Botci1|13165|BC1T_09849	Sclsc1|12009|SS1G_05038T0	Tubme1|1904|GSTUMT00003203001		241958438|XP_002421938.1|	50288705|XP_446782.1|						50425377|XP_461282.1|	Dekbr2|40175|e_gw1.1.1107.1	50304917|XP_452414.1|		Picst3|63979|e_gww1.8.1.737.1	SacceM3707_1|466063|CE338139_46855, SacceM3707_1|35705|fgenesh1_kg.10_#_62_#_NP_013390.1		SacceM3837_1|444638|CE316257_47439, SacceM3837_1|38200|fgenesh1_kg.20_#_57_#_NP_013390.1	SacceM3838_1|507343|CE377936_37074, SacceM3838_1|36046|fgenesh1_kg.9_#_261_#_NP_013390.1
PF00096
PF00096	AB05373.1	Bauco1|97248|estExt_Genewise1.C_13_t20136	Clafu1|186898|scf7180000128939_G9396	Cocsa1|41845|fgenesh1_kg.19_#_201_#_Locus2980v1rpkm36.79	Dotse1|69376|estExt_fgenesh1_kg.C_2_t10323	Hyspu1|7249|NODE_44_length_893767_cov_26.1.g569.t1	Lepmu1|1841|Lema_T087970.1	Mycgr3|27306|gw1.2.1989.1	SNOT_02488	Pyrtt1|134|PTTG_00420.1	PTRG_10337	Sepmu1|61266|estExt_Genewise1Plus.C_2_t60010	Seppo1|105095|e_gw1.50.112.1	Settu1|137791|estExt_Genewise1Plus.C_3_t40296	CIHT_08540	Aspcl1|2160|7000001156840930	Aspfl1|36878|7000001155827548			Aspnid1|8010|AN12338	192809	A_niger_CBS_513_88_current_orf_trans_all|An17g01310	Aspor1|515|AO090009000613_mRNA	Aspte1|3529|ATET_09391	HCEG_08111T0, HCEG_08112T0		255955985|XP_002568745.1|		BcT4_620T1	Botci1|8773|BC1T_06573	Sclsc1|595|SS1G_00595T0	Tubme1|5547|GSTUMT00009087001	CAWT_05295	241956272|XP_002420856.1|					Cante1|108530|gwp2.e_gw0.00021.2313.1	CTRT_02928	50424891|XP_461036.1|		50303923|XP_451909.1|	254567627|XP_002490924.1|	Picst3|36192|fgenesh1_pm.C_chr_5.1000060
PF00096
PF00096
PF00096
PF00096
PF00096
PF00096
PF00096
PF00096
PF00096
PF00096
PF00096
PF00096
PF00096
PF00096
PF00096
PF00096
PF00096
PF00096	AB05789.1			Cocsa1|145954|estExt_Genewise1Plus.C_10_t10155		Hyspu1|4084|NODE_224_length_282649_cov_26..g3243.t1	Lepmu1|2287|Lema_T085190.1		SNOT_05908	Pyrtt1|2172|PTTG_08485.1	PTRG_05102			Settu1|53340|gw1.10.229.1, Settu1|110184|e_gw1.21.467.1						Aspnid1|3778|AN6446, Aspnid1|9668|AN8377, Aspnid1|2999|AN7174			Aspor1|39|AO090009000044_mRNA	Aspte1|7201|ATET_03638								Tubme1|5611|GSTUMT00009207001	CAWT_03342	241954738|XP_002420090.1|	50292901|XP_448883.1|	PGUT_00141	CLUT_05452	CPAG_01741.1	Cante1|137005|estExt0_fgenesh2_pg0.C_00022_t20085	CTRT_03928	294657158|XP_002770402.1|	Dekbr2|39925|e_gw1.1.1157.1	50311113|XP_455580.1|	254565135|XP_002489678.1|	Picst3|63672|e_gww1.7.1.150.1	SacceM3707_1|38748|fgenesh1_kg.27_#_6_#_NP_013025.1	SacceM3836_1|116898|fgenesh1_kg.33_#_5_#_NP_013025.1	SacceM3837_1|39071|fgenesh1_kg.28_#_6_#_NP_013025.1	SacceM3838_1|35780|fgenesh1_kg.8_#_463_#_Locus1523v1rpkm63.99
PF00096
PF00096															CIHT_05381								Aspor1|172|AO090009000208_mRNA					URET_06911
PF00098	AB00980.1						Lepmu1|5322|Lema_T012960.1		SNOT_11018	Pyrtt1|798|PTTG_06682.1				Settu1|21614|gm1.3740_g
PF00098
PF00098	AB03513.1		Clafu1|191629|scf7180000130420_G10690				Lepmu1|3824|Lema_T093370.1		SNOT_11604	Pyrtt1|1363|PTTG_07428.1	PTRG_04809				CIHT_05616	Aspcl1|4298|7000001156851691	Aspfl1|26172|7000001155854693		Aspfu1|8725|Afu7g02190_mRNA	Aspnid1|8574|AN9093		A_niger_CBS_513_88_current_orf_trans_all|An12g00470		Aspte1|5414|ATET_01852	HCEG_05051T0		255954945|XP_002568225.1|			Botci1|11168|BC1T_08562	Sclsc1|967|SS1G_00967T0		CAWT_04576	241955521|XP_002420481.1|	50291237|XP_448051.1|	PGUT_03386	CLUT_03387	CPAG_03337.1			50422497|XP_459816.1|		50304733|XP_452322.1|	254569552|XP_002491886.1|		SacceM3707_1|11451|gm1.2733_g
PF00098	AB04099.1	Bauco1|161206|CE103_21462	Clafu1|188260|scf7180000130017_G7336	Cocsa1|243802|CE39243_2408		Hyspu1|6814|NODE_414_length_33454_cov_25.6.g5267.t1	Lepmu1|11355|Lema_T072660.1	Mycgr3|71918|estExt_Genewise1Plus.C_chr_50382	SNOT_11729	Pyrtt1|5000|PTTG_12092.1	PTRG_00022	Sepmu1|152816|estExt_fgenesh1_pg.C_1_t10387			CIHT_03002	Aspcl1|5866|7000001156871452	Aspfl1|29571|7000001155792080		Aspfu1|4225|Afu3g10840_mRNA	Aspnid1|216|AN10615		A_niger_CBS_513_88_current_orf_trans_all|An02g06570	Aspor1|3256|AO090003000632_mRNA, Aspor1|3257|AO090003000633_mRNA		HCEG_02724T0	Neofi1|4240|7000001156981513	255942315|XP_002561926.1|	URET_07512	BcT4_2681T1	Botci1|9666|BC1T_07392	Sclsc1|14167|SS1G_07196T0	Tubme1|2846|GSTUMT00005703001	CAWT_02664	241953065|XP_002419254.1|	50286177|XP_445517.1|	PGUT_02443	CLUT_02774	CPAG_01792.1		CTRT_00451	294656505|XP_002770275.1|	Dekbr2|68603|estExt_Genewise1.C_1_t30154	50311721|XP_455888.1|	254570863|XP_002492541.1|	Picst3|53344|e_gww1.1.2.288.1	SacceM3707_1|38663|fgenesh1_kg.25_#_52_#_NP_013217.1	SacceM3836_1|116825|fgenesh1_kg.31_#_52_#_NP_013217.1	SacceM3837_1|39062|fgenesh1_kg.27_#_52_#_NP_013217.1	SacceM3838_1|39246|fgenesh1_kg.26_#_16_#_NP_013217.1
PF00098	AB06226.1		Clafu1|186203|scf7180000128125_G5073				Lepmu1|4406|Lema_T100780.1				PTRG_03664				CIHT_04457	Aspcl1|7681|7000001156882401	Aspfl1|27370|7000001155837892		Aspfu1|728|Afu1g07630_mRNA	Aspnid1|9908|AN5111		A_niger_CBS_513_88_current_orf_trans_all|An07g10270	Aspor1|6554|AO090012001015_mRNA	Aspte1|4353|ATET_10215		Neofi1|3073|7000001156975766	255931619|XP_002557366.1|			Botci1|11894|BC1T_09091	Sclsc1|11832|SS1G_04861T0	Tubme1|1037|GSTUMT00002247001
PF00098	AB06914.1	Bauco1|470772|CE309669_27734	Clafu1|190447|scf7180000130326_G8920			Hyspu1|12043|NODE_916_length_195294_cov_26..g8331.t1	Lepmu1|72|Lema_T000720.1			Pyrtt1|267|PTTG_04676.1	PTRG_02341				CIHT_07370, CIHT_07371	Aspcl1|5207|7000001156856209	Aspfl1|37162|7000001155828980		Aspfu1|5735|Afu4g13060_mRNA	Aspnid1|1963|AN4133		A_niger_CBS_513_88_current_orf_trans_all|An01g08710	Aspor1|227|AO090009000273_mRNA, Aspor1|226|AO090009000272_mRNA	Aspte1|6752|ATET_03189	HCEG_00753T0	Neofi1|446|7000001156962539	255947154|XP_002564344.1|	URET_00643, URET_00642		Botci1|13536|BC1T_10046	Sclsc1|909|SS1G_00909T0	Tubme1|2381|GSTUMT00003678001
PF00098			Clafu1|186972|scf7180000128985_G620		Dotse1|102348|gw1.6.753.1	Hyspu1|5566|NODE_315_length_102195_cov_25..g4384.t1						Sepmu1|149963|estExt_fgenesh1_kg.C_6_t10442	Seppo1|32959|fgenesh1_kg.61_#_5_#_isotig07537
PF00098	AB02265.1	Bauco1|63987|e_gw1.2.722.1	Clafu1|187603|scf7180000129187_G9220	Cocsa1|80267|e_gw1.2.1380.1	Dotse1|137261|e_gw1.10.1209.1	Hyspu1|8840|NODE_533_length_75531_cov_26.5.g6527.t1	Lepmu1|3161|Lema_T096280.1	Mycgr3|63707|estExt_Genewise1.C_chr_110499	SNOT_14599	Pyrtt1|10124|PTTG_18831.1	PTRG_06345	Sepmu1|53456|e_gw1.11.190.1	Seppo1|105335|e_gw1.51.141.1	Settu1|159253|fgenesh1_pm.12_#_114	CIHT_07663, CIHT_07664	Aspcl1|7785|7000001156882934	Aspfl1|37821|7000001155808903		Aspfu1|622|Afu1g06520_mRNA	Aspnid1|1826|AN10535	187649	A_niger_CBS_513_88_current_orf_trans_all|An18g05570	Aspor1|2441|AO090001000453_mRNA	Aspte1|6534|ATET_02971	HCEG_01589T0		255935325|XP_002558689.1|	URET_01977	BcT4_9045T1	Botci1|9529|BC1T_06929	Sclsc1|6637|SS1G_11734T0	Tubme1|4551|GSTUMT00007533001	CAWT_05619	241957509|XP_002421474.1|	50284847|XP_444851.1|	PGUT_05823	CLUT_05927	CPAG_03492.1	Cante1|129574|estExt0_fgenesh2_pm0.C_000080061	CTRT_04993	294655650|XP_457824.2|	Dekbr2|44761|e_gw1.3.917.1	50303075|XP_451475.1|	254568052|XP_002491136.1|	Picst3|62149|e_gww1.6.1.170.1	SacceM3707_1|31550|fgenesh1_kg.2_#_560_#_NP_014619.1		SacceM3837_1|31783|fgenesh1_kg.2_#_567_#_NP_014619.1	SacceM3838_1|32154|fgenesh1_kg.2_#_561_#_NP_014619.1
PF00098										Pyrtt1|3925|PTTG_10724.1				Settu1|27068|gm1.9194_g, Settu1|21030|gm1.3156_g
PF00098	AB06234.1	Bauco1|70614|e_gw1.6.84.1	Clafu1|186202|scf7180000128125_G5072	Cocsa1|41084|fgenesh1_kg.17_#_82_#_Locus22119v1rpkm3.28	Dotse1|69920|estExt_fgenesh1_kg.C_2_t20402	Hyspu1|8445|NODE_50_length_318014_cov_25.9.g947.t1	Lepmu1|4533|Lema_T102050.1	Mycgr3|84922|fgenesh1_pm.C_chr_2000570	SNOT_01247	Pyrtt1|8146|PTTG_16296.1	PTRG_03671	Sepmu1|61558|estExt_Genewise1Plus.C_2_t60341	Seppo1|40667|fgenesh1_pg.64_#_2	Settu1|129191|estExt_Genewise1.C_15_t10147	CIHT_04455	Aspcl1|7682|7000001156882410	Aspfl1|27369|7000001155837887		Aspfu1|727|Afu1g07625_mRNA	Aspnid1|9909|AN12179	39573	A_niger_CBS_513_88_current_orf_trans_all|An07g10260		Aspte1|4352|ATET_10214	HCEG_07368T0	Neofi1|3074|7000001156975774	255931621|XP_002557367.1|	URET_03191		Botci1|12912|BC1T_09622	Sclsc1|10269|SS1G_03298T0	Tubme1|1036|GSTUMT00002246001
PF00098						Hyspu1|8314|NODE_4_length_155709_cov_26.37.g82.t1
PF00098	AB08269.1, AB07416.1			Cocsa1|86794|e_gw1.5.1772.1, Cocsa1|49570|gw1.10.366.1						Pyrtt1|11174|PTTG_20237.1, Pyrtt1|1991|PTTG_08258.1, Pyrtt1|2594|PTTG_09042.1, Pyrtt1|5386|PTTG_12573.1, Pyrtt1|5294|PTTG_12453.1, Pyrtt1|8213|PTTG_16368.1, Pyrtt1|1992|PTTG_08259.1, Pyrtt1|819|PTTG_06708.1				Settu1|72526|gw1.22.264.1					Aspfu1|8067|Afu6g09940_mRNA, Aspfu1|433|Afu1g04650_mRNA, Aspfu1|515|Afu1g05480_mRNA, Aspfu1|571|Afu1g06010_mRNA, Aspfu1|744|Afu1g08780_mRNA, Aspfu1|1773|Afu2g01420_mRNA, Aspfu1|2121|Afu2g04990_mRNA, Aspfu1|3439|Afu3g01740_mRNA, Aspfu1|3571|Afu3g03090_mRNA, Aspfu1|4184|Afu3g10430_mRNA, Aspfu1|4686|Afu4g00270_mRNA, Aspfu1|5863|Afu4g14390_mRNA, Aspfu1|6627|Afu5g08340_mRNA, Aspfu1|7278|Afu6g00100_mRN…	Aspnid1|248|AN4877, Aspnid1|804|AN4391, Aspnid1|1016|AN8788, Aspnid1|10582|AN5334, Aspnid1|1237|AN11091, Aspnid1|1533|AN11044, Aspnid1|2715|AN3478, Aspnid1|3340|AN7516, Aspnid1|4605|AN6559, Aspnid1|5740|AN0975, Aspnid1|5899|AN0826, Aspnid1|6076|AN0669, Aspnid1|9087|AN3047, Aspnid1|9443|AN2732, Aspnid1|8031|AN2291, Aspnid1|6217|AN0532		A_niger_CBS_513_88_current_orf_trans_all|An02g08710, A_niger_CBS_513_88_current_orf_trans_all|An07g09460, A_niger_CBS_513_88_current_orf_trans_all|An02g11380, A_niger_CBS_513_88_current_orf_trans_all|An09g04940, A_niger_CBS_513_88_current_orf_trans_all|An11g05300, A_niger_CBS_513_88_current_orf_trans_all|An04g07670, A_niger_CBS_513_88_current_orf_trans_all|An16g07560, A_niger_CBS_513_88_current_o…	Aspor1|8916|AO090020000451_mRNA	Aspte1|10205|ATET_06642, Aspte1|1038|ATET_06900, Aspte1|2987|ATET_08849, Aspte1|3668|ATET_09530, Aspte1|9885|ATET_06322			255954739|XP_002568122.1|, 255955031|XP_002568268.1|, 255935535|XP_002558794.1|, 255953687|XP_002567596.1|, 255957205|XP_002569355.1|, 255931697|XP_002557405.1|, 255935991|XP_002559022.1|, 255952536|XP_002567021.1|, 255944341|XP_002562938.1|, 255954111|XP_002567808.1|, 255953553|XP_002567529.1|		BcT4_10077T1	Botci1|377|BC1T_00378, Botci1|14600|BC1T_10483, Botci1|4241|BC1T_03680	Sclsc1|127|SS1G_00127T0, Sclsc1|364|SS1G_00364T0, Sclsc1|2231|SS1G_08687T0, Sclsc1|3074|SS1G_09530T0, Sclsc1|4614|SS1G_11070T0, Sclsc1|5329|SS1G_12112T0, Sclsc1|5335|SS1G_12118T0, Sclsc1|7694|SS1G_13117T0, Sclsc1|8295|SS1G_13718T0, Sclsc1|822|SS1G_00822T0, Sclsc1|1014|SS1G_01014T0, Sclsc1|10458|SS1G_03487T0, Sclsc1|11055|SS1G_04084T0, Sclsc1|11092|SS1G_04121T0, Sclsc1|1224|SS1G_07680T0, Sclsc1|12…
PF00098										Pyrtt1|11116|PTTG_20160.1
PF00098										Pyrtt1|4265|PTTG_11153.1, Pyrtt1|5696|PTTG_12937.1	PTRG_03515, PTRG_04983, PTRG_05859, PTRG_05998, PTRG_07180, PTRG_09586, PTRG_11925, PTRG_12041, PTRG_12121, PTRG_10526, PTRG_03169, PTRG_09666, PTRG_05731, PTRG_02317, PTRG_02318
PF00098				Cocsa1|73940|gw1.79.4.1						Pyrtt1|5008|PTTG_12101.1, Pyrtt1|6421|PTTG_13900.1				Settu1|105127|e_gw1.13.816.1, Settu1|19300|gm1.1426_g, Settu1|112201|e_gw1.120.5.1, Settu1|95294|e_gw1.5.472.1, Settu1|26453|gm1.8579_g, Settu1|21014|gm1.3140_g, Settu1|20029|gm1.2155_g, Settu1|27927|gm1.10053_g, Settu1|29497|gm1.11623_g, Settu1|27961|gm1.10087_g, Settu1|29666|gm1.11792_g, Settu1|25206|gm1.7332_g, Settu1|23769|gm1.5895_g, Settu1|27760|gm1.9886_g, Settu1|26310|gm1.8436_g, Settu1|2…
PF00098										Pyrtt1|3333|PTTG_10016.1
PF00098	AB06998.1, AB06999.1	Bauco1|93353|estExt_Genewise1.C_9_t30020	Clafu1|194350|scf7180000130771_G12638	Cocsa1|206223|CE1664_2837	Dotse1|117955|e_gw1.1.3409.1	Hyspu1|4503|NODE_250_length_17963_cov_26.3.g3641.t1	Lepmu1|9096|Lema_T039150.1	Mycgr3|41426|e_gw1.5.2.1	SNOT_07756	Pyrtt1|9063|PTTG_17500.1	PTRG_05356	Sepmu1|122176|fgenesh1_kg.1_#_382_#_isotig03146	Seppo1|42007|fgenesh1_pg.111_#_23	Settu1|175003|estExt_fgenesh1_pm.C_100276	CIHT_09436, CIHT_10595	Aspcl1|6697|7000001156877328	Aspfl1|27549|7000001155805029		Aspfu1|7374|Afu6g02060_mRNA	Aspnid1|1153|AN8671	42089	A_niger_CBS_513_88_current_orf_trans_all|An12g08800	Aspor1|8159|AO090120000087_mRNA	Aspte1|1383|ATET_07245	HCEG_08311T0	Neofi1|9176|7000001157005999	255951120|XP_002566327.1|	URET_04516	BcT4_2017T1	Botci1|4485|BC1T_15073	Sclsc1|12564|SS1G_05593T0	Tubme1|1358|GSTUMT00004670001	CAWT_02789	241953325|XP_002419384.1|	50293955|XP_449389.1|	PGUT_02149	CLUT_00709	CPAG_02856.1		CTRT_02495	294655237|XP_002770105.1|	Dekbr2|22071|fgenesh1_pg.8_#_62	50303681|XP_451783.1|	254568798|XP_002491509.1|	Picst3|81113|estExt_gwp_genewisePlus_worm.C_chr_1.20552	SacceM3707_1|35902|fgenesh1_kg.10_#_259_#_NP_013534.1	SacceM3836_1|115453|fgenesh1_kg.18_#_52_#_NP_013534.1	SacceM3837_1|37705|fgenesh1_kg.17_#_64_#_NP_013534.1	SacceM3838_1|35849|fgenesh1_kg.9_#_64_#_NP_013534.1
PF00098	AB00312.1		Clafu1|196792|scf7180000130934_G2445	Cocsa1|53904|gw1.14.417.1	Dotse1|97886|gw1.2.458.1	Hyspu1|10951|NODE_780_length_21145_cov_27.3.g7740.t1	Lepmu1|2843|Lema_T081440.1, Lepmu1|2844|Lema_T081450.1	Mycgr3|90957|fgenesh1_pg.C_chr_2000647	SNOT_10457	Pyrtt1|8524|PTTG_16808.1	PTRG_10066		Seppo1|87145|gw1.70.127.1	Settu1|167233|fgenesh1_kg.11_#_262_#_isotig10382	CIHT_03337	Aspcl1|2800|7000001156844171	Aspfl1|27896|7000001155802658		Aspfu1|7112|Afu5g13370_mRNA	Aspnid1|4978|AN6895		A_niger_CBS_513_88_current_orf_trans_all|An14g04830	Aspor1|8490|AO090120000482_mRNA	Aspte1|9733|ATET_06170	HCEG_03611T0	Neofi1|6551|7000001156992959	255953315|XP_002567410.1|	URET_04943	BcT4_3215T1		Sclsc1|10311|SS1G_03340T0		CAWT_02034, CAWT_01367	241959054|XP_002422246.1|, 241957786|XP_002421612.1|	50293687|XP_449255.1|, 50290603|XP_447734.1|	PGUT_02652, PGUT_01246	CLUT_03991, CLUT_01511	CPAG_04819.1, CPAG_04401.1		CTRT_03057, CTRT_02798	294657804|XP_460104.2|, 294657213|XP_459513.2|		50307359|XP_453658.1|, 50303643|XP_451763.1|	254568016|XP_002491118.1|, 254568472|XP_002491346.1|		SacceM3707_1|75771|gw1.9.889.1	SacceM3836_1|97071|fgenesh1_pg.2_#_65
PF00098				Cocsa1|353121|MIX12540_55_66, Cocsa1|165860|gm1.10676_g						Pyrtt1|1222|PTTG_07235.1, Pyrtt1|5003|PTTG_12095.1, Pyrtt1|6582|PTTG_14097.1, Pyrtt1|1612|PTTG_07737.1, Pyrtt1|9688|PTTG_18283.1, Pyrtt1|5004|PTTG_12096.1, Pyrtt1|9454|PTTG_17986.1, Pyrtt1|11098|PTTG_20125.1, Pyrtt1|8436|PTTG_16660.1, Pyrtt1|1896|PTTG_08129.1, Pyrtt1|1962|PTTG_08209.1				Settu1|111999|e_gw1.44.1.1, Settu1|72530|gw1.322.9.1	CIHT_10242				Aspfu1|9116|Afu7g07170_mRNA	Aspnid1|35|AN5066, Aspnid1|5067|AN6966, Aspnid1|9583|AN8305, Aspnid1|9465|AN2713, Aspnid1|2722|AN3471, Aspnid1|9894|AN10632, Aspnid1|9573|AN8295, Aspnid1|10434|AN5471, Aspnid1|3710|AN7831, Aspnid1|10056|AN10649, Aspnid1|10435|AN5470, Aspnid1|2693|AN3500, Aspnid1|3724|AN7845, Aspnid1|4874|AN10846, Aspnid1|5069|AN6968, Aspnid1|6386|AN0376, Aspnid1|7737|AN10256, Aspnid1|9464|AN2714, Aspnid1|9508|AN2…			Aspor1|650|AO090005001597_mRNA			Neofi1|8973|7000001157005019	255931373|XP_002557243.1|, 255940488|XP_002561013.1|			Botci1|925|BC1T_12501, Botci1|14449|BC1T_11096, Botci1|10169|BC1T_07532, Botci1|1135|BC1T_12842, Botci1|11556|BC1T_08572, Botci1|12074|BC1T_08449, Botci1|12170|BC1T_09712, Botci1|1863|BC1T_13225, Botci1|2818|BC1T_13999, Botci1|5125|BC1T_04408, Botci1|5217|BC1T_15283, Botci1|5218|BC1T_15284, Botci1|6557|BC1T_15972, Botci1|6823|BC1T_04888, Botci1|6824|BC1T_04889, Botci1|7164|BC1T_16168, Botci1|7167…	Sclsc1|14052|SS1G_07081T0, Sclsc1|932|SS1G_00932T0, Sclsc1|10075|SS1G_14517T0, Sclsc1|10694|SS1G_03723T0, Sclsc1|10695|SS1G_03724T0, Sclsc1|11230|SS1G_04259T0, Sclsc1|11907|SS1G_04936T0, Sclsc1|11908|SS1G_04937T0, Sclsc1|12436|SS1G_05465T0, Sclsc1|13408|SS1G_06437T0, Sclsc1|3075|SS1G_09531T0, Sclsc1|8602|SS1G_14025T0, Sclsc1|10176|SS1G_03204T0, Sclsc1|10351|SS1G_03380T0, Sclsc1|10708|SS1G_03737T0…				302309734|XP_002999545.1|		CLUT_04111			CTRT_02363
PF00098																												URET_06071		Botci1|11727|BC1T_09043, Botci1|7515|BC1T_16148, Botci1|8534|BC1T_16215	Sclsc1|931|SS1G_00931T0, Sclsc1|10505|SS1G_03534T0, Sclsc1|12673|SS1G_05702T0, Sclsc1|2204|SS1G_08660T0
PF00098																														Botci1|12876|BC1T_09586							CLUT_01510
PF00098						Hyspu1|10068|NODE_691_length_14132_cov_27.2.g7198.t1				Pyrtt1|1105|PTTG_07057.1, Pyrtt1|7522|PTTG_15421.1, Pyrtt1|3415|PTTG_10107.1, Pyrtt1|8507|PTTG_16790.1, Pyrtt1|3825|PTTG_10602.1, Pyrtt1|1523|PTTG_07615.1, Pyrtt1|7523|PTTG_15422.1, Pyrtt1|4046|PTTG_10867.1	PTRG_10327, PTRG_03409, PTRG_10436, PTRG_05905, PTRG_12140, PTRG_11723									Aspnid1|1775|AN4289, Aspnid1|3090|AN7090, Aspnid1|10041|AN5227		A_niger_CBS_513_88_current_orf_trans_all|An10g00740, A_niger_CBS_513_88_current_orf_trans_all|An08g10220, A_niger_CBS_513_88_current_orf_trans_all|An09g00980, A_niger_CBS_513_88_current_orf_trans_all|An11g07250, A_niger_CBS_513_88_current_orf_trans_all|An02g09120, A_niger_CBS_513_88_current_orf_trans_all|An07g00900, A_niger_CBS_513_88_current_orf_trans_all|An11g08670, A_niger_CBS_513_88_current_o…		Aspte1|2104|ATET_07966, Aspte1|5456|ATET_01893	HCEG_07934T0		255930056|XP_002556589.1|, 255930519|XP_002556819.1|, 255951416|XP_002566475.1|, 255952146|XP_002566839.1|, 255952502|XP_002567004.1|, 255943478|XP_002562507.1|, 255952448|XP_002566977.1|, 255952735|XP_002567120.1|, 255943502|XP_002562519.1|, 255946479|XP_002564007.1|, 255939328|XP_002560433.1|, 255952148|XP_002566840.1|, 255943586|XP_002562561.1|, 255953121|XP_002567313.1|				Sclsc1|12592|SS1G_05621T0, Sclsc1|12784|SS1G_05813T0, Sclsc1|13381|SS1G_06410T0, Sclsc1|2752|SS1G_09208T0, Sclsc1|3072|SS1G_09528T0, Sclsc1|3361|SS1G_09817T0, Sclsc1|6303|SS1G_01804T0, Sclsc1|6947|SS1G_12370T0, Sclsc1|7365|SS1G_12788T0, Sclsc1|7730|SS1G_13153T0, Sclsc1|8220|SS1G_13643T0, Sclsc1|2629|SS1G_09085T0, Sclsc1|3738|SS1G_10194T0, Sclsc1|7801|SS1G_13224T0, Sclsc1|9011|SS1G_02426T0, Sclsc1…			241959296|XP_002422367.1|, 241958908|XP_002422173.1|			CLUT_03398, CLUT_00132, CLUT_01755, CLUT_05878				294655364|XP_002770116.1|, 294656454|XP_002770268.1|, 294659633|XP_002770616.1|, 294659635|XP_002770617.1|
PF00098		Bauco1|514262|CE353159_5732	Clafu1|195005|scf7180000130789_G8488	Cocsa1|34816|fgenesh1_kg.4_#_168_#_Locus6116v1rpkm17.44	Dotse1|73173|estExt_fgenesh1_kg.C_7_t10279	Hyspu1|5877|NODE_3321_length_330971_cov_26.g10332.t1	Lepmu1|629|Lema_T006290.1	Mycgr3|100507|estExt_fgenesh1_pm.C_chr_60183	SNOT_03292	Pyrtt1|6987|PTTG_14675.1	PTRG_11642	Sepmu1|149213|estExt_fgenesh1_kg.C_5_t10157	Seppo1|50823|fgenesh1_pm.136_#_6	Settu1|137559|estExt_Genewise1Plus.C_3_t40001	CIHT_04806	Aspcl1|739|7000001156823823	Aspfl1|38089|7000001155808962		Aspfu1|2244|Afu2g06220_mRNA	Aspnid1|3240|AN7431	47202	A_niger_CBS_513_88_current_orf_trans_all|An02g14870	Aspor1|2697|AO090001000739_mRNA	Aspte1|9178|ATET_05615	HCEG_07944T0	Neofi1|7450|7000001156997462	255954829|XP_002568167.1|	URET_05672	BcT4_1948T1	Botci1|4822|BC1T_15234	Sclsc1|12445|SS1G_05474T0	Tubme1|6915|GSTUMT00011325001	CAWT_03628	241954200|XP_002419821.1|	50290109|XP_447486.1|	PGUT_05250	CLUT_02116	CPAG_02411.1	Cante1|132020|estExt0_fgenesh2_pm0.C_00022_t10195	CTRT_00201	294659293|XP_461655.2|	Dekbr2|39878|e_gw1.1.573.1	50305623|XP_452772.1|	254566243|XP_002490232.1|	Picst3|28531|fgenesh1_pg.C_chr_1.1000545	SacceM3707_1|35070|fgenesh1_kg.8_#_232_#_NP_012864.1	SacceM3836_1|112372|fgenesh1_kg.7_#_233_#_NP_012864.1	SacceM3837_1|35286|fgenesh1_kg.8_#_241_#_NP_012864.1	SacceM3838_1|35550|fgenesh1_kg.8_#_233_#_NP_012864.1
PF00098																																	CAWT_00452	241949687|XP_002417566.1|	50291375|XP_448120.1|, 50290839|XP_447852.1|	PGUT_01757	CLUT_00550	CPAG_02076.1	Cante1|101051|gwp2.e_gw0.00004.891.1	CTRT_03380	294655340|XP_457471.2|		50310651|XP_455347.1|	254569694|XP_002491957.1|	Picst3|55340|e_gww1.2.1.955.1	SacceM3707_1|12244|gm1.3526_g
PF00098
PF00098
PF00098				Cocsa1|194847|estExt_fgenesh1_pg.C_420001		Hyspu1|4021|NODE_215_length_43049_cov_25.4.g3180.t1			SNOT_16556	Pyrtt1|11135|PTTG_20183.1, Pyrtt1|5385|PTTG_12572.1				Settu1|112309|e_gw1.161.1.1, Settu1|111887|e_gw1.31.33.1			Aspfl1|26324|7000001155801387		Aspfu1|77|Afu1g00960_mRNA, Aspfu1|84|Afu1g01030_mRNA, Aspfu1|9109|Afu7g07080_mRNA, Aspfu1|70|Afu1g00880_mRNA, Aspfu1|9094|Afu7g06935_mRNA, Aspfu1|9108|Afu7g07070_mRNA			A_niger_CBS_513_88_current_orf_trans_all|An12g06430, A_niger_CBS_513_88_current_orf_trans_all|An08g11260, A_niger_CBS_513_88_current_orf_trans_all|An08g11510, A_niger_CBS_513_88_current_orf_trans_all|An08g12210, A_niger_CBS_513_88_current_orf_trans_all|An08g11520	Aspor1|11759|AO090010000300_mRNA, Aspor1|11766|AO090010000292_mRNA, Aspor1|11768|AO090010000290_mRNA, Aspor1|9715|AO090038000137_mRNA, Aspor1|9893|AO090138000125_mRNA, Aspor1|10916|AO090206000131_mRNA	Aspte1|3624|ATET_09486			255930539|XP_002556829.1|, 255934867|XP_002558460.1|, 255946389|XP_002563962.1|, 255931687|XP_002557400.1|, 255940992|XP_002561265.1|, 255940918|XP_002561228.1|, 255940952|XP_002561245.1|		BcT4_10224T1	Botci1|14115|BC1T_10539	Sclsc1|498|SS1G_00498T0, Sclsc1|11091|SS1G_04120T0, Sclsc1|12455|SS1G_05484T0, Sclsc1|13382|SS1G_06411T0, Sclsc1|14145|SS1G_07174T0, Sclsc1|1590|SS1G_08046T0, Sclsc1|5052|SS1G_11508T0, Sclsc1|5080|SS1G_11536T0, Sclsc1|5997|SS1G_01498T0, Sclsc1|6669|SS1G_11766T0, Sclsc1|7354|SS1G_12777T0, Sclsc1|8533|SS1G_13956T0, Sclsc1|9950|SS1G_14375T0, Sclsc1|14148|SS1G_07177T0, Sclsc1|507|SS1G_00507T0, Sclsc1…
PF00098
PF00098				Cocsa1|92397|e_gw1.9.1518.1
PF00098																									HCEG_05108T0
PF00098
PF00098
PF00098
PF00098	AB09514.1	Bauco1|109532|estExt_Genewise1Plus.C_7_t20209	Clafu1|195967|scf7180000130876_G930	Cocsa1|169270|fgenesh1_pm.4_#_229	Dotse1|89929|estExt_fgenesh1_pm.C_7_t20001	Hyspu1|9366|NODE_6303_length_155086_cov_26.g10798.t1	Lepmu1|648|Lema_T006480.1, Lepmu1|647|Lema_T006470.1	Mycgr3|44089|e_gw1.6.934.1	SNOT_15859	Pyrtt1|7940|PTTG_16010.1	PTRG_02022	Sepmu1|133147|estExt_Genemark1.C_5_t10025	Seppo1|49650|fgenesh1_pm.80_#_5	Settu1|20582|gm1.2708_g	CIHT_01362	Aspcl1|8592|7000001156887024	Aspfl1|30053|7000001155792172		Aspfu1|7898|Afu6g08250_mRNA	Aspnid1|2182|AN3937	38821	A_niger_CBS_513_88_current_orf_trans_all|An11g01840	Aspor1|2800|AO090003000100_mRNA	Aspte1|9395|ATET_05832	HCEG_08749T0	Neofi1|9730|7000001157008827	255948466|XP_002565000.1|	URET_01071	BcT4_62T1	Botci1|8878|BC1T_06669	Sclsc1|7834|SS1G_13257T0	Tubme1|4009|GSTUMT00006792001	CAWT_01174	241948291|XP_002416868.1|	50288135|XP_446496.1|	PGUT_04132	CLUT_04116	CPAG_04915.1	Cante1|101031|gwp2.e_gw0.00004.312.1	CTRT_04605	50419003|XP_458022.1|	Dekbr2|24981|fgenesh1_kg.3_#_348_#_Locus4503v2rpkm0.40	50307485|XP_453722.1|	254571741|XP_002492980.1|	Picst3|57770|e_gww1.3.1.500.1	SacceM3707_1|33789|fgenesh1_kg.6_#_99_#_NP_011607.1	SacceM3836_1|111099|fgenesh1_kg.5_#_101_#_NP_011607.1	SacceM3837_1|34012|fgenesh1_kg.6_#_101_#_NP_011607.1	SacceM3838_1|34146|fgenesh1_kg.5_#_524_#_NP_011607.1
PF00098	AB03343.1	Bauco1|42995|gw1.8.219.1	Clafu1|193521|scf7180000130693_G6578	Cocsa1|283486|CE78927_1613	Dotse1|130763|e_gw1.5.1223.1	Hyspu1|1325|NODE_1220_length_910039_cov_26.g9056.t1	Lepmu1|7910|Lema_T028040.1	Mycgr3|28410|gw1.5.1474.1	SNOT_04721	Pyrtt1|8705|PTTG_17055.1	PTRG_07517	Sepmu1|20925|gw1.4.1186.1	Seppo1|77257|gw1.3.534.1	Settu1|151042|estExt_Genewise1Plus.C_200374	CIHT_04231	Aspcl1|8136|7000001156884697	Aspfl1|26250|7000001155821198, Aspfl1|34614|7000001155844491		Aspfu1|255|Afu1g02810_mRNA	Aspnid1|6480|AN0298	170141	A_niger_CBS_513_88_current_orf_trans_all|An01g05350	Aspor1|1321|AO090005000813_mRNA	Aspte1|5508|ATET_01945	HCEG_05379T0		255951282|XP_002566408.1|	URET_06760	BcT4_8006T1	Botci1|9946|BC1T_01596	Sclsc1|12866|SS1G_05895T0	Tubme1|1122|GSTUMT00004539001	CAWT_04315	241951540|XP_002418492.1|	50288011|XP_446434.1|	PGUT_00985	CLUT_01082	CPAG_03141.1	Cante1|110736|gwp2.e_gw0.00022.1713.1	CTRT_01537	294656139|XP_458388.2|	Dekbr2|34026|gw1.9.211.1	50310851|XP_455448.1|	254565579|XP_002489900.1|	Picst3|27265|gww1.4.1.1582.1	SacceM3707_1|32523|fgenesh1_kg.4_#_120_#_NP_015432.1	SacceM3836_1|109804|fgenesh1_kg.3_#_122_#_NP_015432.1	SacceM3837_1|33161|fgenesh1_kg.4_#_533_#_NP_015432.1	SacceM3838_1|32872|fgenesh1_kg.3_#_531_#_NP_015432.1
PF00098
PF00098																																	CAWT_04518	241955373|XP_002420407.1|	50284935|XP_444895.1|	PGUT_00841	CLUT_04795	CPAG_03350.1	Cante1|106457|gwp2.e_gw0.00018.1275.1	CTRT_05383	294657659|XP_459963.2|		50308115|XP_454058.1|		Picst3|49700|e_gwh1.7.1.602.1	SacceM3707_1|37033|fgenesh1_kg.14_#_219_#_NP_010662.1	SacceM3836_1|113215|fgenesh1_kg.9_#_218_#_NP_010662.1	SacceM3837_1|36511|fgenesh1_kg.12_#_42_#_NP_010662.1	SacceM3838_1|30701|fgenesh1_kg.1_#_219_#_NP_010662.1
PF00098
PF00098
PF00098
PF00098
PF00098
PF00098
PF00098
PF00098	AB04014.1	Bauco1|60941|e_gw1.1.1020.1	Clafu1|192442|scf7180000130614_G966	Cocsa1|163916|gm1.8732_g	Dotse1|67618|estExt_fgenesh1_kg.C_1_t10220	Hyspu1|8171|NODE_489_length_92363_cov_26.0.g6132.t1	Lepmu1|5696|Lema_T016700.1	Mycgr3|71866|estExt_Genewise1Plus.C_chr_50311	SNOT_14677	Pyrtt1|745|PTTG_06616.1	PTRG_00118	Sepmu1|130025|estExt_Genemark1.C_1_t20483	Seppo1|90211|e_gw1.1.1163.1	Settu1|102706|e_gw1.11.81.1	CIHT_05908	Aspcl1|3994|7000001156850048	Aspfl1|36220|7000001155820703		Aspfu1|1898|Afu2g02660_mRNA	Aspnid1|616|AN4555	48367	A_niger_CBS_513_88_current_orf_trans_all|An07g06980	Aspor1|5168|AO090026000611_mRNA	Aspte1|1049|ATET_06911	HCEG_01761T0	Neofi1|1425|7000001156967390	255943201|XP_002562369.1|	URET_05495	BcT4_2882T1	Botci1|5402|BC1T_04651	Sclsc1|7232|SS1G_12655T0	Tubme1|2827|GSTUMT00005673001	CAWT_02787	241953321|XP_002419382.1|	50288605|XP_446732.1|	PGUT_04361	CLUT_03009	CPAG_02854.1	Cante1|108430|gwp2.e_gw0.00021.603.1	CTRT_02493	294659706|XP_002770630.1|	Dekbr2|5424|gm1.1833_g	50311957|XP_456010.1|	254565565|XP_002489893.1|	Picst3|34564|fgenesh1_pm.C_chr_1.2000080	SacceM3707_1|38284|fgenesh1_kg.21_#_13_#_NP_013335.1	SacceM3836_1|116193|fgenesh1_kg.23_#_96_#_NP_013335.1	SacceM3837_1|38749|fgenesh1_kg.24_#_13_#_NP_013335.1	SacceM3838_1|38799|fgenesh1_kg.21_#_13_#_NP_013335.1
PF00098
PF00098
PF00098
PF00098
PF00098	AB04595.1		Clafu1|189312|scf7180000130183_G6767			Hyspu1|7615|NODE_451_length_688610_cov_26..g5712.t1	Lepmu1|5631|Lema_T016050.1		SNOT_06264	Pyrtt1|1525|PTTG_07622.1	PTRG_01514			Settu1|133680|estExt_Genewise1Plus.C_1_t30487	CIHT_00470	Aspcl1|7164|7000001156879683	Aspfl1|26898|7000001155834723		Aspfu1|1240|Afu1g13730_mRNA	Aspnid1|6034|AN0707		A_niger_CBS_513_88_current_orf_trans_all|An08g06790	Aspor1|6122|AO090012000503_mRNA	Aspte1|580|ATET_00580	HCEG_02865T0	Neofi1|2552|7000001156973113	255941486|XP_002561512.1|	URET_07218	BcT4_6486T1	Botci1|1785|BC1T_13389	Sclsc1|8119|SS1G_13542T0	Tubme1|6377|GSTUMT00010482001	CAWT_03673	241954112|XP_002419777.1|	50293593|XP_449208.1|	PGUT_01227	CLUT_03972, CLUT_03973	CPAG_00094.1		CTRT_00047	294657829|XP_460123.2|		50310793|XP_455419.1|	254571933|XP_002493076.1|
PF00098
PF00098
PF00098
PF00098
PF00098
PF00098
PF00098
PF00098
PF00098
PF00098
PF00098
PF00098
PF00098
PF00098
PF00098
PF00098
PF00098
PF00098
PF00098
PF00098
PF00098
PF00098
PF00098
PF00098					Dotse1|132297|e_gw1.6.1740.1															Aspnid1|9548|AN2635														241958906|XP_002422172.1|			CLUT_05876, CLUT_03216, CLUT_03215, CLUT_03335, CLUT_00413, CLUT_02936, CLUT_04214
PF00098
PF00098	AB05868.1	Bauco1|103027|estExt_Genewise1Plus.C_3_t10158		Cocsa1|175905|fgenesh1_pm.17_#_227, Cocsa1|349902|MIX9321_34_50		Hyspu1|838|NODE_12063_length_768649_cov_2.g11939.t1, Hyspu1|11675|NODE_8835_length_486048_cov_25.g11374.t1, Hyspu1|8352|NODE_4_length_155709_cov_26.37.g120.t1			SNOT_01334		PTRG_03538			Settu1|38540|fgenesh1_pg.15_#_145, Settu1|134260|estExt_Genewise1Plus.C_1_t50272						Aspnid1|5937|AN0792									BcT4_4532T1	Botci1|1952|BC1T_13497	Sclsc1|6848|SS1G_11945T0, Sclsc1|6847|SS1G_11944T0	Tubme1|6105|GSTUMT00010078001
PF00098
PF00098
PF00098
PF00098
PF00098
PF00098
PF00098										Pyrtt1|7296|PTTG_15071.1
PF00098
PF00098
PF00098
PF00098
PF00098
PF00098
PF00098																	Aspfl1|37804|7000001155808270				41833	A_niger_CBS_513_88_current_orf_trans_all|An14g04680
PF00098
PF00098
PF00098
PF00098
PF00098
PF00098
PF00098
PF00098
PF00098
PF00098
PF00098
PF00098
PF00098
PF00098
PF00098
PF00098
PF00165
PF00165	AB03008.1	Bauco1|44242|gw1.7.203.1	Clafu1|188847|scf7180000130099_G8095	Cocsa1|178776|estExt_Genemark1.C_3_t10109	Dotse1|128644|e_gw1.4.13.1	Hyspu1|1219|NODE_1220_length_910039_cov_26.g8950.t1	Lepmu1|7767|Lema_T026610.1		SNOT_04310					Settu1|168255|fgenesh1_kg.14_#_290_#_isotig02936	CIHT_02475, CIHT_02476	Aspcl1|2154|7000001156840891	Aspfl1|36872|7000001155829136		Aspfu1|6433|Afu5g06350_mRNA	Aspnid1|8016|AN2276	192778	A_niger_CBS_513_88_current_orf_trans_all|An17g01370	Aspor1|520|AO090009000621_mRNA	Aspte1|3535|ATET_09397	HCEG_08081T0	Neofi1|1593|7000001156968233	255955973|XP_002568739.1|	URET_04337	BcT4_7473T1	Botci1|2388|BC1T_13481	Sclsc1|2655|SS1G_09111T0		CAWT_05978			PGUT_04010	CLUT_05201			CTRT_01959	294655496|XP_457643.2|				Picst3|44707|e_gwh1.4.1.1559.1
PF00165																	Aspfl1|34488|7000001155848294				39346						255936115|XP_002559084.1|			Botci1|14120|BC1T_10544	Sclsc1|7465|SS1G_12888T0
PF00165	AB02868.1	Bauco1|123733|fgenesh1_pm.8_#_333	Clafu1|190234|scf7180000130315_G13518	Cocsa1|40827|fgenesh1_kg.16_#_136_#_Locus23529v1rpkm3.02, Cocsa1|37941|fgenesh1_kg.9_#_257_#_Locus1342v1rpkm79.40	Dotse1|39346|fgenesh1_pg.13_#_93	Hyspu1|1193|NODE_1220_length_910039_cov_26.g8924.t1	Lepmu1|7517|Lema_T024110.1, Lepmu1|9297|Lema_T041160.1	Mycgr3|80798|fgenesh1_kg.C_chr_5000171	SNOT_05446	Pyrtt1|231|PTTG_04439.1, Pyrtt1|11390|PTTG_01212.1	PTRG_04685, PTRG_07782	Sepmu1|119406|gm1.7145_g	Seppo1|22860|gm1.8467_g	Settu1|29854|fgenesh1_pg.1_#_114, Settu1|169146|fgenesh1_kg.20_#_67_#_isotig11105	CIHT_04084	Aspcl1|8063|7000001156884333	Aspfl1|29261|7000001155794757, Aspfl1|25565|7000001155853085		Aspfu1|346|Afu1g03720_mRNA	Aspnid1|2090|AN4020, Aspnid1|8352|AN2567	182426	A_niger_CBS_513_88_current_orf_trans_all|An15g07710, A_niger_CBS_513_88_current_orf_trans_all|An18g04000		Aspte1|7402|ATET_03839		Neofi1|3451|7000001156977677	255940688|XP_002561113.1|, 255931901|XP_002557507.1|		BcT4_5076T1	Botci1|507|BC1T_00508	Sclsc1|11388|SS1G_04417T0	Tubme1|5336|GSTUMT00008788001	CAWT_01806	241958620|XP_002422029.1|	50294668|XP_449745.1|	PGUT_01878	CLUT_03171	CPAG_05499.1	Cante1|114845|fgenesh2_kg.00021_#_38_#_isotig00408	CTRT_00523	50427843|XP_462534.1|	Dekbr2|67402|fgenesh1_pm.17_#_4	50308451|XP_454227.1|	254570573|XP_002492396.1|	Picst3|56142|e_gww1.2.1.2505.1	SacceM3707_1|37443|fgenesh1_kg.16_#_106_#_NP_012618.1	SacceM3836_1|114883|fgenesh1_kg.15_#_134_#_NP_012618.1	SacceM3837_1|37151|fgenesh1_kg.14_#_134_#_NP_012618.1	SacceM3838_1|37743|fgenesh1_kg.15_#_119_#_NP_012618.1
PF00165	AB04289.1	Bauco1|31950|fgenesh1_kg.4_#_206_#_Locus7300v3rpkm1.02	Clafu1|195766|scf7180000130861_G3361	Cocsa1|199240|estExt_fgenesh1_pm.C_6_t10407	Dotse1|69261|estExt_fgenesh1_kg.C_2_t10197	Hyspu1|11208|NODE_808_length_249683_cov_26..g7975.t1	Lepmu1|4832|Lema_T108570.1	Mycgr3|68948|estExt_Genewise1Plus.C_chr_21904	SNOT_10232	Pyrtt1|930|PTTG_06846.1	PTRG_05525	Sepmu1|147115|estExt_fgenesh1_kg.C_2_t10227	Seppo1|33885|fgenesh1_kg.99_#_16_#_isotig06888	Settu1|163275|fgenesh1_kg.2_#_507_#_isotig07022	CIHT_03376	Aspcl1|1522|7000001156827940	Aspfl1|35541|7000001155840016		Aspfu1|3183|Afu2g17080_mRNA	Aspnid1|2902|AN7258	51406	A_niger_CBS_513_88_current_orf_trans_all|An04g09130	Aspor1|7008|AO090102000111_mRNA	Aspte1|4174|ATET_10036	HCEG_03559T0	Neofi1|8378|7000001157002090	255956337|XP_002568921.1|	URET_04913	BcT4_3188T1	Botci1|12840|BC1T_09550	Sclsc1|10340|SS1G_03369T0	Tubme1|6136|GSTUMT00010129001	CAWT_02356	241952491|XP_002418967.1|		PGUT_05323	CLUT_00889	CPAG_03591.1	Cante1|105892|gwp2.e_gw0.00018.883.1	CTRT_06167	294655750|XP_457940.2|		50306517|XP_453232.1|	254574294|XP_002494256.1|	Picst3|29573|fgenesh1_pg.C_chr_2.1000249
PF00165																																	CAWT_04118	241951162|XP_002418303.1|			CLUT_05138	CPAG_00299.1	Cante1|91762|fgenesh2_pg.00004_#_273	CTRT_01202	294658429|XP_460763.2|	Dekbr2|23930|fgenesh1_kg.1_#_678_#_Locus1240v1rpkm129.91		254571799|XP_002493009.1|
PF00170	AB01709.1					Hyspu1|5723|NODE_3231_length_61188_cov_25..g10305.t1			SNOT_13689	Pyrtt1|5775|PTTG_13051.1				Settu1|155072|fgenesh1_pm.4_#_17
PF00170						Hyspu1|10189|NODE_700_length_673713_cov_26..g7273.t1			SNOT_08459	Pyrtt1|597|PTTG_06215.1	PTRG_08409			Settu1|96644|e_gw1.6.1374.1
PF00170	AB02344.1			Cocsa1|36245|fgenesh1_kg.6_#_263_#_Locus16831v5rpkm2.05			Lepmu1|11750|Lema_T060020.1	Mycgr3|104372|estExt_fgenesh1_kg.C_chr_50046	SNOT_12614	Pyrtt1|3012|PTTG_09569.1	PTRG_11177			Settu1|155297|fgenesh1_pm.4_#_242			Aspfl1|28452|7000001155813981								HCEG_08898T0					Botci1|9062|BC1T_06456
PF00170	AB03358.1	Bauco1|76038|e_gw1.11.227.1	Clafu1|187424|scf7180000129130_G5671	Cocsa1|92985|e_gw1.9.1466.1	Dotse1|40499|fgenesh1_kg.1_#_775_#_isotig04664	Hyspu1|12200|NODE_962_length_174830_cov_26..g8487.t1	Lepmu1|7875|Lema_T027690.1	Mycgr3|89777|fgenesh1_pg.C_chr_1001194	SNOT_04486	Pyrtt1|5551|PTTG_12768.1	PTRG_07536	Sepmu1|56684|estExt_Genewise1Plus.C_1_t40183	Seppo1|49591|fgenesh1_pm.78_#_27	Settu1|112572|e_gw1.281.3.1, Settu1|28486|gm1.10612_g		Aspcl1|164|7000001156820023	Aspfl1|34417|7000001155851299		Aspfu1|9590|Afu8g05460_mRNA	Aspnid1|7189|AN1536	55089	A_niger_CBS_513_88_current_orf_trans_all|An16g07260	Aspor1|1506|AO090005000601_mRNA, Aspor1|1505|AO090005000602_mRNA	Aspte1|8342|ATET_04779	HCEG_03953T0		255931259|XP_002557186.1|	URET_02688	BcT4_4832T1	Botci1|10378|BC1T_07936	Sclsc1|5910|SS1G_01411T0
PF00170	AB04329.1	Bauco1|62407|e_gw1.1.638.1	Clafu1|196136|scf7180000130900_G11350	Cocsa1|40030|fgenesh1_kg.14_#_93_#_Locus9777v3rpkm1.46	Dotse1|68942|estExt_fgenesh1_kg.C_1_t40139	Hyspu1|2616|NODE_164_length_229190_cov_25..g2356.t1	Lepmu1|5742|Lema_T017160.1	Mycgr3|107152|estExt_fgenesh1_pg.C_chr_10720	SNOT_11878	Pyrtt1|5762|PTTG_13034.1	PTRG_00227	Sepmu1|145695|estExt_fgenesh1_kg.C_1_t10183	Seppo1|30582|fgenesh1_kg.17_#_29_#_isotig06017	Settu1|167132|fgenesh1_kg.11_#_161_#_isotig00579	CIHT_03015	Aspcl1|5872|7000001156871495	Aspfl1|29569|7000001155793195		Aspfu1|4234|Afu3g10930_mRNA	Aspnid1|222|AN4900	206914	A_niger_CBS_513_88_current_orf_trans_all|An02g06700	Aspor1|3259|AO090003000635_mRNA	Aspte1|8180|ATET_04617	HCEG_02715T0		255942331|XP_002561934.1|			Botci1|5193|BC1T_15578	Sclsc1|14315|SS1G_07344T0
PF00170	AB04817.1	Bauco1|63784|e_gw1.2.1352.1	Clafu1|188590|scf7180000130062_G8761	Cocsa1|250469|CE45910_11576	Dotse1|67816|estExt_fgenesh1_kg.C_1_t10438	Hyspu1|3733|NODE_2083_length_630363_cov_26.g9779.t1	Lepmu1|11113|Lema_T070240.1	Mycgr3|35076|e_gw1.1.444.1	SNOT_06296	Pyrtt1|1018|PTTG_06950.1	PTRG_01651	Sepmu1|145560|estExt_fgenesh1_kg.C_1_t10044	Seppo1|94280|e_gw1.8.106.1	Settu1|18242|gm1.368_g	CIHT_01626	Aspcl1|8647|7000001156887322	Aspfl1|37990|7000001155806114		Aspfu1|8066|Afu6g09930_mRNA	Aspnid1|3335|AN7513	208958	A_niger_CBS_513_88_current_orf_trans_all|An11g07980	Aspor1|2596|AO090001000627_mRNA	Aspte1|10280|ATET_06717	HCEG_08603T0		255946469|XP_002564002.1|	URET_01309		Botci1|3022|BC1T_14094	Sclsc1|3105|SS1G_09561T0	Tubme1|2924|GSTUMT00000600001
PF00170	AB05384.1	Bauco1|276951|CE115848_38105	Clafu1|192309|scf7180000130562_G9754	Cocsa1|34697|fgenesh1_kg.4_#_49_#_Locus1025v1rpkm102.66	Dotse1|69470|estExt_fgenesh1_kg.C_2_t10422	Hyspu1|1947|NODE_1416_length_365516_cov_26.g9330.t1	Lepmu1|1725|Lema_T086810.1	Mycgr3|108163|estExt_fgenesh1_pg.C_chr_20607	SNOT_02426	Pyrtt1|9382|PTTG_17883.1	PTRG_10227	Sepmu1|146995|estExt_fgenesh1_kg.C_2_t10101	Seppo1|16866|gm1.2473_g	Settu1|163914|fgenesh1_kg.3_#_498_#_isotig03044		Aspcl1|6915|7000001156878434	Aspfl1|34839|7000001155843617		Aspfu1|1508|Afu1g16460_mRNA	Aspnid1|5766|AN11891	51788	A_niger_CBS_513_88_current_orf_trans_all|An01g10770		Aspte1|8724|ATET_05161	HCEG_03320T0	Neofi1|2284|7000001156971769	255957037|XP_002569271.1|	URET_02910		Botci1|12693|BC1T_02128	Sclsc1|829|SS1G_00829T0	Tubme1|5141|GSTUMT00008508001
PF00170
PF00170	AB06842.1	Bauco1|49676|gw1.13.485.1	Clafu1|192603|scf7180000130653_G13943	Cocsa1|216676|CE12117_9782	Dotse1|70140|estExt_fgenesh1_kg.C_3_t10100	Hyspu1|12039|NODE_916_length_195294_cov_26..g8327.t1	Lepmu1|149|Lema_T001490.1	Mycgr3|98304|estExt_fgenesh1_pm.C_chr_10233	SNOT_05677	Pyrtt1|4590|PTTG_11563.1	PTRG_01360	Sepmu1|147966|estExt_fgenesh1_kg.C_3_t10148	Seppo1|91019|e_gw1.2.429.1	Settu1|28157|gm1.10283_g	CIHT_02911	Aspcl1|5911|7000001156871728	Aspfl1|29525|7000001155792095		Aspfu1|4271|Afu3g11330_mRNA	Aspnid1|9240|AN2911	206952	A_niger_CBS_513_88_current_orf_trans_all|An02g07070	Aspor1|3297|AO090003000685_mRNA	Aspte1|8227|ATET_04664	HCEG_00233T0		255936709|XP_002559381.1|	URET_07457	BcT4_1557T1		Sclsc1|11884|SS1G_04913T0	Tubme1|1651|GSTUMT00002889001						CPAG_01404.1						254565401|XP_002489811.1|
PF00170	AB07644.1	Bauco1|118710|fgenesh1_pm.1_#_580			Dotse1|68488|estExt_fgenesh1_kg.C_1_t30158	Hyspu1|112|NODE_10602_length_132518_cov_2.g11563.t1		Mycgr3|107497|estExt_fgenesh1_pg.C_chr_11225		Pyrtt1|157|PTTG_04046.1	PTRG_00938	Sepmu1|145925|estExt_fgenesh1_kg.C_1_t10436	Seppo1|45943|fgenesh1_pm.20_#_102	Settu1|98045|e_gw1.7.12.1		Aspcl1|4557|7000001156852957	Aspfl1|33352|7000001155825233		Aspfu1|5079|Afu4g06170_mRNA	Aspnid1|879|AN4324	213360	A_niger_CBS_513_88_current_orf_trans_all|An04g00480	Aspor1|4920|AO090023000972_mRNA	Aspte1|10370|ATET_06807	HCEG_01354T0	Neofi1|1108|7000001156965804	255949652|XP_002565593.1|
PF00170	AB08404.1					Hyspu1|8244|NODE_491_length_84246_cov_25.8.g6175.t1	Lepmu1|1120|Lema_T011200.1		SNOT_03247	Pyrtt1|11067|PTTG_20062.1
PF00170	AB10360.1	Bauco1|194898|CE33795_158313	Clafu1|196902|scf7180000130936_G13426	Cocsa1|230771|CE26212_67723	Dotse1|30380|fgenesh1_pg.1_#_597	Hyspu1|11524|NODE_859_length_53829_cov_25.5.g8081.t1	Lepmu1|10164|Lema_T054930.1	Mycgr3|102725|estExt_fgenesh1_kg.C_chr_10806		Pyrtt1|3742|PTTG_10495.1	PTRG_00426	Sepmu1|161038|estExt_fgenesh1_pm.C_1_t30498	Seppo1|46922|fgenesh1_pm.31_#_47	Settu1|23496|gm1.5622_g	CIHT_05003	Aspcl1|5146|7000001156855902	Aspfl1|37003|7000001155826527		Aspfu1|5681|Afu4g12470_mRNA	Aspnid1|2485|AN3675	51873	A_niger_CBS_513_88_current_orf_trans_all|An01g07900	Aspor1|388|AO090009000459_mRNA	Aspte1|6694|ATET_03131	HCEG_00647T0		255947666|XP_002564600.1|	URET_05824	BcT4_8874T1	Botci1|6641|BC1T_05207	Sclsc1|7312|SS1G_12735T0	Tubme1|2951|GSTUMT00000577001
PF00170	AB08968.1	Bauco1|23289|fgenesh1_pg.4_#_643	Clafu1|194484|scf7180000130775_G1926	Cocsa1|86485|e_gw1.5.1208.1	Dotse1|48303|fgenesh1_kg.12_#_147_#_isotig07354	Hyspu1|6437|NODE_395_length_427779_cov_27..g4998.t1	Lepmu1|6424|Lema_T113690.1	Mycgr3|51498|e_gw1.13.356.1	SNOT_00166	Pyrtt1|2263|PTTG_08596.1	PTRG_07150	Sepmu1|112186|fgenesh1_pg.13_#_205		Settu1|111603|e_gw1.26.133.1	CIHT_05925	Aspcl1|4007|7000001156850125	Aspfl1|36235|7000001155821120		Aspfu1|1886|Afu2g02540_mRNA	Aspnid1|609|AN4562	181306	A_niger_CBS_513_88_current_orf_trans_all|An07g06050	Aspor1|5181|AO090026000595_mRNA	Aspte1|1063|ATET_06925	HCEG_01748T0	Neofi1|1413|7000001156967327		URET_05510	BcT4_1283T1	Botci1|8285|BC1T_01237	Sclsc1|9137|SS1G_02552T0	Tubme1|1247|GSTUMT00002563001
PF00170	AB02445.1, AB02444.1	Bauco1|269899|CE108796_25780	Clafu1|187852|scf7180000129586_G4960	Cocsa1|97657|e_gw1.13.255.1		Hyspu1|161|NODE_10_length_147012_cov_26.6.g160.t1	Lepmu1|1558|Lema_T075830.1	Mycgr3|108068|estExt_fgenesh1_pg.C_chr_20449	SNOT_08036	Pyrtt1|5161|PTTG_12277.1	PTRG_08316	Sepmu1|150066|estExt_fgenesh1_kg.C_70037	Seppo1|46652|fgenesh1_pm.28_#_43	Settu1|96438|e_gw1.6.455.1																		Tubme1|7378|GSTUMT00012070001					CLUT_05390
PF00170		Bauco1|43157|gw1.4.265.1	Clafu1|188509|scf7180000130050_G1033					Mycgr3|90910|fgenesh1_pg.C_chr_2000600
PF00170								Mycgr3|103568|estExt_fgenesh1_kg.C_chr_30055
PF00170													Seppo1|38672|fgenesh1_pg.32_#_29
PF00170												Sepmu1|152363|estExt_fgenesh1_kg.C_130100	Seppo1|132528|estExt_Genewise1Plus.C_530140							Aspnid1|3557|AN10985			Aspor1|7677|AO090701000363_mRNA	Aspte1|5035|ATET_01473
PF00170	AB03580.1			Cocsa1|100739|e_gw1.16.680.1						Pyrtt1|5190|PTTG_12321.1	PTRG_04471			Settu1|162212|fgenesh1_kg.1_#_227_#_isotig00559
PF00170	AB01233.1						Lepmu1|430|Lema_T004300.1		SNOT_15536	Pyrtt1|466|PTTG_05514.1
PF00170				Cocsa1|39027|fgenesh1_kg.12_#_11_#_Locus9303v1rpkm10.52, Cocsa1|132427|estExt_Genewise1Plus.C_1_t60114		Hyspu1|774|NODE_12063_length_768649_cov_2.g11875.t1			SNOT_13224	Pyrtt1|11458|PTTG_00146.1				Settu1|161140|fgenesh1_pm.19_#_79						Aspnid1|1034|AN8772
PF00170	AB09284.1								SNOT_16487	Pyrtt1|3860|PTTG_10651.1				Settu1|167843|fgenesh1_kg.13_#_165_#_isotig01766
PF00170	AB03920.1	Bauco1|33466|fgenesh1_kg.5_#_845_#_Locus3708v1rpkm45.34		Cocsa1|100235|e_gw1.15.833.1	Dotse1|72123|estExt_fgenesh1_kg.C_5_t20120	Hyspu1|9874|NODE_680_length_239718_cov_25..g7159.t1	Lepmu1|10457|Lema_T046430.1	Mycgr3|106319|estExt_fgenesh1_kg.C_chr_120089	SNOT_04964	Pyrtt1|11602|PTTG_02196.1	PTRG_04359	Sepmu1|152092|estExt_fgenesh1_kg.C_120135	Seppo1|15074|gm1.681_g	Settu1|111166|e_gw1.24.57.1	CIHT_04727	Aspcl1|4589|7000001156853113	Aspfl1|33319|7000001155821707		Aspfu1|5113|Afu4g06530_mRNA	Aspnid1|836|AN4361	190193	A_niger_CBS_513_88_current_orf_trans_all|An04g00850	Aspor1|4886|AO090023000937_mRNA	Aspte1|9138|ATET_05575	HCEG_01386T0	Neofi1|1076|7000001156965653	255949770|XP_002565652.1|	URET_05605	BcT4_2048T1	Botci1|16226|BC1T_12269	Sclsc1|4487|SS1G_10943T0	Tubme1|5217|GSTUMT00008609001, Tubme1|174|GSTUMT00004031001
PF00170	AB03036.1	Bauco1|31051|fgenesh1_kg.3_#_221_#_Locus5872v1rpkm12.54		Cocsa1|175469|fgenesh1_pm.16_#_115	Dotse1|22662|gm1.3802_g	Hyspu1|4475|NODE_244_length_406169_cov_26..g3613.t1	Lepmu1|3673|Lema_T091860.1, Lepmu1|3674|Lema_T091870.1	Mycgr3|106866|estExt_fgenesh1_pg.C_chr_10279	SNOT_11524	Pyrtt1|4526|PTTG_11477.1		Sepmu1|61970|estExt_Genewise1Plus.C_3_t10154	Seppo1|86361|gw1.113.68.1	Settu1|113025|estExt_Genewise1.C_1_t10386	CIHT_05566	Aspcl1|2972|7000001156845020			Aspfu1|3582|Afu3g03230_mRNA								255950122|XP_002565828.1|	URET_07576	BcT4_8867T1		Sclsc1|7315|SS1G_12738T0	Tubme1|2081|GSTUMT00005043001
PF00170						Hyspu1|11439|NODE_8253_length_347971_cov_26.g11334.t1				Pyrtt1|11171|PTTG_20228.1
PF00170																	Aspfl1|34992|7000001155851303		Aspfu1|1352|Afu1g14860_mRNA	Aspnid1|5900|AN0825	134644	A_niger_CBS_513_88_current_orf_trans_all|An01g12970	Aspor1|959|AO090005001247_mRNA	Aspte1|863|ATET_00863		Neofi1|2439|7000001156972558	255941756|XP_002561647.1|
PF00170															CIHT_01018	Aspcl1|371|7000001156821079	Aspfl1|35952|7000001155839438		Aspfu1|6291|Afu5g03920_mRNA	Aspnid1|1722|AN8251	212389	A_niger_CBS_513_88_current_orf_trans_all|An09g06280	Aspor1|6614|AO090102000597_mRNA	Aspte1|2152|ATET_08014	HCEG_06299T0		255949098|XP_002565316.1|	URET_03844	BcT4_2342T1	Botci1|3570|BC1T_14316, Botci1|3569|BC1T_14315	Sclsc1|10767|SS1G_03796T0	Tubme1|2019|GSTUMT00003365001
PF00170															CIHT_04633		Aspfl1|25671|7000001155855194		Aspfu1|4847|Afu4g02940_mRNA	Aspnid1|8927|AN10378	53805	A_niger_CBS_513_88_current_orf_trans_all|An14g03010	Aspor1|2211|AO090001000194_mRNA	Aspte1|2039|ATET_07901	HCEG_04595T0	Neofi1|5304|7000001156986885	255933632|XP_002558195.1|	URET_02800
PF00170															CIHT_08378	Aspcl1|2934|7000001156844839	Aspfl1|27399|7000001155802634		Aspfu1|3664|Afu3g04070_mRNA	Aspnid1|5246|AN9397		A_niger_CBS_513_88_current_orf_trans_all|An01g00160	Aspor1|8013|AO090124000074_mRNA	Aspte1|6425|ATET_02862	HCEG_04683T0		255938574|XP_002560057.1|	URET_02530	BcT4_3582T1	Botci1|15875|BC1T_11451	Sclsc1|5201|SS1G_11658T0
PF00170																Aspcl1|1245|7000001156826550	Aspfl1|32562|7000001155823314		Aspfu1|2911|Afu2g14350_mRNA			A_niger_CBS_513_88_current_orf_trans_all|An02g00870, A_niger_CBS_513_88_current_orf_trans_all|An08g03810				Neofi1|8095|7000001157000736
PF00170																	Aspfl1|27846|7000001155802292		Aspfu1|7072|Afu5g12960_mRNA		41947	A_niger_CBS_513_88_current_orf_trans_all|An14g06250	Aspor1|8440|AO090120000418_mRNA	Aspte1|5541|ATET_01978
PF00170																	Aspfl1|35261|7000001155851114		Aspfu1|7828|Afu6g07530_mRNA	Aspnid1|10031|AN5218	142488	A_niger_CBS_513_88_current_orf_trans_all|An07g08880	Aspor1|697|AO090005001547_mRNA	Aspte1|7235|ATET_03672
PF00170																Aspcl1|8880|7000001156888503																Tubme1|4597|GSTUMT00007619001
PF00170															CIHT_03770	Aspcl1|4483|7000001156852605	Aspfl1|29680|7000001155795562		Aspfu1|8556|Afu7g00460_mRNA	Aspnid1|6788|AN0033			Aspor1|3156|AO090003000521_mRNA	Aspte1|7586|ATET_04023	HCEG_08834T0	Neofi1|4869|7000001156984663		URET_06506
PF00170		Bauco1|142258|estExt_fgenesh1_pm.C_120111	Clafu1|190747|scf7180000130348_G3217	Cocsa1|128880|estExt_Genewise1.C_18_t20191	Dotse1|176582|estExt_Genewise1Plus.C_8_t20043			Mycgr3|68456|estExt_Genewise1Plus.C_chr_21228	SNOT_15345	Pyrtt1|6234|PTTG_13655.1	PTRG_09737	Sepmu1|134373|estExt_Genemark1.C_7_t10186		Settu1|111856|e_gw1.30.55.1		Aspcl1|958|7000001156825048	Aspfl1|36303|7000001155817400		Aspfu1|2626|Afu2g11370_mRNA	Aspnid1|4434|AN5876	225668	A_niger_CBS_513_88_current_orf_trans_all|An02g03340	Aspor1|5253|AO090026000513_mRNA	Aspte1|1816|ATET_07678, Aspte1|5004|ATET_01442		Neofi1|7809|7000001156999332	255938967|XP_002560253.1|		BcT4_2752T1	Botci1|7561|BC1T_05065
PF00170	AB03248.1, AB07102.1	Bauco1|60947|e_gw1.1.1874.1, Bauco1|149721|gm1.5683_g, Bauco1|151069|gm1.7031_g, Bauco1|77902|e_gw1.13.853.1	Clafu1|185183|scf7180000127485_G12715	Cocsa1|342032|MIX1451_6_15, Cocsa1|40950|fgenesh1_kg.16_#_259_#_Locus2086v1rpkm51.06	Dotse1|101420|gw1.3.816.1	Hyspu1|12112|NODE_928_length_135649_cov_27..g8399.t1	Lepmu1|3738|Lema_T092510.1, Lepmu1|128|Lema_T001280.1	Mycgr3|32555|e_gw1.1.2070.1	SNOT_14152, SNOT_07580	Pyrtt1|883|PTTG_06780.1, Pyrtt1|5896|PTTG_13184.1	PTRG_02603, PTRG_04448	Sepmu1|113290|gm1.1029_g, Sepmu1|41152|e_gw1.3.845.1	Seppo1|103180|e_gw1.40.107.1	Settu1|87143|e_gw1.1.2294.1, Settu1|109292|e_gw1.19.546.1	CIHT_09105	Aspcl1|8284|7000001156885450												URET_02164	BcT4_9983T1, BcT4_1590T1, BcT4_1646T1, BcT4_9201T1	Botci1|755|BC1T_12458, Botci1|14677|BC1T_11236, Botci1|2352|BC1T_13622, Botci1|15031|BC1T_11513	Sclsc1|11940|SS1G_04969T0, Sclsc1|12092|SS1G_05121T0, Sclsc1|12884|SS1G_05913T0, Sclsc1|1827|SS1G_08283T0	Tubme1|1335|GSTUMT00004628001					CLUT_01834
PF00170	AB08174.1	Bauco1|127062|fgenesh1_pm.15_#_85	Clafu1|188893|scf7180000130111_G7144	Cocsa1|147630|estExt_Genewise1Plus.C_11_t20411	Dotse1|48128|fgenesh1_kg.11_#_380_#_isotig06456	Hyspu1|8042|NODE_470_length_218943_cov_26..g6030.t1	Lepmu1|12075|Lema_T063270.1	Mycgr3|110147|estExt_fgenesh1_pg.C_chr_70201	SNOT_03768	Pyrtt1|950|PTTG_06868.1	PTRG_02795	Sepmu1|50524|e_gw1.9.1015.1	Seppo1|101844|e_gw1.33.234.1	Settu1|166417|fgenesh1_kg.9_#_280_#_isotig05940	CIHT_08828	Aspcl1|8200|7000001156885024, Aspcl1|8366|7000001156885884	Aspfl1|34679|7000001155844236, Aspfl1|30919|7000001155809737		Aspfu1|191|Afu1g02150_mRNA, Aspfu1|2339|Afu2g08250_mRNA	Aspnid1|6418|AN0351, Aspnid1|4866|AN6792	172049, 48886	A_niger_CBS_513_88_current_orf_trans_all|An01g06110, A_niger_CBS_513_88_current_orf_trans_all|An15g07390	Aspor1|1261|AO090005000883_mRNA, Aspor1|10746|AO090011000879_mRNA	Aspte1|8441|ATET_04878, Aspte1|5797|ATET_02234	HCEG_08370T0	Neofi1|3603|7000001156978422, Neofi1|7539|7000001156997930	255950678|XP_002566106.1|, 255944797|XP_002563166.1|	URET_06029	BcT4_8831T1	Botci1|6711|BC1T_05277	Sclsc1|7371|SS1G_12794T0	Tubme1|243|GSTUMT00004115001	CAWT_06095, CAWT_05166	241952362|XP_002418903.1|, 241956514|XP_002420977.1|	50285937|XP_445397.1|, 50291731|XP_448298.1|	PGUT_01519, PGUT_05498	CLUT_05143, CLUT_03347	CPAG_01592.1, CPAG_00513.1	Cante1|115640|fgenesh2_kg.00021_#_833_#_isotig03616, Cante1|112903|fgenesh2_kg.00006_#_446_#_isotig02101	CTRT_02011, CTRT_02898	50424363|XP_460768.1|, 294657350|XP_002770443.1|	Dekbr2|6416|gm1.2825_g	50304839|XP_452375.1|	254569970|XP_002492095.1|	Picst3|90446|estExt_gwp_genewisePlus_human.C_chr_6.10911, Picst3|83071|estExt_gwp_genewisePlus_worm.C_chr_4.10085	SacceM3707_1|30468|fgenesh1_kg.1_#_330_#_NP_010262.1, SacceM3707_1|31598|fgenesh1_kg.2_#_608_#_NP_014582.1		SacceM3837_1|30663|fgenesh1_kg.1_#_328_#_NP_010262.1, SacceM3837_1|31831|fgenesh1_kg.2_#_615_#_NP_014582.1	SacceM3838_1|31265|fgenesh1_kg.1_#_783_#_NP_010262.1, SacceM3838_1|32202|fgenesh1_kg.2_#_609_#_NP_014582.1
PF00170	AB10350.1, AB07671.1	Bauco1|311185|CE150082_40514, Bauco1|555258|CE394155_6041	Clafu1|196862|scf7180000130935_G11971	Cocsa1|28936|fgenesh1_pg.12_#_292	Dotse1|27698|gm1.8838_g	Hyspu1|9616|NODE_677_length_355437_cov_26..g6901.t1	Lepmu1|9878|Lema_T052070.1	Mycgr3|105791|estExt_fgenesh1_kg.C_chr_90187	SNOT_06925	Pyrtt1|11165|PTTG_20217.1	PTRG_00933	Sepmu1|151596|estExt_fgenesh1_kg.C_100316	Seppo1|91280|e_gw1.2.338.1	Settu1|165532|fgenesh1_kg.7_#_170_#_isotig05339		Aspcl1|4424|7000001156852313, Aspcl1|8855|7000001156888367	Aspfl1|32877|7000001155822016		Aspfu1|8210|Afu6g11430_mRNA, Aspfu1|8606|Afu7g01000_mRNA	Aspnid1|6194|AN0554	55742	A_niger_CBS_513_88_current_orf_trans_all|An08g07290	Aspor1|4468|AO090023000467_mRNA	Aspte1|8583|ATET_05020	HCEG_05979T0	Neofi1|10049|7000001157010352, Neofi1|4936|7000001156984972	255930149|XP_002556634.1|, 255956991|XP_002569248.1|	URET_04722	BcT4_6610T1	Botci1|8968|BC1T_06362		Tubme1|582|GSTUMT00004330001	CAWT_04064	241951058|XP_002418251.1|	50286535|XP_445696.1|, 50289179|XP_447019.1|, 50290823|XP_447844.1|	PGUT_03008	CLUT_04537	CPAG_01317.1	Cante1|117236|estExt0_Genewise2Plus0.C_00004_t10217	CTRT_01331, CTRT_01335, CTRT_01342	294658080|XP_460395.2|, 50426223|XP_461708.1|	Dekbr2|25120|fgenesh1_kg.3_#_487_#_Locus3945v3rpkm7.36, Dekbr2|45953|e_gw1.4.403.1, Dekbr2|51708|e_gw1.20.29.1	50305175|XP_452546.1|, 50309957|XP_454992.1|, 50310159|XP_455099.1|	254568616|XP_002491418.1|, 254572239|XP_002493229.1|, 254572682|XP_002493450.1|	Picst3|29563|fgenesh1_pg.C_chr_2.1000239	SacceM3707_1|31016|fgenesh1_kg.2_#_26_#_NP_015019.1, SacceM3707_1|32748|fgenesh1_kg.4_#_345_#_NP_015264.1, SacceM3707_1|37168|fgenesh1_kg.15_#_96_#_NP_010996.2	SacceM3836_1|108987|fgenesh1_kg.1_#_721_#_NP_015019.1, SacceM3836_1|110029|fgenesh1_kg.3_#_347_#_NP_015264.1, SacceM3836_1|114365|fgenesh1_kg.13_#_124_#_NP_010996.2	SacceM3837_1|31249|fgenesh1_kg.2_#_33_#_NP_015019.1, SacceM3837_1|32935|fgenesh1_kg.4_#_307_#_NP_015264.1, SacceM3837_1|36894|fgenesh1_kg.13_#_167_#_NP_010996.2	SacceM3838_1|31619|fgenesh1_kg.2_#_26_#_NP_015019.1, SacceM3838_1|32646|fgenesh1_kg.3_#_305_#_NP_015264.1, SacceM3838_1|37460|fgenesh1_kg.14_#_161_#_NP_010996.2
PF00170	AB00785.1, AB00786.1	Bauco1|121314|fgenesh1_pm.4_#_637	Clafu1|188487|scf7180000130050_G1011, Clafu1|188486|scf7180000130050_G187	Cocsa1|185543|estExt_Genemark1.C_180250	Dotse1|69445|estExt_fgenesh1_kg.C_2_t10395	Hyspu1|6217|NODE_36_length_108415_cov_25.8.g333.t1	Lepmu1|2572|Lema_T078730.1	Mycgr3|68159|estExt_Genewise1Plus.C_chr_20828	SNOT_10514	Pyrtt1|3513|PTTG_10218.1	PTRG_09794	Sepmu1|79579|estExt_Genewise1.C_2_t20252	Seppo1|27852|estExt_Genemark1.C_790013	Settu1|175556|estExt_fgenesh1_pm.C_11_t10480	CIHT_03481, CIHT_03482, CIHT_03480	Aspcl1|1453|7000001156827590	Aspfl1|35638|7000001155841988		Aspfu1|3121|Afu2g16420_mRNA	Aspnid1|2802|AN7348	40811	A_niger_CBS_513_88_current_orf_trans_all|An15g06820	Aspor1|6915|AO090102000221_mRNA	Aspte1|5859|ATET_02296	HCEG_03073T0	Neofi1|8310|7000001157001758	255952929|XP_002567217.1|	URET_04819	BcT4_3182T1	Botci1|12833|BC1T_09543, Botci1|12834|BC1T_09544	Sclsc1|10346|SS1G_03375T0, Sclsc1|10347|SS1G_03376T0	Tubme1|4682|GSTUMT00007730001	CAWT_03263, CAWT_05202	241954886|XP_002420164.1|, 241956450|XP_002420945.1|	50288765|XP_446812.1|, 50286365|XP_445611.1|	PGUT_00898, PGUT_05391	CLUT_00879, CLUT_03907	CPAG_02694.1, CPAG_05296.1	Cante1|120679|estExt0_Genewise2Plus0.C_00009_t20258, Cante1|125882|estExt0_Genewise2Plus0.C_00021_t50030	CTRT_03857, CTRT_02857, CTRT_02858, CTRT_03858	294655810|XP_458006.2|, 294658562|XP_460905.2|	Dekbr2|38430|gw1.2.1845.1	50304101|XP_452000.1|, 50307509|XP_453734.1|	254572373|XP_002493296.1|	Picst3|52045|e_gww1.1.1.1399.1, Picst3|61104|e_gww1.5.1.15.1	SacceM3707_1|32506|fgenesh1_kg.4_#_103_#_NP_015442.1, SacceM3707_1|35940|fgenesh1_kg.10_#_297_#_NP_013559.1	SacceM3836_1|109787|fgenesh1_kg.3_#_105_#_NP_015442.1, SacceM3836_1|115415|fgenesh1_kg.18_#_14_#_NP_013559.1	SacceM3837_1|33177|fgenesh1_kg.4_#_549_#_NP_015442.1, SacceM3837_1|37667|fgenesh1_kg.17_#_26_#_NP_013559.1	SacceM3838_1|32888|fgenesh1_kg.3_#_547_#_NP_015442.1, SacceM3838_1|35811|fgenesh1_kg.9_#_26_#_NP_013559.1
PF00170		Bauco1|138578|estExt_fgenesh1_pm.C_5_t10298		Cocsa1|33284|fgenesh1_kg.2_#_420_#_Locus2314v1rpkm46.92	Dotse1|152571|estExt_Genewise1.C_5_t40116	Hyspu1|9821|NODE_680_length_239718_cov_25..g7106.t1	Lepmu1|10798|Lema_T049840.1	Mycgr3|101786|estExt_fgenesh1_pm.C_chr_120140	SNOT_04815	Pyrtt1|6774|PTTG_14367.1	PTRG_04114	Sepmu1|152006|estExt_fgenesh1_kg.C_120047	Seppo1|21574|gm1.7181_g	Settu1|170849|estExt_fgenesh1_pm.C_1_t20339	CIHT_06656	Aspcl1|4601|7000001156853170	Aspfl1|33300|7000001155822213		Aspfu1|5127|Afu4g06690_mRNA	Aspnid1|816|AN4380	57102	A_niger_CBS_513_88_current_orf_trans_all|An04g01080	Aspor1|4870|AO090023000916_mRNA	Aspte1|9123|ATET_05560	HCEG_01420T0	Neofi1|1064|7000001156965592	255949828|XP_002565681.1|	URET_06803	BcT4_2052T1	Botci1|16231|BC1T_12274	Sclsc1|4481|SS1G_10937T0	Tubme1|5425|GSTUMT00008921001	CAWT_04083	241951096|XP_002418270.1|	50290817|XP_447841.1|	PGUT_02918	CLUT_01593	CPAG_00540.1	Cante1|102078|gwp2.e_gw0.00006.115.1	CTRT_01309	50426387|XP_461790.1|	Dekbr2|24466|fgenesh1_kg.2_#_385_#_Locus565v1rpkm287.19	50305185|XP_452551.1|	254565653|XP_002489937.1|	Picst3|75662|estExt_genewise1_worm.C_chr_2.10190	SacceM3707_1|36131|fgenesh1_kg.11_#_182_#_NP_012198.1, SacceM3707_1|37172|fgenesh1_kg.15_#_100_#_NP_010993.1		SacceM3837_1|36890|fgenesh1_kg.13_#_163_#_NP_010993.1, SacceM3837_1|37963|fgenesh1_kg.18_#_145_#_NP_012198.1	SacceM3838_1|36258|fgenesh1_kg.10_#_157_#_NP_012198.1, SacceM3838_1|37464|fgenesh1_kg.14_#_165_#_NP_010993.1
PF00170	AB04933.1	Bauco1|86687|estExt_Genewise1.C_4_t20487	Clafu1|191142|scf7180000130384_G7573	Cocsa1|133714|estExt_Genewise1Plus.C_2_t20338	Dotse1|70794|estExt_fgenesh1_kg.C_4_t10020	Hyspu1|11435|NODE_8253_length_347971_cov_26.g11330.t1	Lepmu1|5522|Lema_T014960.1	Mycgr3|69971|estExt_Genewise1Plus.C_chr_31206	SNOT_14296	Pyrtt1|2928|PTTG_09459.1	PTRG_01529	Sepmu1|148508|estExt_fgenesh1_kg.C_4_t10087	Seppo1|34233|fgenesh1_kg.126_#_2_#_isotig05824	Settu1|40757|estExt_Genemark1.C_1_t20095	CIHT_06105	Aspcl1|8964|7000001156888975, Aspcl1|3946|7000001156849809	Aspfl1|33100|7000001155826099		Aspfu1|8355|Afu6g12970_mRNA	Aspnid1|4067|AN6197	181426	A_niger_CBS_513_88_current_orf_trans_all|An07g08010	Aspor1|4683|AO090023000713_mRNA	Aspte1|408|ATET_00408	HCEG_08207T0	Neofi1|10226|7000001157011284	255946962|XP_002564248.1|	URET_07677, URET_04612	BcT4_8048T1	Botci1|1762|BC1T_13112	Sclsc1|12846|SS1G_05875T0	Tubme1|2812|GSTUMT00005652001	CAWT_02388	241952551|XP_002418997.1|	50285753|XP_445305.1|	PGUT_03576	CLUT_02938	CPAG_03521.1	Cante1|108168|gwp2.e_gw0.00021.892.1	CTRT_06191	294655985|XP_458213.2|	Dekbr2|38875|gw1.6.788.1	50305151|XP_452534.1|	254572457|XP_002493338.1|	Picst3|76411|estExt_genewise1_worm.C_chr_2.11840	SacceM3707_1|31165|fgenesh1_kg.2_#_175_#_NP_014912.1	SacceM3836_1|108837|fgenesh1_kg.1_#_571_#_NP_014912.1	SacceM3837_1|31398|fgenesh1_kg.2_#_182_#_NP_014912.1	SacceM3838_1|31768|fgenesh1_kg.2_#_175_#_NP_014912.1
PF00170	AB01588.1, AB04158.1	Bauco1|60368|gw1.4.1687.1	Clafu1|184386|scf7180000126929_G3784	Cocsa1|140681|estExt_Genewise1Plus.C_6_t10124, Cocsa1|88422|e_gw1.6.757.1	Dotse1|71366|estExt_fgenesh1_kg.C_4_t20126	Hyspu1|6628|NODE_406_length_114698_cov_25..g5081.t1	Lepmu1|11428|Lema_T056800.1, Lepmu1|4648|Lema_T106730.1	Mycgr3|37784|e_gw1.3.544.1	SNOT_13491, SNOT_09940	Pyrtt1|3602|PTTG_10330.1, Pyrtt1|3888|PTTG_10682.1	PTRG_03103, PTRG_05774	Sepmu1|43582|e_gw1.4.1699.1	Seppo1|99163|e_gw1.23.217.1	Settu1|51873|gw1.4.250.1, Settu1|135742|estExt_Genewise1Plus.C_2_t40099	CIHT_07065	Aspcl1|2703|7000001156843703	Aspfl1|27781|7000001155805263		Aspfu1|7006|Afu5g12310_mRNA	Aspnid1|6742|AN0072	196832	A_niger_CBS_513_88_current_orf_trans_all|An01g02100	Aspor1|8378|AO090120000348_mRNA	Aspte1|5608|ATET_02045	HCEG_03728T0	Neofi1|6670|7000001156993529	255954067|XP_002567786.1|	URET_05038	BcT4_3501T1	Botci1|11534|BC1T_08973	Sclsc1|5077|SS1G_11533T0	Tubme1|4672|GSTUMT00007716001	CAWT_04505	241955401|XP_002420421.1|	50294183|XP_449503.1|	PGUT_03368	CLUT_00855	CPAG_02146.1	Cante1|122307|estExt0_Genewise2Plus0.C_00015_t30025	CTRT_05369	294657532|XP_459834.2|	Dekbr2|24907|fgenesh1_kg.3_#_274_#_Locus2240v1rpkm65.06	50309075|XP_454543.1|	254567676|XP_002490948.1|	Picst3|63360|e_gww1.7.1.423.1	SacceM3707_1|38560|fgenesh1_kg.24_#_9_#_NP_014107.1	SacceM3836_1|116766|fgenesh1_kg.30_#_53_#_NP_014107.1	SacceM3837_1|35098|fgenesh1_kg.8_#_53_#_NP_014107.1	SacceM3838_1|39167|fgenesh1_kg.25_#_9_#_NP_014107.1
PF00170	AB06856.1, AB06441.1, AB05909.1	Bauco1|94415|estExt_Genewise1.C_10_t20500	Clafu1|191147|scf7180000130384_G7578	Cocsa1|166070|fgenesh1_pm.1_#_101, Cocsa1|37660|fgenesh1_kg.8_#_509_#_Locus7828v1rpkm13.01, Cocsa1|94319|e_gw1.10.1237.1	Dotse1|71522|estExt_fgenesh1_kg.C_4_t20293	Hyspu1|708|NODE_12063_length_768649_cov_2.g11809.t1, Hyspu1|7808|NODE_452_length_384513_cov_26..g5887.t1, Hyspu1|5184|NODE_283_length_29434_cov_26.2.g4165.t1	Lepmu1|9365|Lema_T041840.1, Lepmu1|2351|Lema_T085830.1, Lepmu1|3898|Lema_T103380.1	Mycgr3|99704|estExt_fgenesh1_pm.C_chr_30462	SNOT_07597, SNOT_05921, SNOT_12927	Pyrtt1|4236|PTTG_11116.1, Pyrtt1|9131|PTTG_17611.1, Pyrtt1|11622|PTTG_02288.1	PTRG_05656, PTRG_09576, PTRG_05011	Sepmu1|125261|fgenesh1_kg.4_#_363_#_isotig00737	Seppo1|18302|gm1.3909_g	Settu1|166837|fgenesh1_kg.10_#_282_#_isotig09239, Settu1|139439|estExt_Genewise1Plus.C_5_t10116, Settu1|108982|e_gw1.18.201.1	CIHT_08479	Aspcl1|2408|7000001156842177	Aspfl1|31662|7000001155829654		Aspfu1|6617|Afu5g08240_mRNA	Aspnid1|3576|AN7711	54712	A_niger_CBS_513_88_current_orf_trans_all|An03g04510	Aspor1|7350|AO090701000748_mRNA	Aspte1|2415|ATET_08277	HCEG_08162T0	Neofi1|7064|7000001156995537	255949520|XP_002565527.1|, 255947100|XP_002564317.1|		BcT4_2581T1	Botci1|10756|BC1T_07853	Sclsc1|10389|SS1G_03418T0	Tubme1|1763|GSTUMT00004852001	CAWT_03012	241953751|XP_002419597.1|	50292249|XP_448557.1|	PGUT_02261	CLUT_05254	CPAG_02220.1	Cante1|97670|fgenesh2_pm.00009_#_316	CTRT_05641	294658142|XP_460473.2|		50303987|XP_451943.1|	254569168|XP_002491694.1|	Picst3|53805|e_gww1.1.2.948.1	SacceM3707_1|33423|fgenesh1_kg.5_#_358_#_NP_009669.1	SacceM3836_1|112727|fgenesh1_kg.8_#_178_#_NP_009669.1	SacceM3837_1|33644|fgenesh1_kg.5_#_359_#_NP_009669.1	SacceM3838_1|33267|fgenesh1_kg.4_#_271_#_NP_009669.1
PF00170
PF00170	AB00856.1	Bauco1|63420|e_gw1.2.908.1		Cocsa1|116947|estExt_Genewise1.C_7_t10141	Dotse1|70771|estExt_fgenesh1_kg.C_3_t20266	Hyspu1|47|NODE_1005_length_211229_cov_27.g8570.t1	Lepmu1|10842|Lema_T067530.1	Mycgr3|64857|estExt_Genewise1Plus.C_chr_10006	SNOT_00455	Pyrtt1|6334|PTTG_13779.1	PTRG_10322	Sepmu1|148007|estExt_fgenesh1_kg.C_3_t10189	Seppo1|32736|fgenesh1_kg.55_#_16_#_isotig06858	Settu1|134644|estExt_Genewise1Plus.C_2_t10040	CIHT_08268	Aspcl1|4334|7000001156851883	Aspfl1|26140|7000001155851592		Aspfu1|8691|Afu7g01850_mRNA	Aspnid1|8538|AN9125	190142	A_niger_CBS_513_88_current_orf_trans_all|An12g00780	Aspor1|9363|AO090038000563_mRNA		HCEG_05123T0	Neofi1|5021|7000001156985391	255955101|XP_002568303.1|	URET_01691	BcT4_8132T1	Botci1|11249|BC1T_01741	Sclsc1|13256|SS1G_06285T0	Tubme1|5983|GSTUMT00009808001	CAWT_05049	241956760|XP_002421100.1|	50294173|XP_449498.1|	PGUT_02050	CLUT_05307	CPAG_00120.1	Cante1|97378|fgenesh2_pm.00009_#_24	CTRT_05399	294654533|XP_456595.2|	Dekbr2|133606|CE45821_14025	50306581|XP_453264.1|	254574058|XP_002494138.1|	Picst3|45576|e_gwh1.4.1.680.1	SacceM3707_1|34439|fgenesh1_kg.7_#_116_#_NP_014400.1	SacceM3836_1|112041|fgenesh1_kg.6_#_409_#_NP_014400.1	SacceM3837_1|34645|fgenesh1_kg.7_#_117_#_NP_014400.1	SacceM3838_1|35209|fgenesh1_kg.7_#_402_#_NP_014400.1
PF00170	AB03568.1	Bauco1|64927|e_gw1.3.825.1	Clafu1|187497|scf7180000129134_G3503	Cocsa1|203527|estExt_fgenesh1_pm.C_160285	Dotse1|70689|estExt_fgenesh1_kg.C_3_t20181	Hyspu1|4181|NODE_227_length_261694_cov_26..g3340.t1	Lepmu1|3773|Lema_T092860.1	Mycgr3|57478|estExt_Genewise1.C_chr_40018	SNOT_11620	Pyrtt1|1492|PTTG_07579.1	PTRG_04457	Sepmu1|148149|estExt_fgenesh1_kg.C_3_t10337	Seppo1|30405|fgenesh1_kg.15_#_7_#_isotig08640	Settu1|162199|fgenesh1_kg.1_#_214_#_isotig10197	CIHT_00169	Aspcl1|6979|7000001156878758	Aspfl1|34911|7000001155849241		Aspfu1|1422|Afu1g15590_mRNA	Aspnid1|5825|AN0896	51710	A_niger_CBS_513_88_current_orf_trans_all|An01g13930		Aspte1|8798|ATET_05235	HCEG_03465T0	Neofi1|2357|7000001156972140	255930453|XP_002556786.1|		BcT4_8305T1	Botci1|9683|BC1T_01333	Sclsc1|13144|SS1G_06173T0	Tubme1|4246|GSTUMT00001949001	CAWT_04894, CAWT_00999	241948631|XP_002417038.1|, 241956123|XP_002420782.1|	50287593|XP_446226.1|	PGUT_04469, PGUT_00504	CLUT_00636, CLUT_03577	CPAG_02516.1, CPAG_00941.1	Cante1|108004|gwp2.e_gw0.00021.2194.1, Cante1|112442|fgenesh2_kg.00004_#_372_#_isotig01077	CTRT_06134, CTRT_04772	294656768|XP_459085.2|, 50427245|XP_462235.1|	Dekbr2|50265|e_gw1.11.76.1, Dekbr2|26333|fgenesh1_kg.11_#_18_#_Locus3999v3rpkm2.76	50307737|XP_453862.1|	254569600|XP_002491910.1|, 254571085|XP_002492652.1|	Picst3|35330|fgenesh1_pm.C_chr_2.1000579, Picst3|90476|estExt_gwp_genewisePlus_human.C_chr_6.10985	SacceM3707_1|38376|fgenesh1_kg.21_#_105_#_NP_013265.1, SacceM3707_1|30755|fgenesh1_kg.1_#_617_#_NP_010463.1	SacceM3836_1|116102|fgenesh1_kg.23_#_5_#_NP_013265.1, SacceM3836_1|110455|fgenesh1_kg.4_#_122_#_NP_010463.1	SacceM3837_1|38841|fgenesh1_kg.24_#_105_#_NP_013265.1, SacceM3837_1|30949|fgenesh1_kg.1_#_614_#_NP_010463.1	SacceM3838_1|38892|fgenesh1_kg.21_#_106_#_NP_013265.1, SacceM3838_1|30979|fgenesh1_kg.1_#_497_#_NP_010463.1
PF00170	AB02018.1	Bauco1|63040|e_gw1.2.1699.1	Clafu1|186409|scf7180000128392_G7380	Cocsa1|134494|estExt_Genewise1Plus.C_2_t40225	Dotse1|74980|estExt_fgenesh1_kg.C_100408	Hyspu1|10697|NODE_756_length_279054_cov_26..g7610.t1	Lepmu1|2962|Lema_T094290.1	Mycgr3|101607|estExt_fgenesh1_pm.C_chr_110149	SNOT_12254	Pyrtt1|10482|PTTG_19350.1	PTRG_06363	Sepmu1|151836|estExt_fgenesh1_kg.C_110191	Seppo1|107684|e_gw1.67.113.1	Settu1|167507|fgenesh1_kg.12_#_123_#_isotig04450	CIHT_08007	Aspcl1|106|7000001156819726	Aspfl1|34469|7000001155851243		Aspfu1|9533|Afu8g04840_mRNA	Aspnid1|7134|AN1488	214515	A_niger_CBS_513_88_current_orf_trans_all|An16g07970	Aspor1|1455|AO090005000658_mRNA	Aspte1|110|ATET_00110	HCEG_03895T0		255945433|XP_002563484.1|	URET_01540	BcT4_2657T1	Botci1|9621|BC1T_07347	Sclsc1|14397|SS1G_07426T0	Tubme1|3652|GSTUMT00001209001	CAWT_01951	241958886|XP_002422162.1|	50286719|XP_445789.1|	PGUT_05567	CLUT_00621	CPAG_05599.1	Cante1|94852|fgenesh2_pg.00021_#_603	CTRT_00611	294657269|XP_459577.2|	Dekbr2|49282|e_gw1.8.121.1	50305003|XP_452459.1|	254572902|XP_002493560.1|	Picst3|84817|estExt_gwp_genewisePlus_worm.C_chr_6.11207	SacceM3707_1|31527|fgenesh1_kg.2_#_537_#_NP_014630.1	SacceM3836_1|108477|fgenesh1_kg.1_#_211_#_NP_014630.1	SacceM3837_1|31760|fgenesh1_kg.2_#_544_#_NP_014630.1	SacceM3838_1|32131|fgenesh1_kg.2_#_538_#_NP_014630.1
PF00170	AB06341.1	Bauco1|31495|fgenesh1_kg.3_#_665_#_Locus1127v1rpkm164.82	Clafu1|184343|scf7180000126929_G3741		Dotse1|150573|estExt_Genewise1.C_4_t30249	Hyspu1|4967|NODE_280_length_376701_cov_26..g3948.t1	Lepmu1|4130|Lema_T105700.1	Mycgr3|56782|estExt_Genewise1.C_chr_31083	SNOT_12987		PTRG_09413	Sepmu1|150536|estExt_fgenesh1_kg.C_80053	Seppo1|31862|fgenesh1_kg.36_#_39_#_isotig05852		CIHT_02504	Aspcl1|2196|7000001156841122	Aspfl1|31198|7000001155829549		Aspfu1|6477|Afu5g06780_mRNA	Aspnid1|7974|AN2243	54890	A_niger_CBS_513_88_current_orf_trans_all|An17g00820	Aspor1|7809|AO090701000214_mRNA	Aspte1|3485|ATET_09347	HCEG_08052T0	Neofi1|1549|7000001156967984	255956079|XP_002568792.1|	URET_04319		Botci1|283|BC1T_00284	Sclsc1|11185|SS1G_04214T0	Tubme1|1782|GSTUMT00004877001	CAWT_03630	241954196|XP_002419819.1|	50290465|XP_447664.1|	PGUT_05252	CLUT_02114	CPAG_03174.1	Cante1|109110|gwp2.e_gw0.00021.1182.1	CTRT_00199	50426121|XP_461657.1|	Dekbr2|23848|fgenesh1_kg.1_#_596_#_Locus2699v1rpkm47.62	50312311|XP_456188.1|	254572868|XP_002493543.1|	Picst3|28533|fgenesh1_pg.C_chr_1.1000547	SacceM3707_1|31119|fgenesh1_kg.2_#_129_#_NP_014947.1	SacceM3836_1|108884|fgenesh1_kg.1_#_618_#_NP_014947.1	SacceM3837_1|31352|fgenesh1_kg.2_#_136_#_NP_014947.1	SacceM3838_1|31722|fgenesh1_kg.2_#_129_#_NP_014947.1
PF00170	AB07194.1	Bauco1|34175|fgenesh1_kg.6_#_707_#_Locus416v1rpkm418.92	Clafu1|191693|scf7180000130423_G1109	Cocsa1|105685|estExt_Genewise1.C_1_t20367	Dotse1|68497|estExt_fgenesh1_kg.C_1_t30167	Hyspu1|1560|NODE_12980_length_575719_cov_2.g12244.t1	Lepmu1|9656|Lema_T044750.1	Mycgr3|71411|estExt_Genewise1Plus.C_chr_41210	SNOT_07651	Pyrtt1|5528|PTTG_12738.1	PTRG_06094	Sepmu1|146550|estExt_fgenesh1_kg.C_1_t30116	Seppo1|33914|fgenesh1_kg.101_#_5_#_isotig05775	Settu1|166678|fgenesh1_kg.10_#_123_#_isotig05782	CIHT_03792	Aspcl1|1128|7000001156825955	Aspfl1|36501|7000001155820510		Aspfu1|2800|Afu2g13240_mRNA	Aspnid1|4016|AN6232	52144	A_niger_CBS_513_88_current_orf_trans_all|An02g02020	Aspor1|5444|AO090026000283_mRNA	Aspte1|4862|ATET_01300	HCEG_08800T0	Neofi1|7985|7000001157000190	255949014|XP_002565274.1|	URET_06480		Botci1|3805|BC1T_04232	Sclsc1|4226|SS1G_10682T0	Tubme1|6694|GSTUMT00010993001	CAWT_01899	241958784|XP_002422111.1|	50285563|XP_445210.1|	PGUT_01621	CLUT_00735	CPAG_04173.1	Cante1|112955|fgenesh2_kg.00006_#_498_#_isotig06168	CTRT_00643	50423337|XP_460251.1|	Dekbr2|4568|gm1.977_g	50306985|XP_453470.1|	254572599|XP_002493409.1|	Picst3|48891|e_gwh1.6.1.1480.1	SacceM3707_1|33448|fgenesh1_kg.5_#_383_#_NP_009685.1	SacceM3836_1|112752|fgenesh1_kg.8_#_203_#_NP_009685.1	SacceM3837_1|33669|fgenesh1_kg.5_#_384_#_NP_009685.1	SacceM3838_1|33241|fgenesh1_kg.4_#_245_#_NP_009685.1
PF00170	AB10277.1, AB05142.1	Bauco1|266686|CE105583_14924	Clafu1|196014|scf7180000130878_G3024	Cocsa1|325483|CE120924_7239	Dotse1|74052|estExt_fgenesh1_kg.C_8_t20042	Hyspu1|11102|NODE_797_length_347404_cov_26..g7875.t1, Hyspu1|3877|NODE_2083_length_630363_cov_26.g9923.t1	Lepmu1|5230|Lema_T112550.1	Mycgr3|70017|estExt_Genewise1Plus.C_chr_31280	SNOT_12392, SNOT_05520	Pyrtt1|2592|PTTG_09040.1	PTRG_06575	Sepmu1|150109|estExt_fgenesh1_kg.C_70085	Seppo1|33756|fgenesh1_kg.93_#_10_#_isotig03945		CIHT_00660	Aspcl1|8621|7000001156887177									HCEG_05963T0, HCEG_00282T0		255934820|XP_002558437.1|	URET_07353	BcT4_10072T1	Botci1|6101|BC1T_04774	Sclsc1|13456|SS1G_06485T0	Tubme1|3871|GSTUMT00001413001
PF00170																					36478
PF00170				Cocsa1|86532|e_gw1.5.1792.1												Aspcl1|8230|7000001156885190	Aspfl1|37316|7000001155828562, Aspfl1|30184|7000001155811099, Aspfl1|36547|7000001155819808		Aspfu1|170|Afu1g01940_mRNA		51452	A_niger_CBS_513_88_current_orf_trans_all|An04g08240	Aspor1|11519|AO090010000588_mRNA, Aspor1|10044|AO090011000050_mRNA, Aspor1|5486|AO090026000236_mRNA, Aspor1|84|AO090009000101_mRNA	Aspte1|7433|ATET_03870			255940462|XP_002561000.1|
PF00170	AB05997.1	Bauco1|488767|CE327664_18040	Clafu1|186890|scf7180000128939_G9388	Cocsa1|257183|CE52624_14701	Dotse1|69381|estExt_fgenesh1_kg.C_2_t10328	Hyspu1|10035|NODE_68_length_165200_cov_26.8.g1247.t1, Hyspu1|7941|NODE_46_length_156609_cov_26.7.g783.t1	Lepmu1|4365|Lema_T100370.1	Mycgr3|55454|estExt_Genewise1.C_chr_21342	SNOT_01132	Pyrtt1|10634|PTTG_19521.1	PTRG_03724	Sepmu1|147729|estExt_fgenesh1_kg.C_2_t20370	Seppo1|33966|fgenesh1_kg.104_#_4_#_isotig06528	Settu1|168288|fgenesh1_kg.15_#_3_#_isotig06385	CIHT_06970	Aspcl1|6415|7000001156875898	Aspfl1|32563|7000001155821778		Aspfu1|7665|Afu6g04970_mRNA	Aspnid1|8164|AN10298	206447	A_niger_CBS_513_88_current_orf_trans_all|An02g00890	Aspor1|4140|AO090023000099_mRNA	Aspte1|4617|ATET_01055	HCEG_07548T0	Neofi1|9494|7000001157007572	255931499|XP_002557306.1|	URET_03118	BcT4_7418T1	Botci1|14309|BC1T_10733	Sclsc1|2593|SS1G_09049T0	Tubme1|4874|GSTUMT00008046001		241951634|XP_002418539.1|	50288703|XP_446781.1|	PGUT_02272	CLUT_04551	CPAG_03696.1	Cante1|116001|fgenesh2_kg.00022_#_46_#_isotig06188	CTRT_01662, CTRT_01663	50423751|XP_460460.1|	Dekbr2|7235|gm1.3644_g	50304919|XP_452415.1|	254571367|XP_002492793.1|	Picst3|36392|fgenesh1_pm.C_chr_5.1000260	SacceM3707_1|31274|fgenesh1_kg.2_#_284_#_NP_014827.1	SacceM3836_1|108729|fgenesh1_kg.1_#_463_#_NP_014827.1	SacceM3837_1|31506|fgenesh1_kg.2_#_290_#_NP_014827.1	SacceM3838_1|31877|fgenesh1_kg.2_#_284_#_NP_014827.1
PF00170																													BcT4_4248T1
PF00170	AB03286.1	Bauco1|249790|CE88687_6125	Clafu1|197545|scf7180000131011_G11519	Cocsa1|93076|e_gw1.9.1033.1	Dotse1|164596|estExt_Genewise1Plus.C_1_t70273	Hyspu1|9269|NODE_60_length_63141_cov_27.35.g1154.t1	Lepmu1|7792|Lema_T026860.1	Mycgr3|66896|estExt_Genewise1Plus.C_chr_12913	SNOT_04391	Pyrtt1|2964|PTTG_09501.1, Pyrtt1|2965|PTTG_09502.1	PTRG_07994	Sepmu1|103885|fgenesh1_pg.1_#_268	Seppo1|97601|e_gw1.17.271.1	Settu1|169120|fgenesh1_kg.20_#_41_#_isotig00816	CIHT_07298	Aspcl1|1204|7000001156826345	Aspfl1|36039|7000001155818769		Aspfu1|2945|Afu2g14680_mRNA	Aspnid1|3370|AN7542	40575	A_niger_CBS_513_88_current_orf_trans_all|An15g03710	Aspor1|4993|AO090026000810_mRNA	Aspte1|1949|ATET_07811			255931005|XP_002557059.1|		BcT4_5437T1	Botci1|995|BC1T_12386	Sclsc1|1642|SS1G_08098T0	Tubme1|737|GSTUMT00001612001
PF00170	AB09708.1										PTRG_04787										188631, 194170	A_niger_CBS_513_88_current_orf_trans_all|An09g02150, A_niger_CBS_513_88_current_orf_trans_all|An03g00370								Botci1|7188|BC1T_05330	Sclsc1|5084|SS1G_11540T0
PF00170																																	CAWT_00314				CLUT_02715	CPAG_01899.1	Cante1|91730|fgenesh2_pg.00004_#_241	CTRT_04121	294655482|XP_457629.2|	Dekbr2|25567|fgenesh1_kg.5_#_175_#_Locus2669v1rpkm48.69		254564797|XP_002489509.1|	Picst3|51161|e_gww1.1.1.1543.1
PF00170																																			50290087|XP_447475.1|		CLUT_03450	CPAG_01343.1	Cante1|114387|fgenesh2_kg.00018_#_100_#_isotig06648					254570467|XP_002492343.1|	Picst3|68235|estExt_fgenesh1_pg.C_chr_7.10008
PF00170																																	CAWT_02548	241952873|XP_002419158.1|	50287347|XP_446103.1|	PGUT_00664	CLUT_02670	CPAG_05080.1	Cante1|98470|fgenesh2_pm.00018_#_285	CTRT_02398		Dekbr2|4304|gm1.713_g	50302285|XP_451077.1|		Picst3|66589|estExt_fgenesh1_pg.C_chr_1.20096
PF00170																																			50294748|XP_449785.1|, 50291811|XP_448338.1|	PGUT_03388	CLUT_02366		Cante1|114901|fgenesh2_kg.00021_#_94_#_isotig03732		294657506|XP_459814.2|	Dekbr2|33905|gw1.12.190.1		254567339|XP_002490780.1|		SacceM3707_1|35577|fgenesh1_kg.9_#_331_#_NP_011854.1	SacceM3836_1|116447|fgenesh1_kg.26_#_70_#_NP_011854.1	SacceM3837_1|35858|fgenesh1_kg.9_#_330_#_NP_011854.1	SacceM3838_1|39050|fgenesh1_kg.23_#_73_#_NP_011854.1
PF00170																																	CAWT_06066	241952306|XP_002418875.1|	50292891|XP_448878.1|	PGUT_01812	CLUT_05303	CPAG_02317.1	Cante1|115786|fgenesh2_kg.00021_#_979_#_isotig01948	CTRT_02060	294655400|XP_457540.2|	Dekbr2|65946|fgenesh1_pm.5_#_146	50307427|XP_453692.1|		Picst3|89256|estExt_gwp_genewisePlus_human.C_chr_4.11174	SacceM3707_1|37300|fgenesh1_kg.15_#_228_#_NP_010907.1		SacceM3837_1|36761|fgenesh1_kg.13_#_34_#_NP_010907.1	SacceM3838_1|37592|fgenesh1_kg.14_#_293_#_NP_010907.1
PF00170																																							Cante1|133321|estExt0_fgenesh2_pg0.C_00006_t10334
PF00170																																								CTRT_04352					Picst3|32703|fgenesh1_pg.C_chr_6.1000184
PF00170																																														SacceM3707_1|32223|fgenesh1_kg.3_#_486_#_NP_013707.1		SacceM3837_1|32448|fgenesh1_kg.3_#_479_#_NP_013707.1
PF00170																																														SacceM3707_1|34688|fgenesh1_kg.7_#_365_#_NP_014232.1
PF00170																																											50307447|XP_453702.1|			SacceM3707_1|36000|fgenesh1_kg.11_#_51_#_NP_012283.1		SacceM3837_1|38094|fgenesh1_kg.19_#_131_#_NP_012283.1	SacceM3838_1|36385|fgenesh1_kg.10_#_284_#_NP_012283.1
PF00170																																											50304217|XP_452058.1|			SacceM3707_1|43396|fgenesh1_pm.11_#_34		SacceM3837_1|45072|fgenesh1_pm.19_#_93
PF00170																																											50308273|XP_454137.1|			SacceM3707_1|88219|e_gw1.11.633.1
PF00170
PF00170
PF00170										Pyrtt1|362|PTTG_05061.1																			BcT4_6756T1	Botci1|5026|BC1T_04309
PF00170
PF00170
PF00170
PF00170
PF00170
PF00170
PF00170																														Botci1|117|BC1T_00118	Sclsc1|11626|SS1G_04655T0
PF00170
PF00170
PF00170
PF00170	AB06982.1, AB08751.1, AB04459.1	Bauco1|196669|CE35566_3623, Bauco1|148148|gm1.4110_g, Bauco1|73784|e_gw1.9.1009.1	Clafu1|183924|scf7180000126502_G1264, Clafu1|194357|scf7180000130771_G12645, Clafu1|196597|scf7180000130912_G10207, Clafu1|197597|scf7180000131022_G670	Cocsa1|207962|CE3403_8724, Cocsa1|305111|CE100552_873, Cocsa1|40034|fgenesh1_kg.14_#_97_#_Locus1433v1rpkm74.10	Dotse1|122391|e_gw1.1.4256.1, Dotse1|68002|estExt_fgenesh1_kg.C_1_t20138, Dotse1|52100|estExt_Genemark1.C_3_t20217	Hyspu1|827|NODE_12063_length_768649_cov_2.g11928.t1, Hyspu1|12138|NODE_928_length_135649_cov_27..g8425.t1, Hyspu1|1000|NODE_12186_length_385532_cov_2.g12095.t1, Hyspu1|10511|NODE_714_length_240679_cov_27..g7461.t1	Lepmu1|5748|Lema_T017220.1, Lepmu1|9137|Lema_T039560.1, Lepmu1|6904|Lema_T118490.1	Mycgr3|99970|estExt_fgenesh1_pm.C_chr_40277, Mycgr3|42620|e_gw1.5.836.1	SNOT_07725, SNOT_11881, SNOT_00263	Pyrtt1|5765|PTTG_13037.1, Pyrtt1|7394|PTTG_15244.1, Pyrtt1|6938|PTTG_14607.1	PTRG_05343, PTRG_07043, PTRG_00224	Sepmu1|160784|estExt_fgenesh1_pm.C_1_t30211, Sepmu1|162168|estExt_fgenesh1_pm.C_2_t30104, Sepmu1|148250|estExt_fgenesh1_kg.C_3_t10446	Seppo1|93128|e_gw1.5.237.1, Seppo1|38494|fgenesh1_pg.30_#_25, Seppo1|124349|estExt_Genewise1.C_1010070	Settu1|23637|gm1.5763_g, Settu1|158404|fgenesh1_pm.10_#_265, Settu1|182707|estExt_fgenesh1_pg.C_11_t10189	CIHT_07558, CIHT_01606, CIHT_06370	Aspcl1|6554|7000001156876588, Aspcl1|7863|7000001156883295, Aspcl1|8717|7000001156887666	Aspfl1|36929|7000001155829095, Aspfl1|37907|7000001155809108, Aspfl1|37087|7000001155829159		Aspfu1|547|Afu1g05770_mRNA, Aspfu1|7525|Afu6g03570_mRNA, Aspfu1|7943|Afu6g08700_mRNA	Aspnid1|1998|AN4102, Aspnid1|2222|AN10482, Aspnid1|4709|AN6652	208871, 182309, 56782	A_niger_CBS_513_88_current_orf_trans_all|An18g03570, A_niger_CBS_513_88_current_orf_trans_all|An15g01890, A_niger_CBS_513_88_current_orf_trans_all|An11g06080	Aspor1|302|AO090009000356_mRNA, Aspor1|2523|AO090001000544_mRNA, Aspor1|463|AO090009000554_mRNA	Aspte1|6610|ATET_03047, Aspte1|10180|ATET_06617, Aspte1|1259|ATET_07121	HCEG_08582T0, HCEG_09069T0, HCEG_00383T0	Neofi1|3258|7000001156976696, Neofi1|9352|7000001157006879, Neofi1|9775|7000001157009042	255932921|XP_002557931.1|, 255942539|XP_002562038.1|, 255946129|XP_002563832.1|	URET_01291, URET_03593, URET_02075	BcT4_1901T1, BcT4_3127T1, BcT4_3123T1	Botci1|13148|BC1T_09832, Botci1|13451|BC1T_10231, Botci1|13441|BC1T_10221, Botci1|8875|BC1T_06666	Sclsc1|12001|SS1G_05030T0, Sclsc1|14133|SS1G_07162T0, Sclsc1|14117|SS1G_07146T0, Sclsc1|7832|SS1G_13255T0	Tubme1|3378|GSTUMT00001003001
PF00170						Hyspu1|5440|NODE_3027_length_346033_cov_26.g10197.t1
PF00170
PF00170	AB08286.1	Bauco1|71325|e_gw1.7.873.1	Clafu1|183960|scf7180000126533_G8575	Cocsa1|300970|CE96411_5344	Dotse1|64116|fgenesh1_pm.7_#_255	Hyspu1|920|NODE_12063_length_768649_cov_2.g12021.t1	Lepmu1|1025|Lema_T010250.1	Mycgr3|44183|e_gw1.6.1018.1	SNOT_02682	Pyrtt1|4135|PTTG_10986.1	PTRG_02062	Sepmu1|125773|fgenesh1_kg.5_#_194_#_isotig00444	Seppo1|110959|e_gw1.105.13.1	Settu1|91681|e_gw1.3.2806.1	CIHT_03262, CIHT_03263, CIHT_03265	Aspcl1|8351|7000001156885798	Aspfl1|30935|7000001155812914		Aspfu1|2322|Afu2g08060_mRNA	Aspnid1|4464|AN10735		A_niger_CBS_513_88_current_orf_trans_all|An05g00633	Aspor1|10758|AO090011000895_mRNA	Aspte1|3784|ATET_09646	HCEG_01216T0		255935773|XP_002558913.1|	URET_00852	BcT4_5291T1	Botci1|182|BC1T_00183	Sclsc1|11729|SS1G_04758T0	Tubme1|5138|GSTUMT00008503001
PF00170			Clafu1|192632|scf7180000130655_G6021		Dotse1|74819|estExt_fgenesh1_kg.C_100238
PF00170
PF00170
PF00170
PF00170		Bauco1|325322|CE164219_50615	Clafu1|190521|scf7180000130334_G7822	Cocsa1|95303|e_gw1.11.353.1	Dotse1|75033|estExt_fgenesh1_kg.C_110024	Hyspu1|6264|NODE_37_length_216752_cov_26.3.g373.t1	Lepmu1|12018|Lema_T062700.1	Mycgr3|74048|estExt_Genewise1Plus.C_chr_70703	SNOT_03359	Pyrtt1|581|PTTG_06069.1	PTRG_02712	Sepmu1|91154|estExt_Genewise1.C_9_t20196	Seppo1|95805|e_gw1.12.131.1	Settu1|166441|fgenesh1_kg.9_#_304_#_isotig04604	CIHT_08807	Aspcl1|8220|7000001156885135	Aspfl1|34689|7000001155843325		Aspfu1|179|Afu1g02030_mRNA	Aspnid1|6408|AN0359	55391	A_niger_CBS_513_88_current_orf_trans_all|An01g06230	Aspor1|1253|AO090005000892_mRNA	Aspte1|8451|ATET_04888	HCEG_08386T0	Neofi1|3615|7000001156978487	255950704|XP_002566119.1|	URET_06046		Botci1|15397|BC1T_11866	Sclsc1|11791|SS1G_04820T0	Tubme1|2498|GSTUMT00005362001	CAWT_05496	241957257|XP_002421348.1|	50292439|XP_448652.1|	PGUT_05744	CLUT_01470, CLUT_01468	CPAG_03233.1	Cante1|93198|fgenesh2_pg.00009_#_510	CTRT_05104	294658447|XP_460786.2|	Dekbr2|19347|fgenesh1_pg.2_#_148	50302441|XP_451155.1|	254571639|XP_002492929.1|	Picst3|73391|estExt_genewise1_human.C_chr_6.11362	SacceM3707_1|31036|fgenesh1_kg.2_#_46_#_NP_015006.1	SacceM3836_1|108967|fgenesh1_kg.1_#_701_#_NP_015006.1	SacceM3837_1|31269|fgenesh1_kg.2_#_53_#_NP_015006.1	SacceM3838_1|31639|fgenesh1_kg.2_#_46_#_NP_015006.1
PF00170
PF00170
PF00170
PF00170
PF00170
PF00170
PF00170
PF00170
PF00170
PF00170
PF00170
PF00170
PF00170
PF00170
PF00170
PF00170
PF00170
PF00170	AB05707.1	Bauco1|50487|gw1.6.783.1	Clafu1|188525|scf7180000130050_G1049	Cocsa1|221586|CE17027_2609	Dotse1|69647|estExt_fgenesh1_kg.C_2_t20115		Lepmu1|2088|Lema_T083200.1	Mycgr3|62954|estExt_Genewise1.C_chr_100239	SNOT_06083	Pyrtt1|8154|PTTG_16306.1	PTRG_04859	Sepmu1|147614|estExt_fgenesh1_kg.C_2_t20246	Seppo1|107298|e_gw1.64.107.1	Settu1|168876|fgenesh1_kg.18_#_59_#_isotig07665	CIHT_06139	Aspcl1|6140|7000001156872942			Aspfu1|4517|Afu3g13840_mRNA	Aspnid1|8972|AN3149	188627	A_niger_CBS_513_88_current_orf_trans_all|An09g02730	Aspor1|6347|AO090012000778_mRNA	Aspte1|7608|ATET_04045	HCEG_06989T0	Neofi1|3944|7000001156980047	255938311|XP_002559926.1|				Sclsc1|7618|SS1G_13041T0		CAWT_04479	241955451|XP_002420446.1|	50287601|XP_446230.1|	PGUT_00974	CLUT_05564	CPAG_02535.1	Cante1|101982|gwp2.e_gw0.00006.885.1	CTRT_05348	294658638|XP_460979.2|	Dekbr2|35188|gw1.4.630.1	50312493|XP_456282.1|	254565629|XP_002489925.1|		SacceM3707_1|32164|fgenesh1_kg.3_#_427_#_NP_013749.1	SacceM3836_1|109256|fgenesh1_kg.2_#_241_#_NP_013749.1	SacceM3837_1|32389|fgenesh1_kg.3_#_420_#_NP_013749.1	SacceM3838_1|34678|fgenesh1_kg.6_#_429_#_NP_013749.1
PF00172	AB00088.1		Clafu1|184804|scf7180000127307_G8635	Cocsa1|105936|estExt_Genewise1.C_1_t30139	Dotse1|176530|estExt_Genewise1Plus.C_8_t10487	Hyspu1|6859|NODE_41_length_125582_cov_26.3.g453.t1		Mycgr3|70082|estExt_Genewise1Plus.C_chr_31365	SNOT_09876	Pyrtt1|6322|PTTG_13765.1		Sepmu1|164619|estExt_fgenesh1_pm.C_7_t10032	Seppo1|67943|gw1.28.136.1	Settu1|87447|e_gw1.2.639.1											HCEG_06375T0
PF00172	AB00117.1		Clafu1|186588|scf7180000128508_G10794	Cocsa1|186331|estExt_fgenesh1_pg.C_1_t10396	Dotse1|147840|estExt_Genewise1.C_3_t10195	Hyspu1|11071|NODE_797_length_347404_cov_26..g7844.t1	Lepmu1|11030|Lema_T069410.1	Mycgr3|88655|fgenesh1_pg.C_chr_1000072	SNOT_00598	Pyrtt1|6596|PTTG_14122.1		Sepmu1|155443|estExt_fgenesh1_pg.C_3_t20247	Seppo1|36912|fgenesh1_pg.14_#_26	Settu1|49457|gw1.2.133.1
PF00172
PF00172	AB00158.1	Bauco1|101870|estExt_Genewise1Plus.C_2_t20239	Clafu1|186740|scf7180000128711_G12945	Cocsa1|166678|fgenesh1_pm.1_#_709	Dotse1|70721|estExt_fgenesh1_kg.C_3_t20215	Hyspu1|9|NODE_1005_length_211229_cov_27.g8532.t1	Lepmu1|10977|Lema_T068880.1	Mycgr3|21814|gw1.1.2293.1	SNOT_09792	Pyrtt1|6561|PTTG_14070.1	PTRG_10684	Sepmu1|148074|estExt_fgenesh1_kg.C_3_t10260	Seppo1|34326|fgenesh1_kg.138_#_7_#_isotig03833	Settu1|41285|estExt_Genemark1.C_2_t10240															BcT4_8982T1	Botci1|6533|BC1T_15945	Sclsc1|5308|SS1G_12091T0	Tubme1|1596|GSTUMT00004762001
PF00172	AB00227.1			Cocsa1|165126|gm1.9942_g		Hyspu1|4485|NODE_244_length_406169_cov_26..g3623.t1, Hyspu1|257|NODE_1139_length_110822_cov_26.g8670.t1	Lepmu1|2603|Lema_T079040.1			Pyrtt1|34|PTTG_03590.1	PTRG_09831			Settu1|25720|gm1.7846_g		Aspcl1|1343|7000001156827041			Aspfu1|3005|Afu2g15250_mRNA, Aspfu1|3006|Afu2g15260_mRNA	Aspnid1|3434|AN7596	131046	A_niger_CBS_513_88_current_orf_trans_all|An09g03510		Aspte1|2017|ATET_07879		Neofi1|8192|7000001157001200	255930817|XP_002556965.1|
PF00172	AB00291.1	Bauco1|120474|fgenesh1_pm.3_#_584	Clafu1|184587|scf7180000127212_G7039	Cocsa1|243527|CE38968_4209	Dotse1|67755|estExt_fgenesh1_kg.C_1_t10369	Hyspu1|1791|NODE_140_length_234351_cov_27..g1809.t1	Lepmu1|2679|Lema_T079800.1	Mycgr3|66501|estExt_Genewise1Plus.C_chr_12372	SNOT_10771	Pyrtt1|4750|PTTG_11750.1	PTRG_09927	Sepmu1|146690|estExt_fgenesh1_kg.C_1_t30271	Seppo1|46029|fgenesh1_pm.21_#_83	Settu1|182790|estExt_fgenesh1_pg.C_11_t10298	CIHT_09903	Aspcl1|7185|7000001156879803	Aspfl1|26919|7000001155834889		Aspfu1|1218|Afu1g13510_mRNA	Aspnid1|6053|AN0689	139020	A_niger_CBS_513_88_current_orf_trans_all|An08g06580	Aspor1|6142|AO090012000525_mRNA	Aspte1|558|ATET_00558	HCEG_09167T0		255937281|XP_002559667.1|	URET_04565	BcT4_9317T1	Botci1|2281|BC1T_13551	Sclsc1|3883|SS1G_10339T0	Tubme1|2573|GSTUMT00005465001
PF00172	AB00295.1	Bauco1|62982|e_gw1.2.912.1	Clafu1|189937|scf7180000130299_G2017	Cocsa1|243580|CE39021_3090	Dotse1|68152|estExt_fgenesh1_kg.C_1_t20301	Hyspu1|1796|NODE_140_length_234351_cov_27..g1814.t1	Lepmu1|2647|Lema_T079480.1	Mycgr3|107281|estExt_fgenesh1_pg.C_chr_10899	SNOT_10764	Pyrtt1|11511|PTTG_01703.1				Settu1|103147|e_gw1.11.921.1		Aspcl1|8055|7000001156884290	Aspfl1|29256|7000001155794748		Aspfu1|352|Afu1g03780_mRNA, Aspfu1|351|Afu1g03770_mRNA		42844, 42843	A_niger_CBS_513_88_current_orf_trans_all|An18g03950	Aspor1|3547|AO090003000975_mRNA	Aspte1|7396|ATET_03833			255940700|XP_002561119.1|
PF00172	AB00587.1	Bauco1|79055|e_gw1.14.1013.1	Clafu1|196681|scf7180000130930_G11897	Cocsa1|166493|fgenesh1_pm.1_#_524	Dotse1|158220|estExt_Genewise1.C_9_t30277	Hyspu1|2811|NODE_166_length_614710_cov_26..g2551.t1	Lepmu1|8838|Lema_T036570.1	Mycgr3|11650|gw1.9.126.1	SNOT_08674	Pyrtt1|9257|PTTG_17743.1	PTRG_08944	Sepmu1|92213|estExt_Genewise1.C_10_t20193	Seppo1|35823|fgenesh1_pg.6_#_76	Settu1|41411|estExt_Genemark1.C_2_t10436	CIHT_07412	Aspcl1|2585|7000001156843071	Aspfl1|36103|7000001155817901		Aspfu1|6884|Afu5g11070_mRNA	Aspnid1|6590|AN0202	36340	A_niger_CBS_513_88_current_orf_trans_all|An01g02150	Aspor1|5056|AO090026000742_mRNA	Aspte1|1828|ATET_07690	HCEG_06694T0		255953695|XP_002567600.1|	URET_00669	BcT4_6960T1	Botci1|12356|BC1T_08737	Sclsc1|1908|SS1G_08364T0	Tubme1|3862|GSTUMT00001404001
PF00172	AB00597.1	Bauco1|39053|fgenesh1_kg.14_#_429_#_Locus1690v4rpkm2.55_PRE	Clafu1|185135|scf7180000127461_G6244	Cocsa1|155567|gm1.383_g	Dotse1|74135|estExt_fgenesh1_kg.C_9_t10035	Hyspu1|2865|NODE_166_length_614710_cov_26..g2605.t1	Lepmu1|8670|Lema_T034890.1, Lepmu1|8669|Lema_T034880.1	Mycgr3|75413|estExt_Genewise1Plus.C_chr_90305	SNOT_08725	Pyrtt1|7176|PTTG_14925.1	PTRG_08828	Sepmu1|151303|estExt_fgenesh1_kg.C_100009	Seppo1|33208|fgenesh1_kg.68_#_29_#_isotig03857	Settu1|135369|estExt_Genewise1Plus.C_2_t30027	CIHT_05749	Aspcl1|2676|7000001156843545	Aspfl1|27754|7000001155805243		Aspfu1|6978|Afu5g12020_mRNA	Aspnid1|6714|AN0098		A_niger_CBS_513_88_current_orf_trans_all|An18g02330		Aspte1|5636|ATET_02073	HCEG_03766T0		255954007|XP_002567756.1|	URET_05255	BcT4_7038T1	Botci1|5262|BC1T_15653	Sclsc1|2174|SS1G_08630T0	Tubme1|1063|GSTUMT00002283001				PGUT_04602
PF00172	AB04096.1, AB00609.1, AB00608.1	Bauco1|304562|CE143459_12258	Clafu1|196891|scf7180000130935_G12000	Cocsa1|243860|CE39301_3521	Dotse1|74570|estExt_fgenesh1_kg.C_9_t10485	Hyspu1|10519|NODE_714_length_240679_cov_27..g7469.t1, Hyspu1|2836|NODE_166_length_614710_cov_26..g2576.t1	Lepmu1|8687|Lema_T035060.1, Lepmu1|11352|Lema_T072630.1	Mycgr3|47382|e_gw1.9.639.1	SNOT_08740, SNOT_11733	Pyrtt1|7165|PTTG_14914.1, Pyrtt1|4998|PTTG_12090.1	PTRG_08816, PTRG_00020	Sepmu1|151346|estExt_fgenesh1_kg.C_100054	Seppo1|47898|fgenesh1_pm.44_#_17	Settu1|31256|fgenesh1_pg.2_#_436, Settu1|145735|estExt_Genewise1Plus.C_11_t10421		Aspcl1|1377|7000001156827220	Aspfl1|26684|7000001155834881		Aspfu1|3040|Afu2g15620_mRNA	Aspnid1|3454|AN7610	48811	A_niger_CBS_513_88_current_orf_trans_all|An15g05810	Aspor1|5924|AO090012000267_mRNA	Aspte1|5995|ATET_02432		Neofi1|8227|7000001157001364	255953181|XP_002567343.1|		BcT4_9248T1	Botci1|2020|BC1T_03074	Sclsc1|1895|SS1G_08351T0	Tubme1|594|GSTUMT00004347001
PF00172	AB00780.1	Bauco1|400846|CE239743_6083		Cocsa1|41590|fgenesh1_kg.18_#_258_#_Locus9540v1rpkm10.20	Dotse1|68208|estExt_fgenesh1_kg.C_1_t20359			Mycgr3|23234|gw1.1.2584.1	SNOT_00433	Pyrtt1|2025|PTTG_08296.1	PTRG_09789	Sepmu1|146793|estExt_fgenesh1_kg.C_1_t30383		Settu1|167375|fgenesh1_kg.11_#_404_#_isotig06484
PF00172	AB00861.1	Bauco1|63686|e_gw1.2.1083.1	Clafu1|192606|scf7180000130653_G13946	Cocsa1|142075|estExt_Genewise1Plus.C_7_t10128	Dotse1|127076|e_gw1.3.1201.1	Hyspu1|43|NODE_1005_length_211229_cov_27.g8566.t1, Hyspu1|2369|NODE_1490_length_159068_cov_25.g9417.t1	Lepmu1|10840|Lema_T067510.1	Mycgr3|33662|e_gw1.1.2059.1	SNOT_00466	Pyrtt1|6339|PTTG_13784.1	PTRG_10316	Sepmu1|148059|estExt_fgenesh1_kg.C_3_t10244	Seppo1|28932|fgenesh1_kg.2_#_50_#_isotig02922	Settu1|19016|gm1.1142_g	CIHT_04073	Aspcl1|8051|7000001156884269	Aspfl1|29264|7000001155793466		Aspfu1|354|Afu1g03800_mRNA	Aspnid1|2078|AN10504	187023	A_niger_CBS_513_88_current_orf_trans_all|An18g03930	Aspor1|3540|AO090003000967_mRNA	Aspte1|7394|ATET_03831	HCEG_05262T0	Neofi1|3443|7000001156977636	255940740|XP_002561139.1|, 255947838|XP_002564686.1|	URET_01815	BcT4_7981T1, BcT4_7167T1	Botci1|9892|BC1T_01542, Botci1|8547|BC1T_06235	Sclsc1|12969|SS1G_05998T0, Sclsc1|8723|SS1G_02138T0	Tubme1|6657|GSTUMT00010936001
PF00172	AB01128.1	Bauco1|43357|gw1.10.141.1	Clafu1|186788|scf7180000128810_G10979, Clafu1|188801|scf7180000130099_G6516	Cocsa1|90856|e_gw1.8.734.1	Dotse1|54994|estExt_Genemark1.C_7_t20152, Dotse1|128825|e_gw1.4.754.1	Hyspu1|9960|NODE_6885_length_311030_cov_25.g10875.t1	Lepmu1|8333|Lema_T032270.1	Mycgr3|21205|gw1.6.805.1, Mycgr3|69836|estExt_Genewise1Plus.C_chr_31013	SNOT_09740	Pyrtt1|11244|PTTG_20317.1	PTRG_00360	Sepmu1|163578|estExt_fgenesh1_pm.C_5_t10061, Sepmu1|63694|estExt_Genewise1Plus.C_4_t10109	Seppo1|134074|estExt_Genewise1Plus.C_840051, Seppo1|109116|e_gw1.82.34.1	Settu1|94782|e_gw1.5.27.1	CIHT_00234	Aspcl1|7104|7000001156879381	Aspfl1|30484|7000001155810891		Aspfu1|1303|Afu1g14360_mRNA	Aspnid1|5959|AN10120	178686, 171440, 44785	A_niger_CBS_513_88_current_orf_trans_all|An11g03630, A_niger_CBS_513_88_current_orf_trans_all|An01g12410, A_niger_CBS_513_88_current_orf_trans_all|An13g01610	Aspor1|9404|AO090038000508_mRNA, Aspor1|10320|AO090011000372_mRNA	Aspte1|638|ATET_00638	HCEG_03441T0	Neofi1|2487|7000001156972796	255949540|XP_002565537.1|, 255941650|XP_002561594.1|	URET_07049
PF00172	AB01725.1	Bauco1|37166|fgenesh1_kg.11_#_384_#_Locus13956v4rpkm0.35	Clafu1|192499|scf7180000130640_G7202	Cocsa1|312964|CE108405_7884	Dotse1|161080|estExt_Genewise1.C_13_t10103	Hyspu1|12306|NODE_97_length_301247_cov_26.4.g1590.t1	Lepmu1|11448|Lema_T057000.1	Mycgr3|41440|e_gw1.5.1618.1	SNOT_12677	Pyrtt1|166|PTTG_04142.1	PTRG_03090	Sepmu1|148959|estExt_fgenesh1_kg.C_4_t20068	Seppo1|43489|fgenesh1_pm.3_#_164	Settu1|155086|fgenesh1_pm.4_#_31		Aspcl1|908|7000001156824761	Aspfl1|30633|7000001155812291		Aspfu1|2576|Afu2g10850_mRNA	Aspnid1|4381|AN5924	174633	A_niger_CBS_513_88_current_orf_trans_all|An02g02690	Aspor1|10463|AO090011000547_mRNA	Aspte1|5056|ATET_01494	HCEG_07801T0		255950488|XP_002566011.1|	URET_02683	BcT4_8645T1	Botci1|15947|BC1T_11666	Sclsc1|3293|SS1G_09749T0	Tubme1|3058|GSTUMT00000679001
PF00172	AB02136.1						Lepmu1|11979|Lema_T062310.1		SNOT_07947	Pyrtt1|114|PTTG_03784.1				Settu1|121226|estExt_Genewise1.C_6_t20363
PF00172	AB02229.1	Bauco1|51110|gw1.2.1094.1	Clafu1|186087|scf7180000128009_G4825	Cocsa1|33488|fgenesh1_kg.2_#_624_#_Locus932v1rpkm112.68	Dotse1|74920|estExt_fgenesh1_kg.C_100346	Hyspu1|10722|NODE_757_length_230294_cov_26..g7635.t1	Lepmu1|3239|Lema_T097060.1	Mycgr3|111251|estExt_fgenesh1_pg.C_chr_110191	SNOT_12086	Pyrtt1|8185|PTTG_16339.1	PTRG_06391	Sepmu1|53003|e_gw1.11.835.1	Seppo1|97931|e_gw1.19.1.1	Settu1|167519|fgenesh1_kg.12_#_135_#_isotig02954	CIHT_05446	Aspcl1|5375|7000001156868685	Aspfl1|28699|7000001155814302, Aspfl1|35359|7000001155839361		Aspfu1|3727|Afu3g05760_mRNA	Aspnid1|8657|AN3433	48178	A_niger_CBS_513_88_current_orf_trans_all|An11g10870	Aspor1|9260|AO090020000043_mRNA	Aspte1|3099|ATET_08961	HCEG_02089T0	Neofi1|4738|7000001156984041	255945191|XP_002563363.1|	URET_06947			Sclsc1|9378|SS1G_02793T0
PF00172	AB02276.1		Clafu1|191427|scf7180000130411_G6164	Cocsa1|33541|fgenesh1_kg.2_#_677_#_Locus21068v2rpkm1.23	Dotse1|74621|estExt_fgenesh1_kg.C_100026	Hyspu1|10689|NODE_756_length_279054_cov_26..g7602.t1	Lepmu1|3389|Lema_T098560.1	Mycgr3|87993|fgenesh1_pm.C_chr_11000085	SNOT_11987	Pyrtt1|5662|PTTG_12899.1	PTRG_03318	Sepmu1|73426|estExt_Genewise1Plus.C_11_t20312	Seppo1|118885|estExt_Genewise1.C_190116	Settu1|37312|fgenesh1_pg.12_#_114															BcT4_9081T1		Sclsc1|6695|SS1G_11792T0
PF00172	AB02376.1, AB02377.1	Bauco1|76471|e_gw1.11.917.1	Clafu1|195620|scf7180000130849_G10307	Cocsa1|191370|estExt_fgenesh1_pg.C_9_t10323	Dotse1|71663|estExt_fgenesh1_kg.C_5_t10129	Hyspu1|12312|NODE_97_length_301247_cov_26.4.g1596.t1	Lepmu1|11539|Lema_T057910.1	Mycgr3|92834|fgenesh1_pg.C_chr_4000614	SNOT_12765	Pyrtt1|10664|PTTG_19556.1	PTRG_11097	Sepmu1|148866|estExt_fgenesh1_kg.C_4_t10464	Seppo1|29214|fgenesh1_kg.3_#_146_#_isotig01725	Settu1|155346|fgenesh1_pm.4_#_291	CIHT_09817	Aspcl1|1904|7000001156839564	Aspfl1|30439|7000001155810812		Aspfu1|4956|Afu4g03960_mRNA	Aspnid1|3134|AN7050	56530	A_niger_CBS_513_88_current_orf_trans_all|An14g00920	Aspor1|10271|AO090011000321_mRNA, Aspor1|10272|AO090011000322_mRNA	Aspte1|5806|ATET_02243	HCEG_07811T0		255941988|XP_002561763.1|	URET_02672	BcT4_5744T1, BcT4_1085T1	Botci1|1443|BC1T_03015, Botci1|3334|BC1T_14416	Sclsc1|1125|SS1G_07581T0, Sclsc1|9343|SS1G_02758T0	Tubme1|5525|GSTUMT00009064001	CAWT_03957	241950855|XP_002418150.1|		PGUT_03166	CLUT_02329	CPAG_03070.1	Cante1|100135|fgenesh2_pm.00022_#_651	CTRT_01280	294655061|XP_457138.2|	Dekbr2|23628|fgenesh1_kg.1_#_376_#_Locus3214v1rpkm31.73		254565019|XP_002489620.1|	Picst3|57681|e_gww1.3.1.128.1
PF00172	AB02532.1			Cocsa1|163609|gm1.8425_g		Hyspu1|11362|NODE_8253_length_347971_cov_26.g11257.t1	Lepmu1|11787|Lema_T060390.1			Pyrtt1|4834|PTTG_11870.1							Aspfl1|27246|7000001155837667			Aspnid1|7507|AN11792	43315	A_niger_CBS_513_88_current_orf_trans_all|An09g03710	Aspor1|6436|AO090012000882_mRNA				255947952|XP_002564743.1|
PF00172	AB03082.1					Hyspu1|4402|NODE_244_length_406169_cov_26..g3540.t1			SNOT_11395		PTRG_04649			Settu1|29822|fgenesh1_pg.1_#_82										Aspte1|9768|ATET_06205
PF00172	AB03428.1	Bauco1|53895|gw1.11.804.1	Clafu1|193387|scf7180000130687_G10546	Cocsa1|27300|fgenesh1_pg.9_#_39	Dotse1|144285|estExt_Genewise1.C_1_t70391	Hyspu1|9338|NODE_626_length_71760_cov_26.4.g6690.t1	Lepmu1|8029|Lema_T029230.1	Mycgr3|89814|fgenesh1_pg.C_chr_1001231	SNOT_15122	Pyrtt1|2297|PTTG_08641.1	PTRG_07912	Sepmu1|35926|e_gw1.1.1633.1	Seppo1|119140|estExt_Genewise1.C_210125	Settu1|159896|fgenesh1_pm.14_#_19	CIHT_10200	Aspcl1|146|7000001156819919	Aspfl1|34437|7000001155846486		Aspfu1|9572|Afu8g05270_mRNA	Aspnid1|7171|AN1518	55080	A_niger_CBS_513_88_current_orf_trans_all|An16g07460		Aspte1|8325|ATET_04762	HCEG_03928T0		255945693|XP_002563614.1|	URET_01559	BcT4_5676T1	Botci1|1338|BC1T_02910	Sclsc1|1225|SS1G_07681T0	Tubme1|774|GSTUMT00001720001
PF00172	AB03600.1	Bauco1|42445|gw1.5.241.1	Clafu1|192003|scf7180000130502_G1775	Cocsa1|254677|CE50118_3474		Hyspu1|4463|NODE_244_length_406169_cov_26..g3601.t1	Lepmu1|3730|Lema_T092430.1	Mycgr3|100994|estExt_fgenesh1_pm.C_chr_80188	SNOT_14229	Pyrtt1|326|PTTG_04917.1	PTRG_04441	Sepmu1|149735|estExt_fgenesh1_kg.C_6_t10195	Seppo1|58569|gw1.7.3.1	Settu1|162227|fgenesh1_kg.1_#_242_#_isotig01344	CIHT_08233	Aspcl1|8836|7000001156888272	Aspfl1|32899|7000001155822970, Aspfl1|36706|7000001155820261		Aspfu1|8191|Afu6g11230_mRNA	Aspnid1|6179|AN0568	207862	A_niger_CBS_513_88_current_orf_trans_all|An08g07490	Aspor1|4487|AO090023000487_mRNA	Aspte1|8607|ATET_05044	HCEG_05096T0	Neofi1|10030|7000001157010261	255956807|XP_002569156.1|	URET_01672	BcT4_9870T1, BcT4_6671T1	Botci1|13646|BC1T_10156, Botci1|8433|BC1T_05982	Sclsc1|8970|SS1G_02385T0	Tubme1|5671|GSTUMT00009306001
PF00172	AB03633.1	Bauco1|47223|gw1.1.705.1	Clafu1|195264|scf7180000130833_G2826	Cocsa1|150882|estExt_Genewise1Plus.C_14_t30032	Dotse1|67811|estExt_fgenesh1_kg.C_1_t10433	Hyspu1|11500|NODE_850_length_8779_cov_24.30.g8057.t1	Lepmu1|5734|Lema_T017080.1	Mycgr3|10667|gw1.4.55.1	SNOT_14662	Pyrtt1|9845|PTTG_18497.1	PTRG_00141	Sepmu1|146834|estExt_fgenesh1_kg.C_1_t30425	Seppo1|18498|gm1.4105_g	Settu1|166989|fgenesh1_kg.11_#_18_#_isotig04148	CIHT_05904	Aspcl1|3991|7000001156850030	Aspfl1|36217|7000001155818693		Aspfu1|1901|Afu2g02690_mRNA	Aspnid1|613|AN4558	53229	A_niger_CBS_513_88_current_orf_trans_all|An07g07050	Aspor1|5165|AO090026000614_mRNA	Aspte1|1046|ATET_06908	HCEG_01764T0		255943195|XP_002562366.1|	URET_05491	BcT4_650T1	Botci1|12497|BC1T_01932	Sclsc1|552|SS1G_00552T0	Tubme1|2843|GSTUMT00005693001
PF00172		Bauco1|122162|fgenesh1_pm.5_#_737		Cocsa1|272980|CE68421_3395		Hyspu1|329|NODE_113_length_256327_cov_27..g1671.t1	Lepmu1|10608|Lema_T047940.1				PTRG_03911			Settu1|134164|estExt_Genewise1Plus.C_1_t50121
PF00172	AB03935.1	Bauco1|138682|estExt_fgenesh1_pm.C_5_t10407	Clafu1|195874|scf7180000130873_G10450	Cocsa1|40583|fgenesh1_kg.15_#_249_#_Locus13355v1rpkm6.54	Dotse1|75913|estExt_fgenesh1_kg.C_130240	Hyspu1|343|NODE_113_length_256327_cov_27..g1685.t1	Lepmu1|10476|Lema_T046620.1	Mycgr3|96927|fgenesh1_pg.C_chr_12000059	SNOT_04919	Pyrtt1|11415|PTTG_01276.1		Sepmu1|152192|estExt_fgenesh1_kg.C_120239	Seppo1|112087|e_gw1.125.11.1	Settu1|161746|fgenesh1_pm.24_#_61																		Tubme1|1909|GSTUMT00003209001
PF00172	AB04101.1			Cocsa1|40062|fgenesh1_kg.14_#_125_#_Locus10963v1rpkm8.46			Lepmu1|5860|Lema_T018340.1		SNOT_11655	Pyrtt1|9611|PTTG_18178.1	PTRG_00066			Settu1|182687|estExt_fgenesh1_pg.C_11_t10156			Aspfl1|32771|7000001155823863, Aspfl1|30319|7000001155811576			Aspnid1|2553|AN10432	36666, 179724, 41242	A_niger_CBS_513_88_current_orf_trans_all|An11g05820	Aspor1|4366|AO090023000350_mRNA	Aspte1|3637|ATET_09499, Aspte1|7019|ATET_03456			255949292|XP_002565413.1|
PF00172	AB04502.1			Cocsa1|141322|estExt_Genewise1Plus.C_6_t20340
PF00172	AB04585.1		Clafu1|189417|scf7180000130248_G10631		Dotse1|71818|estExt_fgenesh1_kg.C_5_t10291	Hyspu1|5122|NODE_282_length_249781_cov_26..g4103.t1		Mycgr3|72224|estExt_Genewise1Plus.C_chr_50835	SNOT_09853			Sepmu1|157964|estExt_fgenesh1_pg.C_8_t10458	Seppo1|33142|fgenesh1_kg.66_#_23_#_isotig04892	Settu1|18476|gm1.602_g		Aspcl1|6777|7000001156877723	Aspfl1|26842|7000001155836784, Aspfl1|37635|7000001155807740, Aspfl1|28985|7000001155794182		Aspfu1|5891|Afu4g14680_mRNA, Aspfu1|3554|Afu3g02920_mRNA	Aspnid1|9189|AN2957, Aspnid1|7517|AN1829	131083, 173463	A_niger_CBS_513_88_current_orf_trans_all|An02g11270, A_niger_CBS_513_88_current_orf_trans_all|An04g08040	Aspor1|9757|AO090038000089_mRNA, Aspor1|3811|AO090003001287_mRNA, Aspor1|3812|AO090003001288_mRNA	Aspte1|619|ATET_00619, Aspte1|2385|ATET_08247, Aspte1|788|ATET_00788, Aspte1|7158|ATET_03595		Neofi1|291|7000001156961774, Neofi1|8880|7000001157004576	255938490|XP_002560015.1|, 255931239|XP_002557176.1|, 255935833|XP_002558943.1|		BcT4_532T1	Botci1|5712|BC1T_00590, Botci1|5713|BC1T_00591						PGUT_01216			Cante1|94621|fgenesh2_pg.00021_#_372		294658085|XP_460402.2|				Picst3|39662|e_gwh1.1.2.725.1
PF00172	AB04928.1	Bauco1|30054|fgenesh1_kg.2_#_292_#_Locus6316v4rpkm0.33_PRE	Clafu1|193800|scf7180000130733_G11464	Cocsa1|187218|estExt_fgenesh1_pg.C_2_t10293	Dotse1|67906|estExt_fgenesh1_kg.C_1_t20038	Hyspu1|3696|NODE_2083_length_630363_cov_26.g9742.t1		Mycgr3|109078|estExt_fgenesh1_pg.C_chr_40282	SNOT_14313	Pyrtt1|2924|PTTG_09455.1	PTRG_01524	Sepmu1|76258|estExt_Genewise1.C_1_t30375	Seppo1|46400|fgenesh1_pm.25_#_82	Settu1|170602|estExt_fgenesh1_pm.C_1_t20028	CIHT_01508		Aspfl1|30003|7000001155796190		Aspfu1|7855|Afu6g07800_mRNA	Aspnid1|7623|AN1927	178954	A_niger_CBS_513_88_current_orf_trans_all|An11g02690	Aspor1|2851|AO090003000160_mRNA	Aspte1|9447|ATET_05884	HCEG_08465T0			URET_01203		Botci1|3038|BC1T_14110	Sclsc1|3099|SS1G_09555T0	Tubme1|4115|GSTUMT00006956001, Tubme1|4116|GSTUMT00006957001					CLUT_04669
PF00172	AB05039.1	Bauco1|144135|gm1.97_g	Clafu1|184032|scf7180000126609_G5525	Cocsa1|33134|fgenesh1_kg.2_#_270_#_Locus4848v2rpkm5.57	Dotse1|168469|estExt_Genewise1Plus.C_3_t10470	Hyspu1|7696|NODE_451_length_688610_cov_26..g5793.t1	Lepmu1|11197|Lema_T071080.1, Lepmu1|11198|Lema_T071090.1	Mycgr3|31719|e_gw1.1.122.1	SNOT_06526	Pyrtt1|4024|PTTG_10835.1	PTRG_02401	Sepmu1|148320|estExt_fgenesh1_kg.C_3_t20018	Seppo1|33361|fgenesh1_kg.75_#_8_#_isotig03861	Settu1|86552|e_gw1.1.1766.1	CIHT_00401	Aspcl1|6989|7000001156878807	Aspfl1|34917|7000001155850852		Aspfu1|1411|Afu1g15470_mRNA	Aspnid1|5830|AN0891	171799	A_niger_CBS_513_88_current_orf_trans_all|An01g13890	Aspor1|1035|AO090005001153_mRNA	Aspte1|8804|ATET_05241			255930439|XP_002556779.1|	URET_07163	BcT4_986T1	Botci1|13753|BC1T_02267	Sclsc1|9515|SS1G_02930T0	Tubme1|3891|GSTUMT00006643001, Tubme1|2890|GSTUMT00005791001	CAWT_04863	241956061|XP_002420751.1|	50286227|XP_445542.1|	PGUT_03019	CLUT_01805	CPAG_00496.1	Cante1|103057|gwp2.e_gw0.00008.465.1	CTRT_06105	294659990|XP_462447.2|	Dekbr2|35183|gw1.8.288.1	50305455|XP_452687.1|	254569336|XP_002491778.1|	Picst3|10913|gwh1.2.1.1791.1	SacceM3707_1|36668|fgenesh1_kg.13_#_113_#_NP_013114.1		SacceM3837_1|36362|fgenesh1_kg.11_#_150_#_NP_013114.1	SacceM3838_1|37188|fgenesh1_kg.13_#_145_#_NP_013114.1
PF00172	AB05055.1, AB05056.1	Bauco1|60938|e_gw1.1.1553.1	Clafu1|192904|scf7180000130667_G5062	Cocsa1|324435|CE119876_1422, Cocsa1|171845|fgenesh1_pm.8_#_203	Dotse1|49754|estExt_Genemark1.C_1_t30084				SNOT_13231, SNOT_13024	Pyrtt1|6000|PTTG_13328.1	PTRG_06548	Sepmu1|146414|estExt_fgenesh1_kg.C_1_t20469	Seppo1|90537|e_gw1.1.777.1	Settu1|160687|fgenesh1_pm.16_#_147, Settu1|22160|gm1.4286_g			Aspfl1|25792|7000001155853790, Aspfl1|25793|7000001155853796			Aspnid1|8155|AN10300, Aspnid1|6946|AN8938	189264, 132070, 38689	A_niger_CBS_513_88_current_orf_trans_all|An09g01200, A_niger_CBS_513_88_current_orf_trans_all|An05g02020	Aspor1|2324|AO090001000321_mRNA	Aspte1|2993|ATET_08855			255945401|XP_002563468.1|, 255939135|XP_002560337.1|
PF00172	AB05165.1, AB05166.1			Cocsa1|190491|estExt_fgenesh1_pg.C_7_t10362			Lepmu1|5013|Lema_T110380.1			Pyrtt1|11772|PTTG_03255.1	PTRG_06722			Settu1|168654|fgenesh1_kg.16_#_175_#_isotig03689
PF00172	AB05299.1	Bauco1|78015|e_gw1.13.151.1	Clafu1|192142|scf7180000130553_G11652	Cocsa1|266185|CE61626_4575	Dotse1|69884|estExt_fgenesh1_kg.C_2_t20365	Hyspu1|1852|NODE_140_length_234351_cov_27..g1870.t1	Lepmu1|1921|Lema_T088770.1	Mycgr3|68239|estExt_Genewise1Plus.C_chr_20926	SNOT_02470	Pyrtt1|11606|PTTG_02242.1	PTRG_10554	Sepmu1|123488|fgenesh1_kg.2_#_198_#_isotig01976	Seppo1|95665|e_gw1.11.304.1	Settu1|32470|fgenesh1_pg.3_#_714	CIHT_00106	Aspcl1|6945|7000001156878588	Aspfl1|34871|7000001155846526		Aspfu1|1453|Afu1g15910_mRNA	Aspnid1|5792|AN0928	35422	A_niger_CBS_513_88_current_orf_trans_all|An01g14350, A_niger_CBS_513_88_current_orf_trans_all|An01g14360	Aspor1|1077|AO090005001102_mRNA	Aspte1|8762|ATET_05199	HCEG_03370T0	Neofi1|2325|7000001156971980	255941978|XP_002561758.1|	URET_02875	BcT4_2937T1	Botci1|15312|BC1T_11781	Sclsc1|13974|SS1G_07003T0	Tubme1|1673|GSTUMT00002996001
PF00172	AB05369.1			Cocsa1|24929|fgenesh1_pg.5_#_1			Lepmu1|1829|Lema_T087850.1
PF00172	AB05458.1			Cocsa1|197722|estExt_fgenesh1_pm.C_4_t10143					SNOT_02274	Pyrtt1|11722|PTTG_02800.1	PTRG_10222			Settu1|137478|estExt_Genewise1Plus.C_3_t30409			Aspfl1|27401|7000001155803423		Aspfu1|3661|Afu3g04040_mRNA	Aspnid1|5244|AN9395	206395	A_niger_CBS_513_88_current_orf_trans_all|An01g00190	Aspor1|8015|AO090124000072_mRNA	Aspte1|6423|ATET_02860			255938568|XP_002560054.1|		BcT4_3092T1	Botci1|3856|BC1T_14886	Sclsc1|14062|SS1G_07091T0
PF00172	AB05479.1	Bauco1|144175|gm1.137_g		Cocsa1|40369|fgenesh1_kg.15_#_35_#_Locus3152v2rpkm6.11		Hyspu1|5647|NODE_316_length_235959_cov_26..g4465.t1	Lepmu1|12363|Lema_T066150.1		SNOT_01558	Pyrtt1|4541|PTTG_11502.1	PTRG_04031				CIHT_00370	Aspcl1|3814|7000001156849180	Aspfl1|29966|7000001155796113, Aspfl1|32259|7000001155798527, Aspfl1|26737|7000001155836563		Aspfu1|2052|Afu2g04262_mRNA, Aspfu1|1641|Afu2g00100_mRNA	Aspnid1|7586|AN1893, Aspnid1|4966|AN6884	130770	A_niger_CBS_513_88_current_orf_trans_all|An11g02150	Aspor1|2893|AO090003000213_mRNA, Aspor1|5980|AO090012000332_mRNA, Aspor1|2894|AO090003000214_mRNA	Aspte1|9489|ATET_05926, Aspte1|9881|ATET_06318		Neofi1|7260|7000001156996494	255932345|XP_002557729.1|	URET_07144
PF00172	AB05503.1			Cocsa1|346202|MIX5621_681_93
PF00172	AB05588.1	Bauco1|122462|fgenesh1_pm.6_#_295	Clafu1|192205|scf7180000130553_G11715	Cocsa1|146273|estExt_Genewise1Plus.C_10_t20046	Dotse1|69296|estExt_fgenesh1_kg.C_2_t10238	Hyspu1|2249|NODE_146_length_32561_cov_28.0.g2148.t1	Lepmu1|6671|Lema_T116160.1	Mycgr3|12335|gw1.2.276.1	SNOT_13376	Pyrtt1|4980|PTTG_12065.1	PTRG_05141	Sepmu1|161432|estExt_fgenesh1_pm.C_2_t10286	Seppo1|46492|fgenesh1_pm.26_#_84	Settu1|109192|e_gw1.18.333.1															BcT4_3943T1	Botci1|884|BC1T_12587	Sclsc1|6405|SS1G_01905T0
PF00172	AB05592.1		Clafu1|184426|scf7180000127103_G4716	Cocsa1|94507|e_gw1.10.1296.1			Lepmu1|6670|Lema_T116150.1		SNOT_13369	Pyrtt1|4097|PTTG_10931.1				Settu1|130624|estExt_Genewise1.C_180245
PF00172	AB05762.1						Lepmu1|2396|Lema_T086280.1			Pyrtt1|17|PTTG_03551.1	PTRG_04971
PF00172	AB06017.1	Bauco1|60992|e_gw1.1.1717.1	Clafu1|189267|scf7180000130177_G8185	Cocsa1|257479|CE52920_4018	Dotse1|117283|gw1.1.4652.1	Hyspu1|10537|NODE_714_length_240679_cov_27..g7487.t1	Lepmu1|4384|Lema_T100560.1	Mycgr3|66346|estExt_Genewise1Plus.C_chr_12147	SNOT_01260	Pyrtt1|4434|PTTG_11354.1	PTRG_03571	Sepmu1|146085|estExt_fgenesh1_kg.C_1_t20099	Seppo1|26913|estExt_Genemark1.C_390043	Settu1|160349|fgenesh1_pm.15_#_107	CIHT_07560	Aspcl1|7867|7000001156883320	Aspfl1|37084|7000001155827412		Aspfu1|543|Afu1g05740_mRNA	Aspnid1|2005|AN4096	211968	A_niger_CBS_513_88_current_orf_trans_all|An18g03530	Aspor1|305|AO090009000360_mRNA	Aspte1|6614|ATET_03051	HCEG_00386T0	Neofi1|3262|7000001156976721	255942547|XP_002562042.1|	URET_02076	BcT4_2982T1	Botci1|4305|BC1T_03744	Sclsc1|7109|SS1G_12532T0	Tubme1|210|GSTUMT00004076001
PF00172	AB06225.1, AB02411.1			Cocsa1|124000|estExt_Genewise1.C_13_t10268, Cocsa1|101551|e_gw1.17.93.1, Cocsa1|115527|estExt_Genewise1.C_6_t10134		Hyspu1|11746|NODE_8835_length_486048_cov_25.g11445.t1	Lepmu1|3866|Lema_T093790.1, Lepmu1|1368|Lema_T073930.1, Lepmu1|4394|Lema_T100660.1		SNOT_07620, SNOT_09529, SNOT_08349	Pyrtt1|10985|PTTG_19945.1, Pyrtt1|8152|PTTG_16302.1, Pyrtt1|10048|PTTG_18738.1	PTRG_08489, PTRG_03665, PTRG_03061			Settu1|180985|estExt_fgenesh1_pg.C_6_t10412, Settu1|46665|estExt_Genemark1.C_150062, Settu1|164152|fgenesh1_kg.4_#_18_#_isotig02676	CIHT_07509	Aspcl1|8756|7000001156887861	Aspfl1|32686|7000001155823642		Aspfu1|8115|Afu6g10430_mRNA	Aspnid1|8230|AN10309	199058	A_niger_CBS_513_88_current_orf_trans_all|An11g00920	Aspor1|4270|AO090023000239_mRNA	Aspte1|6048|ATET_02485	HCEG_06070T0		255956415|XP_002568960.1|	URET_04650	BcT4_4211T1, BcT4_329T1	Botci1|8709|BC1T_06509, Botci1|584|BC1T_03291, Botci1|6017|BC1T_00895	Sclsc1|13720|SS1G_06749T0, Sclsc1|642|SS1G_00642T0, Sclsc1|265|SS1G_00265T0	Tubme1|5669|GSTUMT00009302001, Tubme1|3744|GSTUMT00006497001, Tubme1|2612|GSTUMT00000534001
PF00172			Clafu1|192710|scf7180000130658_G5432	Cocsa1|25239|fgenesh1_pg.5_#_311	Dotse1|68376|estExt_fgenesh1_kg.C_1_t30039	Hyspu1|8964|NODE_5425_length_488845_cov_26.g10677.t1	Lepmu1|6584|Lema_T115290.1	Mycgr3|107320|estExt_fgenesh1_pg.C_chr_10960	SNOT_00649	Pyrtt1|11591|PTTG_02079.1		Sepmu1|146091|estExt_fgenesh1_kg.C_1_t20105	Seppo1|31994|fgenesh1_kg.39_#_41_#_isotig04782			Aspcl1|277|7000001156820603	Aspfl1|33706|7000001155789799		Aspfu1|9762|Afu8g07230_mRNA	Aspnid1|2673|AN10423			Aspor1|11236|AO090103000131_mRNA	Aspte1|4589|ATET_01027		Neofi1|5987|7000001156990222	255945967|XP_002563751.1|		BcT4_10331T1	Botci1|3388|BC1T_14575	Sclsc1|6965|SS1G_12388T0
PF00172	AB06567.1			Cocsa1|139855|estExt_Genewise1Plus.C_5_t20455		Hyspu1|8954|NODE_5425_length_488845_cov_26.g10667.t1			SNOT_01063	Pyrtt1|9779|PTTG_18396.1
PF00172	AB06770.1	Bauco1|124270|fgenesh1_pm.9_#_326, Bauco1|33056|fgenesh1_kg.5_#_435_#_Locus4117v3rpkm6.53	Clafu1|195167|scf7180000130804_G10282, Clafu1|183999|scf7180000126558_G2708	Cocsa1|306311|CE101752_3483	Dotse1|68677|estExt_fgenesh1_kg.C_1_t30362, Dotse1|72349|estExt_fgenesh1_kg.C_6_t10042	Hyspu1|5485|NODE_3027_length_346033_cov_26.g10242.t1	Lepmu1|7142|Lema_T120870.1	Mycgr3|66114|estExt_Genewise1Plus.C_chr_11826, Mycgr3|74546|estExt_Genewise1Plus.C_chr_80409	SNOT_00909	Pyrtt1|8157|PTTG_16310.1	PTRG_07169	Sepmu1|66997|estExt_Genewise1Plus.C_6_t10345	Seppo1|127444|estExt_Genewise1Plus.C_70082	Settu1|35265|fgenesh1_pg.8_#_187	CIHT_04128	Aspcl1|3445|7000001156847316	Aspfl1|34184|7000001155847616		Aspfu1|8936|Afu7g05330_mRNA	Aspnid1|4743|AN6684	180348	A_niger_CBS_513_88_current_orf_trans_all|An07g02880, A_niger_CBS_513_88_current_orf_trans_all|An06g02430, A_niger_CBS_513_88_current_orf_trans_all|An18g01770	Aspor1|1705|AO090005000374_mRNA	Aspte1|9992|ATET_06429	HCEG_05306T0		255931779|XP_002557446.1|	URET_01857	BcT4_10332T1	Botci1|3389|BC1T_14576	Sclsc1|6967|SS1G_12390T0
PF00172	AB06774.1	Bauco1|75640|e_gw1.11.630.1	Clafu1|193418|scf7180000130690_G1527, Clafu1|188729|scf7180000130096_G2600	Cocsa1|35520|fgenesh1_kg.5_#_179_#_Locus10532v1rpkm8.89	Dotse1|71961|estExt_fgenesh1_kg.C_5_t10449		Lepmu1|6878|Lema_T118230.1	Mycgr3|72378|estExt_Genewise1Plus.C_chr_51033	SNOT_00399	Pyrtt1|10147|PTTG_18855.1	PTRG_07178	Sepmu1|150769|estExt_fgenesh1_kg.C_80301	Seppo1|48745|fgenesh1_pm.58_#_30	Settu1|142926|estExt_Genewise1Plus.C_8_t20050		Aspcl1|6051|7000001156872517, Aspcl1|5402|7000001156868826	Aspfl1|27204|7000001155835714, Aspfl1|28671|7000001155814942, Aspfl1|26672|7000001155836422, Aspfl1|37077|7000001155827021		Aspfu1|4415|Afu3g12780_mRNA, Aspfu1|3754|Afu3g06050_mRNA	Aspnid1|9006|AN3120, Aspnid1|9407|AN2763	130834, 199609	A_niger_CBS_513_88_current_orf_trans_all|An02g08760, A_niger_CBS_513_88_current_orf_trans_all|An11g10460	Aspor1|6408|AO090012000844_mRNA, Aspor1|9231|AO090020000076_mRNA, Aspor1|5916|AO090012000257_mRNA	Aspte1|7681|ATET_04118, Aspte1|3003|ATET_08865		Neofi1|4051|7000001156980548, Neofi1|4712|7000001156983922	255942821|XP_002562179.1|, 255942373|XP_002561955.1|, 255945093|XP_002563314.1|					Tubme1|4746|GSTUMT00007812001
PF00172	AB06986.1					Hyspu1|753|NODE_12063_length_768649_cov_2.g11854.t1	Lepmu1|9142|Lema_T039610.1		SNOT_07682	Pyrtt1|5476|PTTG_12674.1				Settu1|102178|e_gw1.10.1323.1
PF00172	AB07208.1	Bauco1|72261|e_gw1.8.338.1	Clafu1|195269|scf7180000130833_G2831	Cocsa1|130904|estExt_Genewise1Plus.C_1_t20325	Dotse1|84385|estExt_fgenesh1_pm.C_1_t10452	Hyspu1|3354|NODE_195_length_225089_cov_26..g2824.t1	Lepmu1|9620|Lema_T044390.1	Mycgr3|107474|estExt_fgenesh1_pg.C_chr_11192	SNOT_07486	Pyrtt1|2307|PTTG_08652.1	PTRG_06039	Sepmu1|17793|gw1.1.1968.1	Seppo1|70221|gw1.87.58.1	Settu1|166687|fgenesh1_kg.10_#_132_#_isotig02236	CIHT_07552	Aspcl1|2771|7000001156844025	Aspfl1|27861|7000001155804316		Aspfu1|7083|Afu5g13080_mRNA	Aspnid1|4941|AN6858	185392	A_niger_CBS_513_88_current_orf_trans_all|An14g06070	Aspor1|8452|AO090120000433_mRNA	Aspte1|9497|ATET_05934	HCEG_06031T0		255954211|XP_002567858.1|	URET_04680	BcT4_746T1	Botci1|12649|BC1T_02084	Sclsc1|787|SS1G_00787T0	Tubme1|3000|GSTUMT00005836001
PF00172	AB07255.1		Clafu1|195273|scf7180000130833_G2835	Cocsa1|21566|fgenesh1_pg.1_#_331		Hyspu1|1557|NODE_12980_length_575719_cov_2.g12241.t1	Lepmu1|9596|Lema_T044150.1		SNOT_15698	Pyrtt1|813|PTTG_06699.1						Aspcl1|1271|7000001156826690	Aspfl1|32628|7000001155823502		Aspfu1|2888|Afu2g14120_mRNA				Aspor1|4207|AO090023000174_mRNA	Aspte1|4970|ATET_01408			255933249|XP_002558095.1|	URET_06275
PF00172	AB07551.1	Bauco1|144502|gm1.464_g	Clafu1|188202|scf7180000130014_G2965	Cocsa1|39203|fgenesh1_kg.12_#_187_#_Locus10278v1rpkm9.18	Dotse1|68803|estExt_fgenesh1_kg.C_1_t30495	Hyspu1|1699|NODE_1381_length_309888_cov_26.g9156.t1	Lepmu1|10172|Lema_T055010.1	Mycgr3|29802|gw1.1.4010.1	SNOT_07105	Pyrtt1|9964|PTTG_18631.1	PTRG_00793			Settu1|165606|fgenesh1_kg.7_#_244_#_isotig04324	CIHT_08619	Aspcl1|5119|7000001156855752	Aspfl1|29240|7000001155797101, Aspfl1|34310|7000001155847855		Aspfu1|5655|Afu4g12180_mRNA	Aspnid1|2515|AN3650	139028	A_niger_CBS_513_88_current_orf_trans_all|An01g07450		Aspte1|7413|ATET_03850	HCEG_02300T0	Neofi1|525|7000001156962956	255947600|XP_002564567.1|	URET_03485	BcT4_4206T1	Botci1|578|BC1T_03285	Sclsc1|13725|SS1G_06754T0	Tubme1|1097|GSTUMT00002384001
PF00172	AB07605.1	Bauco1|144662|gm1.624_g	Clafu1|187417|scf7180000129130_G5664	Cocsa1|96143|e_gw1.12.78.1	Dotse1|67939|estExt_fgenesh1_kg.C_1_t20072		Lepmu1|9802|Lema_T051310.1	Mycgr3|34788|e_gw1.1.252.1	SNOT_07159	Pyrtt1|2860|PTTG_09374.1	PTRG_00822	Sepmu1|153702|estExt_fgenesh1_pg.C_1_t30435	Seppo1|26685|estExt_Genemark1.C_310051	Settu1|122496|estExt_Genewise1.C_7_t30073	CIHT_04761	Aspcl1|4559|7000001156852965	Aspfl1|33349|7000001155823017		Aspfu1|5081|Afu4g06190_mRNA	Aspnid1|876|AN10541	213358	A_niger_CBS_513_88_current_orf_trans_all|An04g00500	Aspor1|4918|AO090023000970_mRNA	Aspte1|9165|ATET_05602	HCEG_01359T0		255949656|XP_002565595.1|	URET_05634	BcT4_8411T1		Sclsc1|13849|SS1G_06878T0, Sclsc1|13847|SS1G_06876T0
PF00172	AB07639.1	Bauco1|118684|fgenesh1_pm.1_#_554	Clafu1|191218|scf7180000130394_G5357	Cocsa1|39114|fgenesh1_kg.12_#_98_#_Locus12122v1rpkm7.44	Dotse1|77016|estExt_fgenesh1_pg.C_1_t30213	Hyspu1|11517|NODE_859_length_53829_cov_25.5.g8074.t1	Lepmu1|10163|Lema_T054920.1			Pyrtt1|3741|PTTG_10494.1	PTRG_00425			Settu1|97479|e_gw1.7.1289.1			Aspfl1|28201|7000001155815197					A_niger_CBS_513_88_current_orf_trans_all|An10g00060	Aspor1|8781|AO090020000616_mRNA
PF00172									SNOT_06933											Aspnid1|4882|AN6806
PF00172	AB07764.1		Clafu1|193684|scf7180000130707_G13910	Cocsa1|229975|CE25416_3255	Dotse1|68927|estExt_fgenesh1_kg.C_1_t40121	Hyspu1|1749|NODE_1381_length_309888_cov_26.g9206.t1	Lepmu1|10255|Lema_T055840.1	Mycgr3|107324|estExt_fgenesh1_pg.C_chr_10968	SNOT_06887	Pyrtt1|9503|PTTG_18058.1	PTRG_00667	Sepmu1|146288|estExt_fgenesh1_kg.C_1_t20326	Seppo1|28694|fgenesh1_kg.1_#_183_#_isotig05395	Settu1|165742|fgenesh1_kg.7_#_380_#_isotig04710	CIHT_06004	Aspcl1|5090|7000001156855611	Aspfl1|29202|7000001155794653		Aspfu1|5624|Afu4g11850_mRNA	Aspnid1|10366|AN5533	171484	A_niger_CBS_513_88_current_orf_trans_all|An01g07025	Aspor1|3599|AO090003001031_mRNA	Aspte1|7443|ATET_03880	HCEG_02338T0		255947532|XP_002564533.1|	URET_05324	BcT4_4235T1	Botci1|619|BC1T_03326	Sclsc1|13693|SS1G_06722T0	Tubme1|6979|GSTUMT00011438001
PF00172	AB07871.1	Bauco1|39381|fgenesh1_kg.15_#_204_#_Locus4670v1rpkm26.98	Clafu1|189910|scf7180000130297_G534	Cocsa1|95191|e_gw1.11.947.1	Dotse1|138917|e_gw1.11.343.1	Hyspu1|6282|NODE_37_length_216752_cov_26.3.g391.t1	Lepmu1|12230|Lema_T064820.1	Mycgr3|73671|estExt_Genewise1Plus.C_chr_70131	SNOT_03490	Pyrtt1|6941|PTTG_14613.1	PTRG_02861	Sepmu1|151232|estExt_fgenesh1_kg.C_90351	Seppo1|31712|fgenesh1_kg.33_#_45_#_isotig04524	Settu1|166291|fgenesh1_kg.9_#_154_#_isotig04429	CIHT_09258		Aspfl1|29003|7000001155793455, Aspfl1|27308|7000001155835722		Aspfu1|5423|Afu4g09710_mRNA, Aspfu1|7777|Afu6g07010_mRNA	Aspnid1|7538|AN1848, Aspnid1|9977|AN5170	54956, 130502	A_niger_CBS_513_88_current_orf_trans_all|An04g07400, A_niger_CBS_513_88_current_orf_trans_all|An07g09410	Aspor1|3789|AO090003001259_mRNA, Aspor1|6495|AO090012000945_mRNA	Aspte1|770|ATET_00770, Aspte1|7297|ATET_03734	HCEG_04566T0			URET_02223	BcT4_8879T1	Botci1|6626|BC1T_05192	Sclsc1|7276|SS1G_12699T0	Tubme1|4375|GSTUMT00007307001
PF00172	AB07899.1		Clafu1|189669|scf7180000130280_G7117	Cocsa1|227610|CE23051_10946		Hyspu1|7990|NODE_470_length_218943_cov_26..g5978.t1	Lepmu1|12190|Lema_T064420.1		SNOT_03361	Pyrtt1|10734|PTTG_19633.1	PTRG_02851			Settu1|166284|fgenesh1_kg.9_#_147_#_isotig02644	CIHT_05206						35588	A_niger_CBS_513_88_current_orf_trans_all|An01g12120					255934042|XP_002558302.1|	URET_03378			Sclsc1|3674|SS1G_10130T0
PF00172	AB08087.1, AB00386.1	Bauco1|120118|fgenesh1_pm.3_#_228		Cocsa1|26280|fgenesh1_pg.7_#_93		Hyspu1|10900|NODE_7774_length_234707_cov_26.g11159.t1	Lepmu1|2453|Lema_T077540.1		SNOT_09893, SNOT_03920	Pyrtt1|2735|PTTG_09230.1	PTRG_10715	Sepmu1|162984|estExt_fgenesh1_pm.C_4_t10135	Seppo1|56943|estExt_fgenesh1_pm.C_420065	Settu1|88452|e_gw1.2.2793.1										Aspte1|2312|ATET_08174					BcT4_7993T1, BcT4_3393T1	Botci1|9917|BC1T_01567, Botci1|12217|BC1T_08808	Sclsc1|12726|SS1G_05755T0
PF00172	AB08099.1			Cocsa1|226020|CE21461_3471			Lepmu1|4607|Lema_T102790.1, Lepmu1|6951|Lema_T118960.1		SNOT_03543, SNOT_00737	Pyrtt1|6811|PTTG_14438.1, Pyrtt1|9765|PTTG_18382.1	PTRG_02928			Settu1|44762|estExt_Genemark1.C_9_t10253, Settu1|123651|estExt_Genewise1.C_8_t30168, Settu1|24068|gm1.6194_g							139220, 51892	A_niger_CBS_513_88_current_orf_trans_all|An16g00380, A_niger_CBS_513_88_current_orf_trans_all|An01g07140			HCEG_04435T0				BcT4_5204T1	Botci1|318|BC1T_00319	Sclsc1|11013|SS1G_04042T0
PF00172	AB08250.1	Bauco1|23474|fgenesh1_pg.5_#_168	Clafu1|185576|scf7180000127713_G9512	Cocsa1|201701|estExt_fgenesh1_pm.C_110403	Dotse1|72812|estExt_fgenesh1_kg.C_6_t20023	Hyspu1|4739|NODE_2666_length_180015_cov_27.g10058.t1	Lepmu1|12036|Lema_T062880.1		SNOT_09007, SNOT_03405	Pyrtt1|5361|PTTG_12544.1	PTRG_02741	Sepmu1|149920|estExt_fgenesh1_kg.C_6_t10394	Seppo1|19714|gm1.5321_g	Settu1|182143|estExt_fgenesh1_pg.C_90342		Aspcl1|5706|7000001156870609	Aspfl1|33665|7000001155789643, Aspfl1|35076|7000001155846549		Aspfu1|4054|Afu3g09130_mRNA	Aspnid1|9083|AN3050	183896	A_niger_CBS_513_88_current_orf_trans_all|An16g02700	Aspor1|11196|AO090103000179_mRNA, Aspor1|885|AO090005001338_mRNA	Aspte1|5125|ATET_01563	HCEG_04194T0	Neofi1|4397|7000001156982260	255944411|XP_002562973.1|	URET_06203
PF00172	AB08440.1	Bauco1|71670|e_gw1.7.515.1	Clafu1|190475|scf7180000130327_G4856	Cocsa1|35178|fgenesh1_kg.4_#_530_#_Locus9322v1rpkm10.49	Dotse1|73340|estExt_fgenesh1_kg.C_7_t10456	Hyspu1|5933|NODE_3321_length_330971_cov_26.g10388.t1	Lepmu1|1023|Lema_T010230.1	Mycgr3|21193|gw1.6.802.1	SNOT_02774	Pyrtt1|4132|PTTG_10983.1	PTRG_02065	Sepmu1|149198|estExt_fgenesh1_kg.C_5_t10142, Sepmu1|154816|estExt_fgenesh1_pg.C_2_t30147	Seppo1|30550|fgenesh1_kg.16_#_77_#_isotig04553, Seppo1|89359|gw1.167.24.1	Settu1|171804|estExt_fgenesh1_pm.C_3_t10220	CIHT_00870		Aspfl1|35781|7000001155842338, Aspfl1|25578|7000001155853117, Aspfl1|30816|7000001155812694		Aspfu1|6169|Afu5g02690_mRNA, Aspfu1|2435|Afu2g09340_mRNA	Aspnid1|1566|AN8125, Aspnid1|3011|AN12148, Aspnid1|4190|AN6091	130217, 202011, 44614, 44613	A_niger_CBS_513_88_current_orf_trans_all|An02g09990, A_niger_CBS_513_88_current_orf_trans_all|An03g06580, A_niger_CBS_513_88_current_orf_trans_all|An12g04970	Aspor1|6785|AO090102000387_mRNA, Aspor1|2117|AO090001000092_mRNA, Aspor1|10636|AO090011000758_mRNA	Aspte1|3374|ATET_09236, Aspte1|3985|ATET_09847	HCEG_06166T0	Neofi1|6172|7000001156991114, Neofi1|7632|7000001156998410	255955575|XP_002568540.1|, 255947218|XP_002564376.1|, 255941296|XP_002561417.1|	URET_03950	BcT4_7556T1	Botci1|12986|BC1T_09235	Sclsc1|2363|SS1G_08819T0
PF00172	AB08468.1			Cocsa1|150094|estExt_Genewise1Plus.C_14_t10132			Lepmu1|884|Lema_T008840.1		SNOT_02993	Pyrtt1|9699|PTTG_18298.1				Settu1|91006|e_gw1.3.2053.1	CIHT_05011, CIHT_06296	Aspcl1|2912|7000001156844728, Aspcl1|3566|7000001156847914	Aspfl1|34317|7000001155847878, Aspfl1|33894|7000001155845399, Aspfl1|30591|7000001155812195			Aspnid1|9538|AN10331, Aspnid1|4832|AN6762	180188	A_niger_CBS_513_88_current_orf_trans_all|An07g00750	Aspor1|10427|AO090011000501_mRNA	Aspte1|3065|ATET_08927, Aspte1|9860|ATET_06297	HCEG_00573T0	Neofi1|3709|7000001156978937		URET_06001
PF00172	AB08540.1		Clafu1|193412|scf7180000130689_G1423	Cocsa1|179967|estExt_Genemark1.C_4_t20100	Dotse1|174156|estExt_Genewise1Plus.C_6_t30083		Lepmu1|855|Lema_T008550.1	Mycgr3|11785|gw1.8.124.1		Pyrtt1|6492|PTTG_13993.1	PTRG_01922	Sepmu1|67051|estExt_Genewise1Plus.C_6_t10411	Seppo1|110332|e_gw1.96.74.1	Settu1|90517|e_gw1.3.2379.1								A_niger_CBS_513_88_current_orf_trans_all|An16g08450
PF00172	AB08705.1					Hyspu1|7820|NODE_452_length_384513_cov_26..g5899.t1	Lepmu1|3871|Lema_T103110.1		SNOT_12838	Pyrtt1|5554|PTTG_12775.1				Settu1|180415|estExt_fgenesh1_pg.C_5_t10074																Botci1|8532|BC1T_16213
PF00172	AB09464.1, AB09465.1	Bauco1|123059|fgenesh1_pm.7_#_228	Clafu1|188039|scf7180000129993_G1447	Cocsa1|296613|CE92054_5968	Dotse1|72963|estExt_fgenesh1_kg.C_7_t10060	Hyspu1|2145|NODE_144_length_393479_cov_26..g2044.t1	Lepmu1|603|Lema_T006030.1	Mycgr3|59958|estExt_Genewise1.C_chr_60656, Mycgr3|51651|e_gw1.14.12.1	SNOT_03067	Pyrtt1|11561|PTTG_01962.1	PTRG_11663	Sepmu1|149448|estExt_fgenesh1_kg.C_5_t10406	Seppo1|44530|fgenesh1_pm.9_#_28	Settu1|137903|estExt_Genewise1Plus.C_3_t40443	CIHT_03286	Aspcl1|8349|7000001156885786	Aspfl1|30936|7000001155812923		Aspfu1|2320|Afu2g08040_mRNA, Aspfu1|9122|Afu7g08250_mRNA	Aspnid1|4467|AN5849	119127	A_niger_CBS_513_88_current_orf_trans_all|An05g00610, A_niger_CBS_513_88_current_orf_trans_all|An06g02450, A_niger_CBS_513_88_current_orf_trans_all|An08g11770	Aspor1|11806|AO090010000240_mRNA, Aspor1|10759|AO090011000897_mRNA	Aspte1|3780|ATET_09642	HCEG_01218T0		255951482|XP_002566508.1|, 255951936|XP_002566734.1|, 255952032|XP_002566782.1|, 255935781|XP_002558917.1|	URET_00865		Botci1|9262|BC1T_07122	Sclsc1|12342|SS1G_05371T0	Tubme1|2771|GSTUMT00005598001
PF00172	AB09518.1	Bauco1|20636|fgenesh1_pg.1_#_164	Clafu1|190984|scf7180000130368_G13301, Clafu1|190428|scf7180000130326_G8901	Cocsa1|188699|estExt_fgenesh1_pg.C_4_t10227	Dotse1|73476|estExt_fgenesh1_kg.C_7_t20096, Dotse1|70380|estExt_fgenesh1_kg.C_3_t10354	Hyspu1|2166|NODE_144_length_393479_cov_26..g2065.t1	Lepmu1|7302|Lema_T122470.1		SNOT_03289	Pyrtt1|9827|PTTG_18473.1	PTRG_01780	Sepmu1|148202|estExt_fgenesh1_kg.C_3_t10392		Settu1|154653|fgenesh1_pm.3_#_477	CIHT_00155	Aspcl1|5548|7000001156869693, Aspcl1|6971|7000001156878723	Aspfl1|34905|7000001155849223, Aspfl1|36622|7000001155819993, Aspfl1|28609|7000001155816286		Aspfu1|1430|Afu1g15680_mRNA	Aspnid1|282|AN10606, Aspnid1|5818|AN0902	170706	A_niger_CBS_513_88_current_orf_trans_all|An01g14020, A_niger_CBS_513_88_current_orf_trans_all|An02g13200	Aspor1|1045|AO090005001141_mRNA	Aspte1|8791|ATET_05228, Aspte1|5285|ATET_01723		Neofi1|2349|7000001156972107	255930461|XP_002556790.1|	URET_02840	BcT4_9120T1, BcT4_1105T1	Botci1|2559|BC1T_13948	Sclsc1|6765|SS1G_11862T0
PF00172	AB09962.1	Bauco1|36006|fgenesh1_kg.9_#_516_#_Locus5050v3rpkm8.64	Clafu1|184566|scf7180000127212_G7018	Cocsa1|105381|estExt_Genewise1.C_1_t20015	Dotse1|67777|estExt_fgenesh1_kg.C_1_t10393	Hyspu1|7454|NODE_451_length_688610_cov_26..g5551.t1	Lepmu1|9341|Lema_T041600.1	Mycgr3|92291|fgenesh1_pg.C_chr_4000071	SNOT_07829	Pyrtt1|7649|PTTG_15581.1	PTRG_05599	Sepmu1|146033|estExt_fgenesh1_kg.C_1_t20046	Seppo1|33737|fgenesh1_kg.92_#_16_#_isotig03978	Settu1|101891|e_gw1.10.1164.1, Settu1|25112|gm1.7238_g	CIHT_06288	Aspcl1|6607|7000001156876862	Aspfl1|27630|7000001155803939		Aspfu1|7455|Afu6g02850_mRNA	Aspnid1|1059|AN8753	211476	A_niger_CBS_513_88_current_orf_trans_all|An12g07690	Aspor1|8237|AO090120000182_mRNA	Aspte1|1303|ATET_07165	HCEG_09126T0			URET_06006	BcT4_2591T1	Botci1|10738|BC1T_07835	Sclsc1|10370|SS1G_03399T0	Tubme1|1346|GSTUMT00004645001	CAWT_03830	241950607|XP_002418026.1|		PGUT_02706	CLUT_00327	CPAG_04574.1	Cante1|119040|estExt0_Genewise2Plus0.C_00006_t30084	CTRT_01124					Picst3|41012|e_gwh1.2.1.208.1
PF00172	AB10187.1			Cocsa1|121543|estExt_Genewise1.C_10_t20476		Hyspu1|10829|NODE_7737_length_148713_cov_26.g11117.t1	Lepmu1|10602|Lema_T047880.1		SNOT_04998	Pyrtt1|6754|PTTG_14346.1	PTRG_03860			Settu1|41056|estExt_Genemark1.C_1_t30029
PF00172								Mycgr3|22161|gw1.1.2356.1				Sepmu1|148045|estExt_fgenesh1_kg.C_3_t10230	Seppo1|28946|fgenesh1_kg.2_#_64_#_isotig04844
PF00172		Bauco1|119676|fgenesh1_pm.2_#_667	Clafu1|190736|scf7180000130346_G14000	Cocsa1|109777|estExt_Genewise1.C_2_t50327	Dotse1|74979|estExt_fgenesh1_kg.C_100407	Hyspu1|5227|NODE_296_length_392959_cov_26..g4200.t1	Lepmu1|3178|Lema_T096450.1	Mycgr3|49868|e_gw1.11.76.1	SNOT_14540	Pyrtt1|67|PTTG_00364.1	PTRG_06263			Settu1|175781|estExt_fgenesh1_pm.C_120269	CIHT_01297, CIHT_01296	Aspcl1|710|7000001156822870					37291	A_niger_CBS_513_88_current_orf_trans_all|An02g10050			HCEG_05672T0			URET_01015	BcT4_910T1	Botci1|16310|BC1T_12659
PF00172	AB04452.1	Bauco1|121704|fgenesh1_pm.5_#_279	Clafu1|188003|scf7180000129984_G3231	Cocsa1|160037|gm1.4853_g	Dotse1|72207|estExt_fgenesh1_kg.C_5_t20207	Hyspu1|9154|NODE_5844_length_93808_cov_25..g10747.t1	Lepmu1|4978|Lema_T110030.1		SNOT_10254	Pyrtt1|8503|PTTG_16785.1	PTRG_05871			Settu1|88415|e_gw1.2.1933.1	CIHT_03451		Aspfl1|32139|7000001155799877						Aspor1|11652|AO090010000431_mRNA		HCEG_03050T0		255952769|XP_002567137.1|	URET_04847
PF00172		Bauco1|122802|fgenesh1_pm.6_#_635	Clafu1|196884|scf7180000130935_G11993, Clafu1|191914|scf7180000130489_G9884					Mycgr3|53277|estExt_Genewise1.C_chr_12128								Aspcl1|8549|7000001156886813, Aspcl1|8434|7000001156886222	Aspfl1|30006|7000001155796198		Aspfu1|6008|Afu5g01060_mRNA, Aspfu1|8525|Afu7g00130_mRNA		38891, 179141	A_niger_CBS_513_88_current_orf_trans_all|An11g02660, A_niger_CBS_513_88_current_orf_trans_all|An11g07350	Aspor1|2848|AO090003000157_mRNA	Aspte1|9444|ATET_05881		Neofi1|2018|7000001156970441, Neofi1|4798|7000001156984337	255932451|XP_002557782.1|
PF00172	AB09537.1	Bauco1|123202|fgenesh1_pm.7_#_371	Clafu1|190640|scf7180000130340_G9335	Cocsa1|84232|e_gw1.4.583.1	Dotse1|73058|estExt_fgenesh1_kg.C_7_t10160	Hyspu1|2195|NODE_144_length_393479_cov_26..g2094.t1	Lepmu1|712|Lema_T007120.1	Mycgr3|100535|estExt_fgenesh1_pm.C_chr_60224	SNOT_03108	Pyrtt1|7107|PTTG_14843.1	PTRG_11583	Sepmu1|163837|estExt_fgenesh1_pm.C_5_t10363	Seppo1|94947|e_gw1.9.58.1	Settu1|20488|gm1.2614_g		Aspcl1|8306|7000001156885563	Aspfl1|30978|7000001155812993		Aspfu1|2268|Afu2g07480_mRNA	Aspnid1|4513|AN5808	49768	A_niger_CBS_513_88_current_orf_trans_all|An05g00020	Aspor1|10798|AO090011000944_mRNA	Aspte1|995|ATET_06857		Neofi1|7471|7000001156997581	255941698|XP_002561618.1|		BcT4_6199T1	Botci1|7813|BC1T_05916	Sclsc1|7721|SS1G_13144T0
PF00172		Bauco1|124636|fgenesh1_pm.10_#_159		Cocsa1|154747|estExt_Genewise1Plus.C_200308	Dotse1|174788|estExt_Genewise1Plus.C_7_t10114	Hyspu1|4226|NODE_233_length_406774_cov_26..g3385.t1, Hyspu1|1886|NODE_1416_length_365516_cov_26.g9269.t1			SNOT_02609	Pyrtt1|8796|PTTG_17177.1	PTRG_00513			Settu1|23115|gm1.5241_g		Aspcl1|8365|7000001156885879	Aspfl1|28790|7000001155793719, Aspfl1|30920|7000001155810897		Aspfu1|2338|Afu2g08240_mRNA	Aspnid1|4097|AN6173	130344	A_niger_CBS_513_88_current_orf_trans_all|An05g00870	Aspor1|10747|AO090011000880_mRNA, Aspor1|4005|AO090003001504_mRNA	Aspte1|3809|ATET_09671		Neofi1|7538|7000001156997924	255935727|XP_002558890.1|, 255933752|XP_002558255.1|								50288709|XP_446784.1|	PGUT_05141			Cante1|136883|estExt0_fgenesh2_pg0.C_00022_t10462, Cante1|115174|fgenesh2_kg.00021_#_367_#_isotig07601			Dekbr2|43410|e_gw1.2.1018.1	50304899|XP_452405.1|	254568484|XP_002491352.1|		SacceM3707_1|35694|fgenesh1_kg.10_#_51_#_NP_013380.1	SacceM3836_1|115753|fgenesh1_kg.20_#_46_#_NP_013380.1	SacceM3837_1|38189|fgenesh1_kg.20_#_46_#_NP_013380.1	SacceM3838_1|36057|fgenesh1_kg.9_#_272_#_NP_013380.1
PF00172		Bauco1|124644|fgenesh1_pm.10_#_167											Seppo1|30074|fgenesh1_kg.10_#_55_#_isotig04417
PF00172															CIHT_04090	Aspcl1|8046|7000001156884244	Aspfl1|29269|7000001155797646		Aspfu1|359|Afu1g03860_mRNA	Aspnid1|2073|AN4035	52032	A_niger_CBS_513_88_current_orf_trans_all|An01g02630	Aspor1|3537|AO090003000962_mRNA	Aspte1|7389|ATET_03826	HCEG_05273T0		255940754|XP_002561146.1|	URET_01825
PF00172	AB05282.1, AB05281.1	Bauco1|127015|fgenesh1_pm.15_#_38		Cocsa1|263865|CE59306_803	Dotse1|70002|estExt_fgenesh1_kg.C_2_t20484	Hyspu1|7185|NODE_44_length_893767_cov_26.1.g505.t1	Lepmu1|1763|Lema_T087190.1	Mycgr3|36903|e_gw1.2.1212.1	SNOT_02387	Pyrtt1|3477|PTTG_10179.1	PTRG_10356	Sepmu1|38644|e_gw1.2.2.1	Seppo1|16778|gm1.2385_g	Settu1|138139|estExt_Genewise1Plus.C_3_t50255	CIHT_01868	Aspcl1|4387|7000001156852148	Aspfl1|32003|7000001155798830		Aspfu1|8637|Afu7g01310_mRNA	Aspnid1|8726|AN3369	203341	A_niger_CBS_513_88_current_orf_trans_all|An12g01870		Aspte1|2823|ATET_08685, Aspte1|9083|ATET_05520		Neofi1|4967|7000001156985127		URET_02380	BcT4_9256T1	Botci1|2039|BC1T_03093	Sclsc1|1950|SS1G_08406T0								Cante1|91904|fgenesh2_pg.00006_#_3
PF00172		Bauco1|130166|estExt_fgenesh1_pg.C_4_t20127	Clafu1|194493|scf7180000130775_G1935	Cocsa1|26363|fgenesh1_pg.7_#_176	Dotse1|66782|fgenesh1_pm.12_#_122	Hyspu1|3362|NODE_195_length_225089_cov_26..g2832.t1	Lepmu1|9417|Lema_T042360.1	Mycgr3|77753|estExt_Genewise1Plus.C_chr_130174	SNOT_07782	Pyrtt1|1299|PTTG_07331.1	PTRG_06173	Sepmu1|145522|estExt_fgenesh1_kg.C_1_t10003	Seppo1|29784|fgenesh1_kg.8_#_24_#_isotig05662	Settu1|166610|fgenesh1_kg.10_#_55_#_isotig05670	CIHT_10058	Aspcl1|1042|7000001156825517	Aspfl1|36383|7000001155819394		Aspfu1|2712|Afu2g12330_mRNA	Aspnid1|3948|AN6293	120777	A_niger_CBS_513_88_current_orf_trans_all|An02g04370	Aspor1|5332|AO090026000417_mRNA	Aspte1|4728|ATET_01166		Neofi1|7892|7000001156999761	255946343|XP_002563939.1|	URET_06401		Botci1|15055|BC1T_10735		Tubme1|5206|GSTUMT00008596001	CAWT_01876	241958742|XP_002422090.1|	50294101|XP_449462.1|	PGUT_04098	CLUT_02455	CPAG_04097.1	Cante1|131251|estExt0_fgenesh2_pm0.C_00021_t10309	CTRT_00574	294660107|XP_002777728.1|	Dekbr2|43061|e_gw1.2.923.1	50306797|XP_453374.1|	254568010|XP_002491115.1|	Picst3|87861|estExt_gwp_genewisePlus_human.C_chr_2.11897	SacceM3707_1|32857|fgenesh1_kg.4_#_454_#_NP_015192.1	SacceM3836_1|110138|fgenesh1_kg.3_#_456_#_NP_015192.1	SacceM3837_1|32826|fgenesh1_kg.4_#_198_#_NP_015192.1	SacceM3838_1|32537|fgenesh1_kg.3_#_196_#_NP_015192.1
PF00172		Bauco1|134803|estExt_fgenesh1_pg.C_150065			Dotse1|75288|estExt_fgenesh1_kg.C_110295	Hyspu1|9355|NODE_6303_length_155086_cov_26.g10787.t1								Settu1|163792|fgenesh1_kg.3_#_376_#_isotig06167			Aspfl1|26539|7000001155835102		Aspfu1|144|Afu1g01650_mRNA	Aspnid1|2117|AN3994	48708	A_niger_CBS_513_88_current_orf_trans_all|An15g02620					255955525|XP_002568515.1|	URET_04141	BcT4_1006T1	Botci1|13799|BC1T_02313	Sclsc1|9376|SS1G_02791T0
PF00172			Clafu1|187813|scf7180000129551_G14118		Dotse1|72861|estExt_fgenesh1_kg.C_6_t20072															Aspnid1|9836|AN8529
PF00172		Bauco1|141759|estExt_fgenesh1_pm.C_11_t10116, Bauco1|46940|gw1.5.605.1	Clafu1|195279|scf7180000130833_G2841	Cocsa1|143282|estExt_Genewise1Plus.C_7_t30449	Dotse1|84380|estExt_fgenesh1_pm.C_1_t10446		Lepmu1|378|Lema_T003780.1	Mycgr3|65891|estExt_Genewise1Plus.C_chr_11544				Sepmu1|129236|estExt_Genemark1.C_1_t10057	Seppo1|77089|gw1.8.353.1			Aspcl1|8732|7000001156887740	Aspfl1|28841|7000001155793854, Aspfl1|37880|7000001155807008, Aspfl1|37380|7000001155828758		Aspfu1|7280|Afu6g00120_mRNA	Aspnid1|9449|AN12314, Aspnid1|2209|AN10491, Aspnid1|7352|AN1678	178064, 212637, 170447	A_niger_CBS_513_88_current_orf_trans_all|An11g03890, A_niger_CBS_513_88_current_orf_trans_all|An09g02870, A_niger_CBS_513_88_current_orf_trans_all|An01g14910	Aspor1|2494|AO090001000515_mRNA, Aspor1|3953|AO090003001441_mRNA, Aspor1|25|AO090009000029_mRNA	Aspte1|979|ATET_00979, Aspte1|9359|ATET_05796, Aspte1|1133|ATET_06995, Aspte1|6511|ATET_02948			255956255|XP_002568880.1|, 255956965|XP_002569235.1|
PF00172			Clafu1|194547|scf7180000130776_G4329		Dotse1|70550|estExt_fgenesh1_kg.C_3_t20035											Aspcl1|8966|7000001156888986					43717	A_niger_CBS_513_88_current_orf_trans_all|An12g01700							BcT4_9969T1, BcT4_9970T1, BcT4_10407T1	Botci1|740|BC1T_12443, Botci1|6284|BC1T_15846	Sclsc1|12902|SS1G_05931T0
PF00172								Mycgr3|110804|estExt_fgenesh1_pg.C_chr_90334
PF00172		Bauco1|170444|CE9341_14506														Aspcl1|2787|7000001156844107	Aspfl1|31567|7000001155832518		Aspfu1|1110|Afu1g12450_mRNA	Aspnid1|6906|AN8973	186468	A_niger_CBS_513_88_current_orf_trans_all|An12g05830	Aspor1|7450|AO090701000623_mRNA			Neofi1|2684|7000001156973804	255949674|XP_002565604.1|
PF00172	AB04121.1	Bauco1|197012|CE35909_15435	Clafu1|196123|scf7180000130900_G11337	Cocsa1|174716|fgenesh1_pm.14_#_141	Dotse1|68949|estExt_fgenesh1_kg.C_1_t40146	Hyspu1|2610|NODE_164_length_229190_cov_25..g2350.t1	Lepmu1|5872|Lema_T018460.1	Mycgr3|66057|estExt_Genewise1Plus.C_chr_11749	SNOT_14714	Pyrtt1|314|PTTG_04847.1	PTRG_00272	Sepmu1|122857|fgenesh1_kg.1_#_1063_#_isotig01511	Seppo1|49844|fgenesh1_pm.87_#_12	Settu1|167119|fgenesh1_kg.11_#_148_#_isotig04057	CIHT_02943	Aspcl1|5975|7000001156872088	Aspfl1|29452|7000001155793123		Aspfu1|4336|Afu3g11990_mRNA	Aspnid1|9305|AN2852	37131	A_niger_CBS_513_88_current_orf_trans_all|An02g07860	Aspor1|3368|AO090003000762_mRNA	Aspte1|8306|ATET_04743	HCEG_00136T0	Neofi1|4130|7000001156980960	255942237|XP_002561887.1|	URET_07542	BcT4_2965T1	Botci1|4911|BC1T_15405	Sclsc1|7138|SS1G_12561T0	Tubme1|201|GSTUMT00004065001	CAWT_01596	241958206|XP_002421822.1|	50288635|XP_446747.1|	PGUT_04028	CLUT_02747	CPAG_01303.1	Cante1|104606|gwp2.e_gw0.00015.1127.1		294654807|XP_456889.2|	Dekbr2|33693|gw1.6.464.1	50310537|XP_455288.1|	254572998|XP_002493608.1|	Picst3|77168|estExt_genewise1_worm.C_chr_3.11235	SacceM3707_1|36221|fgenesh1_kg.11_#_272_#_NP_012136.1	SacceM3836_1|114694|fgenesh1_kg.14_#_165_#_NP_012136.1	SacceM3837_1|37873|fgenesh1_kg.18_#_55_#_Locus1586v1rpkm59.30	SacceM3838_1|36167|fgenesh1_kg.10_#_66_#_Locus1586v1rpkm59.30
PF00172		Bauco1|20800|fgenesh1_pg.1_#_328									PTRG_10326						Aspfl1|25757|7000001155853656, Aspfl1|33834|7000001155846657				181819	A_niger_CBS_513_88_current_orf_trans_all|An15g06980	Aspor1|2286|AO090001000279_mRNA, Aspor1|2287|AO090001000280_mRNA, Aspor1|2025|AO090308000007_mRNA	Aspte1|5355|ATET_01793				URET_01274, URET_06500
PF00172	AB00754.1	Bauco1|20945|fgenesh1_pg.1_#_473	Clafu1|194579|scf7180000130781_G4280	Cocsa1|212000|CE7441_3687	Dotse1|68893|estExt_fgenesh1_kg.C_1_t40087	Hyspu1|2421|NODE_14_length_183596_cov_26.1.g233.t1	Lepmu1|8928|Lema_T037470.1	Mycgr3|31528|e_gw1.1.2115.1	SNOT_08898	Pyrtt1|6179|PTTG_13564.1	PTRG_03146	Sepmu1|146528|estExt_fgenesh1_kg.C_1_t30092	Seppo1|135382|estExt_Genewise1Plus.C_1330017	Settu1|89246|e_gw1.2.767.1	CIHT_09630	Aspcl1|5157|7000001156855951	Aspfl1|37107|7000001155827415		Aspfu1|5689|Afu4g12560_mRNA	Aspnid1|2476|AN3683	51871	A_niger_CBS_513_88_current_orf_trans_all|An01g08050		Aspte1|6704|ATET_03141, Aspte1|6703|ATET_03140	HCEG_06558T0	Neofi1|491|7000001156962783	255947460|XP_002564497.1|	URET_05843	BcT4_4313T1	Botci1|5372|BC1T_04621	Sclsc1|13578|SS1G_06607T0	Tubme1|1250|GSTUMT00002176001
PF00172		Bauco1|22250|fgenesh1_pg.3_#_291											Seppo1|120202|estExt_Genewise1.C_300220
PF00172		Bauco1|240311|CE79208_8687																		Aspnid1|9746|AN8447				Aspte1|4780|ATET_01218																		Dekbr2|31638|gw1.1.962.1	50309153|XP_454582.1|
PF00172	AB01502.1	Bauco1|243073|CE81970_52160	Clafu1|186245|scf7180000128138_G5656	Cocsa1|170559|fgenesh1_pm.6_#_112	Dotse1|88360|estExt_fgenesh1_pm.C_5_t10295	Hyspu1|8557|NODE_516_length_149672_cov_25..g6268.t1	Lepmu1|11483|Lema_T057350.1	Mycgr3|100243|estExt_fgenesh1_pm.C_chr_50216	SNOT_20151	Pyrtt1|4398|PTTG_11312.1	PTRG_11285	Sepmu1|150864|estExt_fgenesh1_kg.C_80397	Seppo1|33120|fgenesh1_kg.66_#_1_#_isotig03659	Settu1|172422|estExt_fgenesh1_pm.C_4_t10094	CIHT_01956	Aspcl1|966|7000001156825094	Aspfl1|36311|7000001155819253		Aspfu1|2633|Afu2g11460_mRNA	Aspnid1|4442|AN5870	206654	A_niger_CBS_513_88_current_orf_trans_all|An02g03420	Aspor1|5263|AO090026000502_mRNA	Aspte1|4997|ATET_01435	HCEG_00858T0		255938983|XP_002560261.1|	URET_02443	BcT4_3759T1	Botci1|13318|BC1T_09716	Sclsc1|5852|SS1G_01353T0	Tubme1|2908|GSTUMT00000561001
PF00172		Bauco1|24566|fgenesh1_pg.6_#_597				Hyspu1|4231|NODE_233_length_406774_cov_26..g3390.t1										Aspcl1|6919|7000001156878459			Aspfu1|1503|Afu1g16410_mRNA		44521	A_niger_CBS_513_88_current_orf_trans_all|An03g05340	Aspor1|11989|AO090010000033_mRNA
PF00172		Bauco1|25369|fgenesh1_pg.8_#_310													CIHT_09164		Aspfl1|33614|7000001155788644											URET_02639
PF00172	AB02338.1	Bauco1|281875|CE120772_6015	Clafu1|192233|scf7180000130553_G11743	Cocsa1|194566|estExt_fgenesh1_pg.C_190129	Dotse1|69339|estExt_fgenesh1_kg.C_2_t10285	Hyspu1|7291|NODE_44_length_893767_cov_26.1.g611.t1		Mycgr3|36564|e_gw1.2.1233.1	SNOT_02232	Pyrtt1|1832|PTTG_08044.1	PTRG_10517	Sepmu1|147008|estExt_fgenesh1_kg.C_2_t10117	Seppo1|36612|fgenesh1_pg.11_#_92	Settu1|172272|estExt_fgenesh1_pm.C_3_t20275	CIHT_00254	Aspcl1|6998|7000001156878847	Aspfl1|34935|7000001155846536		Aspfu1|1401|Afu1g15370_mRNA	Aspnid1|5845|AN10128	55241	A_niger_CBS_513_88_current_orf_trans_all|An01g13640	Aspor1|1015|AO090005001179_mRNA	Aspte1|8818|ATET_05255		Neofi1|2389|7000001156972293	255930349|XP_002556734.1|	URET_07063	BcT4_750T1	Botci1|12658|BC1T_02093	Sclsc1|794|SS1G_00794T0	Tubme1|5863|GSTUMT00009602001
PF00172	AB07610.1	Bauco1|29699|fgenesh1_kg.1_#_995_#_Locus2216v1rpkm85.80	Clafu1|193759|scf7180000130733_G11423	Cocsa1|201838|estExt_fgenesh1_pm.C_120116	Dotse1|67989|estExt_fgenesh1_kg.C_1_t20124	Hyspu1|1779|NODE_1381_length_309888_cov_26.g9236.t1	Lepmu1|9813|Lema_T051420.1	Mycgr3|20893|gw1.1.2094.1	SNOT_07131	Pyrtt1|2854|PTTG_09368.1	PTRG_00830	Sepmu1|145995|estExt_fgenesh1_kg.C_1_t20007	Seppo1|108829|e_gw1.78.38.1	Settu1|181417|estExt_fgenesh1_pg.C_7_t10398	CIHT_08200	Aspcl1|28|7000001156819356	Aspfl1|33795|7000001155788813		Aspfu1|9463|Afu8g04130_mRNA	Aspnid1|7061|AN1425	55052	A_niger_CBS_513_88_current_orf_trans_all|An16g08980	Aspor1|11322|AO090103000027_mRNA	Aspte1|25|ATET_00025	HCEG_07686T0	Neofi1|5679|7000001156988739	255954809|XP_002568157.1|	URET_01649	BcT4_435T1	Botci1|5841|BC1T_00719	Sclsc1|398|SS1G_00398T0	Tubme1|7495|GSTUMT00012254001
PF00172	AB07737.1	Bauco1|300390|CE139287_17693	Clafu1|190849|scf7180000130359_G5042	Cocsa1|232180|CE27621_3225	Dotse1|74540|estExt_fgenesh1_kg.C_9_t10453	Hyspu1|7156|NODE_447_length_264275_cov_26..g5537.t1	Lepmu1|9953|Lema_T052820.1	Mycgr3|20640|gw1.9.641.1	SNOT_07070	Pyrtt1|6691|PTTG_14248.1	PTRG_00740	Sepmu1|166315|estExt_fgenesh1_pm.C_100410	Seppo1|43188|fgenesh1_pm.2_#_146	Settu1|122302|estExt_Genewise1.C_7_t20313	CIHT_03074	Aspcl1|3722|7000001156848714			Aspfu1|2153|Afu2g05310_mRNA	Aspnid1|3327|AN7508	56031	A_niger_CBS_513_88_current_orf_trans_all|An11g08550		Aspte1|10287|ATET_06724	HCEG_06732T0		255948358|XP_002564946.1|	URET_00698	BcT4_9171T1	Botci1|2633|BC1T_03444	Sclsc1|1813|SS1G_08269T0	Tubme1|589|GSTUMT00004341001								CTRT_01066
PF00172	AB06726.1	Bauco1|55242|gw1.10.876.1, Bauco1|30870|fgenesh1_kg.3_#_40_#_Locus12951v1rpkm0.62	Clafu1|186678|scf7180000128619_G11082	Cocsa1|115173|estExt_Genewise1.C_5_t40067	Dotse1|72328|estExt_fgenesh1_kg.C_6_t10021	Hyspu1|11971|NODE_897_length_250306_cov_26..g8259.t1	Lepmu1|6596|Lema_T115410.1	Mycgr3|46008|e_gw1.8.752.1	SNOT_07867	Pyrtt1|11151|PTTG_20203.1	PTRG_07495, PTRG_12035	Sepmu1|149741|estExt_fgenesh1_kg.C_6_t10202	Seppo1|29685|fgenesh1_kg.7_#_21_#_isotig05665	Settu1|156687|fgenesh1_pm.6_#_530			Aspfl1|33983|7000001155850458		Aspfu1|1626|Afu1g17640_mRNA, Aspfu1|8573|Afu7g00652_mRNA	Aspnid1|8702|AN3391, Aspnid1|4817|AN6747	180885	A_niger_CBS_513_88_current_orf_trans_all|An07g01380	Aspor1|1895|AO090005000144_mRNA	Aspte1|3147|ATET_09009, Aspte1|9891|ATET_06328		Neofi1|4898|7000001156984798, Neofi1|2142|7000001156971057	255933664|XP_002558211.1|			Botci1|428|BC1T_00429
PF00172	AB03516.1	Bauco1|30968|fgenesh1_kg.3_#_138_#_Locus1863v5rpkm0.30_PRE	Clafu1|188629|scf7180000130092_G3156	Cocsa1|184965|estExt_Genemark1.C_160216	Dotse1|147895|estExt_Genewise1.C_3_t10265	Hyspu1|6136|NODE_361_length_60725_cov_25.7.g4800.t1	Lepmu1|3822|Lema_T093350.1	Mycgr3|65129|estExt_Genewise1Plus.C_chr_10409	SNOT_11601	Pyrtt1|7627|PTTG_15551.1	PTRG_04631	Sepmu1|124778|fgenesh1_kg.3_#_511_#_isotig04412	Seppo1|96883|e_gw1.15.344.1	Settu1|113089|estExt_Genewise1.C_1_t10473		Aspcl1|3349|7000001156846855	Aspfl1|33962|7000001155846460		Aspfu1|8837|Afu7g04340_mRNA		50844	A_niger_CBS_513_88_current_orf_trans_all|An13g00910	Aspor1|1916|AO090005000121_mRNA	Aspte1|7878|ATET_04315	HCEG_07077T0	Neofi1|6106|7000001156990795	255953465|XP_002567485.1|		BcT4_9327T1	Botci1|2298|BC1T_13568	Sclsc1|3868|SS1G_10324T0					PGUT_03589	CLUT_02930		Cante1|130275|estExt0_fgenesh2_pm0.C_000150140					254573306|XP_002493762.1|	Picst3|33678|fgenesh1_pg.C_chr_8.1000066
PF00172		Bauco1|31811|fgenesh1_kg.4_#_67_#_Locus3989v1rpkm39.66	Clafu1|192188|scf7180000130553_G11698	Cocsa1|141952|estExt_Genewise1Plus.C_6_t40026	Dotse1|41728|fgenesh1_kg.2_#_228_#_isotig04515	Hyspu1|11206|NODE_808_length_249683_cov_26..g7973.t1	Lepmu1|4729|Lema_T107540.1	Mycgr3|111074|estExt_fgenesh1_pg.C_chr_100274	SNOT_10082	Pyrtt1|11129|PTTG_20177.1	PTRG_05544	Sepmu1|147002|estExt_fgenesh1_kg.C_2_t10109	Seppo1|95508|e_gw1.11.18.1	Settu1|163258|fgenesh1_kg.2_#_490_#_isotig02463	CIHT_08328	Aspcl1|2793|7000001156844137	Aspfl1|27890|7000001155803366		Aspfu1|7106|Afu5g13310_mRNA	Aspnid1|4971|AN6889	184609	A_niger_CBS_513_88_current_orf_trans_all|An14g04720	Aspor1|8484|AO090120000476_mRNA	Aspte1|9746|ATET_06183	HCEG_05971T0, HCEG_03597T0		255945375|XP_002563455.1|, 255953329|XP_002567417.1|	URET_04726, URET_04936	BcT4_3400T1	Botci1|12225|BC1T_08816	Sclsc1|4911|SS1G_11367T0	Tubme1|1136|GSTUMT00004569001
PF00172		Bauco1|340532|CE179429_5699		Cocsa1|103842|e_gw1.20.234.1	Dotse1|74884|estExt_fgenesh1_kg.C_100310			Mycgr3|43059|e_gw1.6.804.1, Mycgr3|44386|e_gw1.6.68.1	SNOT_16150			Sepmu1|151937|estExt_fgenesh1_kg.C_110295	Seppo1|98065|e_gw1.19.18.1	Settu1|158575|fgenesh1_pm.10_#_436			Aspfl1|33380|7000001155788834			Aspnid1|2939|AN10910			Aspor1|10918|AO090103000508_mRNA, Aspor1|10919|AO090103000507_mRNA				255944825|XP_002563180.1|		BcT4_6447T1	Botci1|6952|BC1T_05017
PF00172			Clafu1|191840|scf7180000130467_G8052																							Neofi1|10116|7000001157010696
PF00172	AB08183.1	Bauco1|36555|fgenesh1_kg.10_#_389_#_Locus5916v3rpkm6.34	Clafu1|196617|scf7180000130913_G7945	Cocsa1|122027|estExt_Genewise1.C_11_t10355	Dotse1|70886|estExt_fgenesh1_kg.C_4_t10118	Hyspu1|8033|NODE_470_length_218943_cov_26..g6021.t1, Hyspu1|11595|NODE_87_length_238556_cov_25.9.g1460.t1	Lepmu1|8220|Lema_T031140.1, Lepmu1|4565|Lema_T102370.1, Lepmu1|4566|Lema_T102380.1	Mycgr3|21552|gw1.3.1196.1	SNOT_09694, SNOT_03364	Pyrtt1|6822|PTTG_14449.1	PTRG_02939	Sepmu1|148614|estExt_fgenesh1_kg.C_4_t10196	Seppo1|34200|fgenesh1_kg.123_#_1_#_isotig04386	Settu1|100011|e_gw1.9.744.1	CIHT_05350	Aspcl1|5992|7000001156872187, Aspcl1|3107|7000001156845652	Aspfl1|26356|7000001155801471, Aspfl1|33131|7000001155824783		Aspfu1|4354|Afu3g12180_mRNA, Aspfu1|3462|Afu3g01980_mRNA	Aspnid1|52|AN5052, Aspnid1|8743|AN3356	39268, 40650, 37150, 120117	A_niger_CBS_513_88_current_orf_trans_all|An11g07610, A_niger_CBS_513_88_current_orf_trans_all|An15g04740, A_niger_CBS_513_88_current_orf_trans_all|An02g08210, A_niger_CBS_513_88_current_orf_trans_all|An06g00330	Aspor1|3388|AO090003000786_mRNA, Aspor1|10883|AO090206000092_mRNA, Aspor1|4715|AO090023000751_mRNA	Aspte1|6808|ATET_03245		Neofi1|3542|7000001156978123, Neofi1|4111|7000001156980854, Neofi1|5400|7000001156987351, Neofi1|8720|7000001157003766, Neofi1|8830|7000001157004321	255949716|XP_002565625.1|, 255942191|XP_002561864.1|, 255955027|XP_002568266.1|	URET_06887	BcT4_8662T1, BcT4_9927T1, BcT4_1123T1	Botci1|2415|BC1T_13764, Botci1|15076|BC1T_10756	Sclsc1|9902|SS1G_14327T0
PF00172		Bauco1|36648|fgenesh1_kg.10_#_482_#_Locus4137v2rpkm19.24	Clafu1|188935|scf7180000130116_G2625, Clafu1|184319|scf7180000126929_G3717		Dotse1|87414|estExt_fgenesh1_pm.C_4_t10071, Dotse1|71050|estExt_fgenesh1_kg.C_4_t10293			Mycgr3|57384|estExt_Genewise1.C_chr_31997								Aspcl1|6237|7000001156873424	Aspfl1|31843|7000001155799007		Aspfu1|8890|Afu7g04890_mRNA		44709	A_niger_CBS_513_88_current_orf_trans_all|An13g00730	Aspor1|11985|AO090010000037_mRNA	Aspte1|1985|ATET_07847
PF00172												Sepmu1|147762|estExt_fgenesh1_kg.C_2_t20408	Seppo1|93001|e_gw1.5.201.1
PF00172	AB04111.1	Bauco1|384024|CE222921_18283	Clafu1|192463|scf7180000130629_G9241	Cocsa1|150276|estExt_Genewise1Plus.C_14_t10324	Dotse1|71010|estExt_fgenesh1_kg.C_4_t10251	Hyspu1|7512|NODE_451_length_688610_cov_26..g5609.t1	Lepmu1|5686|Lema_T016600.1	Mycgr3|11455|gw1.3.136.1	SNOT_14746	Pyrtt1|2128|PTTG_08436.1	PTRG_00293	Sepmu1|150506|estExt_fgenesh1_kg.C_80020	Seppo1|31808|fgenesh1_kg.35_#_14_#_isotig02314	Settu1|126010|estExt_Genewise1.C_11_t10461		Aspcl1|2166|7000001156840961	Aspfl1|36885|7000001155827552		Aspfu1|6444|Afu5g06460_mRNA	Aspnid1|2228|AN3900	120638	A_niger_CBS_513_88_current_orf_trans_all|An03g03350	Aspor1|509|AO090009000606_mRNA	Aspte1|3521|ATET_09383		Neofi1|1582|7000001156968160			BcT4_5312T1	Botci1|143|BC1T_00144	Sclsc1|11602|SS1G_04631T0
PF00172		Bauco1|39585|fgenesh1_kg.15_#_408_#_Locus1155v2rpkm29.56	Clafu1|190525|scf7180000130334_G7826		Dotse1|75032|estExt_fgenesh1_kg.C_110023			Mycgr3|110233|estExt_fgenesh1_pg.C_chr_70362				Sepmu1|110678|fgenesh1_pg.9_#_477				Aspcl1|3621|7000001156848179	Aspfl1|30117|7000001155796418		Aspfu1|7729|Afu6g06530_mRNA, Aspfu1|7730|Afu6g06535_mRNA	Aspnid1|10089|AN5775	212262	A_niger_CBS_513_88_current_orf_trans_all|An18g06540	Aspor1|2733|AO090003000024_mRNA	Aspte1|1566|ATET_07428	HCEG_01982T0		255938722|XP_002560131.1|			Botci1|6798|BC1T_16046
PF00172									SNOT_05073						CIHT_01874	Aspcl1|2492|7000001156842588			Aspfu1|6788|Afu5g09990_mRNA					Aspte1|5486|ATET_01923	HCEG_07869T0		255938161|XP_002559851.1|, 255951266|XP_002566400.1|	URET_02385
PF00172		Bauco1|42013|gw1.10.71.1	Clafu1|190117|scf7180000130311_G1570		Dotse1|25601|gm1.6741_g			Mycgr3|46743|e_gw1.8.843.1				Sepmu1|134167|estExt_Genemark1.C_6_t20135	Seppo1|48934|fgenesh1_pm.61_#_42			Aspcl1|289|7000001156820664, Aspcl1|3904|7000001156849623	Aspfl1|32029|7000001155799549		Aspfu1|9756|Afu8g07180_mRNA		42214	A_niger_CBS_513_88_current_orf_trans_all|An12g07140	Aspor1|11813|AO090010000233_mRNA	Aspte1|9983|ATET_06420		Neofi1|5979|7000001156990188, Neofi1|6000|7000001156990283			BcT4_1011T1, BcT4_851T1	Botci1|13805|BC1T_02319, Botci1|8604|BC1T_06292	Sclsc1|9370|SS1G_02785T0, Sclsc1|9647|SS1G_03062T0															SacceM3707_1|31007|fgenesh1_kg.2_#_17_#_NP_015025.1		SacceM3837_1|31240|fgenesh1_kg.2_#_24_#_NP_015025.1	SacceM3838_1|31610|fgenesh1_kg.2_#_17_#_NP_015025.1
PF00172			Clafu1|191224|scf7180000130394_G5363														Aspfl1|37505|7000001155807305		Aspfu1|3257|Afu2g17880_mRNA	Aspnid1|5111|AN11222			Aspor1|9909|AO090138000109_mRNA	Aspte1|2780|ATET_08642
PF00172																													BcT4_4451T1	Botci1|12755|BC1T_09365
PF00172		Bauco1|48224|gw1.6.613.1	Clafu1|184622|scf7180000127224_G3269		Dotse1|146525|estExt_Genewise1.C_2_t30448			Mycgr3|111096|estExt_fgenesh1_pg.C_chr_100311				Sepmu1|147399|estExt_fgenesh1_kg.C_2_t20022	Seppo1|103817|e_gw1.43.197.1			Aspcl1|4939|7000001156854855	Aspfl1|29045|7000001155790663		Aspfu1|5467|Afu4g10160_mRNA	Aspnid1|7725|AN2016	139793	A_niger_CBS_513_88_current_orf_trans_all|An04g06910	Aspor1|3749|AO090003001208_mRNA	Aspte1|722|ATET_00722	HCEG_00451T0	Neofi1|706|7000001156963844	255948826|XP_002565180.1|
PF00172	AB05815.1	Bauco1|483952|CE322849_6482	Clafu1|184407|scf7180000127103_G4697	Cocsa1|198432|estExt_fgenesh1_pm.C_5_t10198, Cocsa1|38290|fgenesh1_kg.10_#_74_#_Locus6854v1rpkm15.26		Hyspu1|1041|NODE_12186_length_385532_cov_2.g12136.t1	Lepmu1|2238|Lema_T084700.1	Mycgr3|11468|gw1.5.139.1	SNOT_06001	Pyrtt1|2384|PTTG_08743.1	PTRG_05112			Settu1|28634|gm1.10760_g	CIHT_04747	Aspcl1|477|7000001156821605	Aspfl1|35851|7000001155840085		Aspfu1|6188|Afu5g02880_mRNA	Aspnid1|1612|AN8164	120145	A_niger_CBS_513_88_current_orf_trans_all|An09g04860	Aspor1|6711|AO090102000484_mRNA	Aspte1|3400|ATET_09262	HCEG_01369T0	Neofi1|3767|7000001156979210, Neofi1|1834|7000001156969491	255955827|XP_002568666.1|	URET_05614
PF00172	AB00864.1	Bauco1|50680|gw1.2.1055.1	Clafu1|192653|scf7180000130656_G8116	Cocsa1|116952|estExt_Genewise1.C_7_t10146	Dotse1|70728|estExt_fgenesh1_kg.C_3_t20222	Hyspu1|50|NODE_1005_length_211229_cov_27.g8573.t1	Lepmu1|10845|Lema_T067560.1	Mycgr3|65005|estExt_Genewise1Plus.C_chr_10224	SNOT_00452	Pyrtt1|6336|PTTG_13781.1	PTRG_10320	Sepmu1|148394|estExt_fgenesh1_kg.C_3_t20094	Seppo1|96497|e_gw1.14.20.1	Settu1|134649|estExt_Genewise1Plus.C_2_t10045	CIHT_06821	Aspcl1|3887|7000001156849537	Aspfl1|27682|7000001155805140		Aspfu1|1976|Afu2g03460_mRNA	Aspnid1|693|AN4486	181503	A_niger_CBS_513_88_current_orf_trans_all|An07g07930	Aspor1|8287|AO090120000240_mRNA	Aspte1|3681|ATET_09543	HCEG_05170T0	Neofi1|1500|7000001156967746	255943077|XP_002562307.1|	URET_01730	BcT4_7997T1	Botci1|9923|BC1T_01573	Sclsc1|12731|SS1G_05760T0		CAWT_04602	241955569|XP_002420505.1|	50288771|XP_446815.1|	PGUT_05411	CLUT_05153	CPAG_00528.1	Cante1|103499|gwp2.e_gw0.00009.75.1	CTRT_03202	294657436|XP_002770457.1|	Dekbr2|32998|gw1.3.876.1, Dekbr2|6271|gm1.2680_g	50307109|XP_453533.1|	254571757|XP_002492988.1|	Picst3|60934|e_gww1.5.1.126.1	SacceM3707_1|35935|fgenesh1_kg.10_#_292_#_NP_013556.1	SacceM3836_1|115420|fgenesh1_kg.18_#_19_#_NP_013556.1	SacceM3837_1|37672|fgenesh1_kg.17_#_31_#_NP_013556.1	SacceM3838_1|35816|fgenesh1_kg.9_#_31_#_NP_013556.1
PF00172	AB03153.1	Bauco1|521363|CE360260_16113	Clafu1|191960|scf7180000130492_G1635	Cocsa1|92438|e_gw1.9.1355.1	Dotse1|181357|estExt_Genewise1Plus.C_13_t10159	Hyspu1|1300|NODE_1220_length_910039_cov_26.g9031.t1	Lepmu1|7915|Lema_T028090.1	Mycgr3|93222|fgenesh1_pg.C_chr_5000296	SNOT_15163	Pyrtt1|11486|PTTG_01647.1	PTRG_08035	Sepmu1|148901|estExt_fgenesh1_kg.C_4_t20003	Seppo1|91629|e_gw1.3.45.1	Settu1|160027|fgenesh1_pm.14_#_150	CIHT_09865	Aspcl1|12|7000001156819257	Aspfl1|33813|7000001155790061		Aspfu1|9447|Afu8g03970_mRNA	Aspnid1|7040|AN1406	214434	A_niger_CBS_513_88_current_orf_trans_all|An16g09230	Aspor1|11338|AO090103000009_mRNA	Aspte1|9|ATET_00009	HCEG_06584T0	Neofi1|5662|7000001156988635	255948518|XP_002565026.1|	URET_01469	BcT4_8940T1	Botci1|14397|BC1T_11044	Sclsc1|5375|SS1G_12158T0	Tubme1|5296|GSTUMT00008737001
PF00172	AB06262.1	Bauco1|52563|gw1.15.547.1	Clafu1|191570|scf7180000130418_G7435	Cocsa1|91900|e_gw1.8.1711.1	Dotse1|93692|gw1.11.56.1	Hyspu1|6004|NODE_34_length_77185_cov_26.02.g304.t1	Lepmu1|3977|Lema_T104170.1		SNOT_12828	Pyrtt1|5052|PTTG_12156.1	PTRG_10782	Sepmu1|156705|estExt_fgenesh1_pg.C_6_t10138	Seppo1|35958|fgenesh1_pg.7_#_29
PF00172		Bauco1|57745|gw1.4.1481.1	Clafu1|188493|scf7180000130050_G1017		Dotse1|69440|estExt_fgenesh1_kg.C_2_t10390, Dotse1|88987|estExt_fgenesh1_pm.C_6_t10156			Mycgr3|37261|e_gw1.2.1314.1, Mycgr3|34632|e_gw1.1.2331.1				Sepmu1|131510|estExt_Genemark1.C_2_t20494, Sepmu1|148239|estExt_fgenesh1_kg.C_3_t10435	Seppo1|48284|fgenesh1_pm.50_#_25				Aspfl1|33590|7000001155788807		Aspfu1|5882|Afu4g14590_mRNA	Aspnid1|2692|AN3501	121020	A_niger_CBS_513_88_current_orf_trans_all|An05g02490		Aspte1|10334|ATET_06771
PF00172	AB00121.1	Bauco1|58822|gw1.2.1749.1	Clafu1|186923|scf7180000128969_G1811	Cocsa1|166407|fgenesh1_pm.1_#_438	Dotse1|169698|estExt_Genewise1Plus.C_3_t40401	Hyspu1|11073|NODE_797_length_347404_cov_26..g7846.t1	Lepmu1|11033|Lema_T069440.1	Mycgr3|11191|gw1.1.275.1	SNOT_00595	Pyrtt1|6594|PTTG_14120.1	PTRG_10600	Sepmu1|10235|gw1.3.237.1	Seppo1|65711|gw1.15.114.1	Settu1|134971|estExt_Genewise1Plus.C_2_t10480	CIHT_08249	Aspcl1|4356|7000001156851989	Aspfl1|26111|7000001155852853		Aspfu1|8669|Afu7g01640_mRNA	Aspnid1|8512|AN9147	189754	A_niger_CBS_513_88_current_orf_trans_all|An12g01060	Aspor1|9388|AO090038000532_mRNA	Aspte1|5339|ATET_01777, Aspte1|1010|ATET_06872	HCEG_05106T0		255955205|XP_002568355.1|	URET_01680	BcT4_10237T1	Botci1|14135|BC1T_10559	Sclsc1|11215|SS1G_04244T0
PF00172		Bauco1|66783|e_gw1.4.435.1	Clafu1|195799|scf7180000130862_G6884	Cocsa1|173048|fgenesh1_pm.10_#_315	Dotse1|75625|estExt_fgenesh1_kg.C_120271	Hyspu1|6416|NODE_395_length_427779_cov_27..g4977.t1		Mycgr3|97466|fgenesh1_pg.C_chr_13000226	SNOT_08644			Sepmu1|54968|e_gw1.13.446.1	Seppo1|101469|e_gw1.32.254.1	Settu1|104830|e_gw1.12.1121.1		Aspcl1|4069|7000001156850467, Aspcl1|6228|7000001156873383	Aspfl1|30560|7000001155812137, Aspfl1|29827|7000001155795797			Aspnid1|9319|AN2839, Aspnid1|1343|AN7921	45823	A_niger_CBS_513_88_current_orf_trans_all|An03g00160	Aspor1|3016|AO090003000361_mRNA, Aspor1|1216|AO090005000933_mRNA, Aspor1|10396|AO090011000463_mRNA	Aspte1|9284|ATET_05721			255951200|XP_002566367.1|, 255932225|XP_002557669.1|		BcT4_7615T1	Botci1|14707|BC1T_02448	Sclsc1|6122|SS1G_01623T0											Dekbr2|87019|estExt_fgenesh1_pg.C_100036
PF00172	AB03898.1	Bauco1|69220|e_gw1.5.189.1		Cocsa1|193461|estExt_fgenesh1_pg.C_150119	Dotse1|72262|estExt_fgenesh1_kg.C_5_t20266		Lepmu1|10330|Lema_T045160.1	Mycgr3|111379|estExt_fgenesh1_pg.C_chr_120010	SNOT_05424	Pyrtt1|9749|PTTG_18362.1	PTRG_04167	Sepmu1|152064|estExt_fgenesh1_kg.C_120105	Seppo1|108629|e_gw1.76.96.1	Settu1|134587|estExt_Genewise1Plus.C_1_t60190		Aspcl1|4581|7000001156853076	Aspfl1|33325|7000001155823010		Aspfu1|5104|Afu4g06420_mRNA	Aspnid1|847|AN10548	120053	A_niger_CBS_513_88_current_orf_trans_all|An04g00780	Aspor1|4895|AO090023000946_mRNA	Aspte1|9145|ATET_05582		Neofi1|1084|7000001156965685	255949746|XP_002565640.1|		BcT4_1494T1	Botci1|11877|BC1T_09074	Sclsc1|11817|SS1G_04846T0
PF00172		Bauco1|69367|e_gw1.6.1414.1	Clafu1|196554|scf7180000130911_G13050	Cocsa1|128842|estExt_Genewise1.C_18_t20150, Cocsa1|357690|MIX17109_23_93					SNOT_01738						CIHT_00121	Aspcl1|6936|7000001156878542	Aspfl1|31266|7000001155831655		Aspfu1|1484|Afu1g16220_mRNA	Aspnid1|5783|AN0937, Aspnid1|2766|AN7379	35679	A_niger_CBS_513_88_current_orf_trans_all|An01g10980	Aspor1|1090|AO090005001087_mRNA, Aspor1|7738|AO090701000293_mRNA	Aspte1|8745|ATET_05182, Aspte1|1393|ATET_07255	HCEG_03351T0	Neofi1|2307|7000001156971891	255941706|XP_002561622.1|	URET_02867
PF00172	AB08280.1	Bauco1|70890|e_gw1.7.391.1	Clafu1|195910|scf7180000130875_G7721	Cocsa1|301069|CE96510_14247	Dotse1|54819|estExt_Genemark1.C_7_t10438	Hyspu1|4927|NODE_273_length_89105_cov_26.2.g3908.t1	Lepmu1|1036|Lema_T010360.1	Mycgr3|109947|estExt_fgenesh1_pg.C_chr_60424	SNOT_02690	Pyrtt1|3400|PTTG_10087.1	PTRG_02056	Sepmu1|149208|estExt_fgenesh1_kg.C_5_t10152	Seppo1|84497|gw1.136.36.1	Settu1|154389|fgenesh1_pm.3_#_213	CIHT_08175	Aspcl1|5740|7000001156870790	Aspfl1|35022|7000001155844217		Aspfu1|4104|Afu3g09670_mRNA	Aspnid1|9054|AN3075	183511	A_niger_CBS_513_88_current_orf_trans_all|An16g03290	Aspor1|931|AO090005001282_mRNA	Aspte1|8044|ATET_04481	HCEG_01664T0		255934208|XP_002558385.1|	URET_06856	BcT4_4707T1	Botci1|11809|BC1T_08086, Botci1|11812|BC1T_08089	Sclsc1|4625|SS1G_11081T0	Tubme1|1922|GSTUMT00003233001
PF00172	AB09355.1	Bauco1|71053|e_gw1.7.936.1	Clafu1|192861|scf7180000130663_G7070		Dotse1|73264|estExt_fgenesh1_kg.C_7_t10374	Hyspu1|5908|NODE_3321_length_330971_cov_26.g10363.t1		Mycgr3|43295|e_gw1.6.106.1	SNOT_03309	Pyrtt1|7117|PTTG_14853.1	PTRG_11568	Sepmu1|149101|estExt_fgenesh1_kg.C_5_t10040	Seppo1|111765|e_gw1.119.27.1	Settu1|117439|estExt_Genewise1.C_3_t30135		Aspcl1|7791|7000001156882957	Aspfl1|37818|7000001155808289		Aspfu1|619|Afu1g06490_mRNA	Aspnid1|1829|AN4247	56822	A_niger_CBS_513_88_current_orf_trans_all|An18g05520	Aspor1|2439|AO090001000451_mRNA	Aspte1|6538|ATET_02975		Neofi1|3184|7000001156976344	255935327|XP_002558690.1|		BcT4_4740T1		Sclsc1|4689|SS1G_11145T0
PF00172		Bauco1|72725|e_gw1.8.619.1	Clafu1|185333|scf7180000127596_G2062	Cocsa1|196644|estExt_fgenesh1_pm.C_2_t20303	Dotse1|71601|estExt_fgenesh1_kg.C_5_t10063			Mycgr3|72608|estExt_Genewise1Plus.C_chr_51462				Sepmu1|148900|estExt_fgenesh1_kg.C_4_t20002	Seppo1|29142|fgenesh1_kg.3_#_74_#_isotig05365	Settu1|146995|estExt_Genewise1Plus.C_12_t20243		Aspcl1|2201|7000001156841143	Aspfl1|31412|7000001155832022, Aspfl1|31200|7000001155831076, Aspfl1|28042|7000001155804765		Aspfu1|6479|Afu5g06800_mRNA, Aspfu1|9273|Afu8g01240_mRNA	Aspnid1|7972|AN2241, Aspnid1|1980|AN4118	189096, 193100, 189474	A_niger_CBS_513_88_current_orf_trans_all|An09g05060, A_niger_CBS_513_88_current_orf_trans_all|An17g00790, A_niger_CBS_513_88_current_orf_trans_all|An05g01830	Aspor1|7603|AO090701000449_mRNA, Aspor1|7807|AO090701000217_mRNA, Aspor1|8627|AO090113000137_mRNA, Aspor1|9802|AO090038000032_mRNA	Aspte1|3484|ATET_09346, Aspte1|5956|ATET_02393		Neofi1|5466|7000001156987683	255956083|XP_002568794.1|, 255942607|XP_002562072.1|		BcT4_4535T1, BcT4_2104T1	Botci1|1957|BC1T_13502, Botci1|3273|BC1T_03888	Sclsc1|6852|SS1G_11949T0, Sclsc1|4420|SS1G_10876T0
PF00172		Bauco1|74106|e_gw1.9.618.1			Dotse1|118472|e_gw1.1.2041.1	Hyspu1|6768|NODE_410_length_151659_cov_26..g5221.t1		Mycgr3|71726|estExt_Genewise1Plus.C_chr_50101																					BcT4_5640T1	Botci1|2918|BC1T_14174
PF00172	AB01056.1	Bauco1|74686|e_gw1.10.790.1	Clafu1|190828|scf7180000130358_G2035	Cocsa1|157683|gm1.2499_g	Dotse1|132686|e_gw1.6.1221.1	Hyspu1|7394|NODE_44_length_893767_cov_26.1.g714.t1	Lepmu1|5458|Lema_T014320.1		SNOT_11125	Pyrtt1|2313|PTTG_08658.1	PTRG_10968	Sepmu1|67121|estExt_Genewise1Plus.C_6_t10482	Seppo1|112466|e_gw1.135.35.1	Settu1|155481|fgenesh1_pm.4_#_426		Aspcl1|461|7000001156821537	Aspfl1|35865|7000001155840094		Aspfu1|6203|Afu5g03030_mRNA	Aspnid1|1627|AN8177	188497	A_niger_CBS_513_88_current_orf_trans_all|An09g05200	Aspor1|6696|AO090102000503_mRNA	Aspte1|3418|ATET_09280	HCEG_06200T0		255955805|XP_002568655.1|		BcT4_4916T1	Botci1|2522|BC1T_13741	Sclsc1|6232|SS1G_01733T0
PF00172	AB02325.1	Bauco1|78329|e_gw1.13.1008.1	Clafu1|192144|scf7180000130553_G11654	Cocsa1|165419|gm1.10235_g	Dotse1|69887|estExt_fgenesh1_kg.C_2_t20368	Hyspu1|7346|NODE_44_length_893767_cov_26.1.g666.t1		Mycgr3|36968|e_gw1.2.1218.1	SNOT_02207	Pyrtt1|1841|PTTG_08053.1	PTRG_10536	Sepmu1|39628|e_gw1.2.517.1	Seppo1|44827|fgenesh1_pm.11_#_9		CIHT_00270	Aspcl1|7015|7000001156878945	Aspfl1|34955|7000001155846543		Aspfu1|1388|Afu1g15230_mRNA	Aspnid1|5859|AN0863	46302	A_niger_CBS_513_88_current_orf_trans_all|An01g13410	Aspor1|996|AO090005001203_mRNA	Aspte1|829|ATET_00829	HCEG_02782T0		255930299|XP_002556709.1|	URET_07076	BcT4_764T1	Botci1|12681|BC1T_02116	Sclsc1|816|SS1G_00816T0	Tubme1|498|GSTUMT00004217001
PF00172		Bauco1|98616|estExt_Genewise1.C_14_t30068		Cocsa1|68309|gw1.3.2082.1		Hyspu1|7366|NODE_44_length_893767_cov_26.1.g686.t1, Hyspu1|11913|NODE_893_length_292342_cov_26..g8201.t1			SNOT_04616, SNOT_10167		PTRG_04386			Settu1|183352|estExt_fgenesh1_pg.C_130128, Settu1|89557|e_gw1.2.2150.1			Aspfl1|32460|7000001155821501, Aspfl1|34159|7000001155847540, Aspfl1|37627|7000001155807709		Aspfu1|7225|Afu5g14620_mRNA	Aspnid1|9761|AN8460, Aspnid1|9534|AN2644, Aspnid1|1609|AN8161, Aspnid1|4725|AN6667		A_niger_CBS_513_88_current_orf_trans_all|An11g05470	Aspor1|1732|AO090005000343_mRNA	Aspte1|8127|ATET_04564		Neofi1|6421|7000001156992318	255955041|XP_002568273.1|	URET_03093
PF00172			Clafu1|184394|scf7180000126987_G8646		Dotse1|75566|estExt_fgenesh1_kg.C_120212							Sepmu1|34261|e_gw1.1.3748.1	Seppo1|89497|e_gw1.1.1007.1	Settu1|163409|fgenesh1_kg.2_#_641_#_isotig05897			Aspfl1|36756|7000001155820892			Aspnid1|1186|AN8645			Aspor1|5689|AO090026000014_mRNA			Neofi1|3488|7000001156977875
PF00172												Sepmu1|69736|estExt_Genewise1Plus.C_8_t10476	Seppo1|32489|fgenesh1_kg.49_#_15_#_isotig04952
PF00172	AB08850.1		Clafu1|196358|scf7180000130908_G9626, Clafu1|185126|scf7180000127451_G8258	Cocsa1|306756|CE102197_7166	Dotse1|145246|estExt_Genewise1.C_1_t90497	Hyspu1|4254|NODE_233_length_406774_cov_26..g3413.t1, Hyspu1|6776|NODE_410_length_151659_cov_26..g5229.t1	Lepmu1|6810|Lema_T117550.1	Mycgr3|68053|estExt_Genewise1Plus.C_chr_20651, Mycgr3|35980|e_gw1.2.1267.1	SNOT_00863	Pyrtt1|8233|PTTG_16389.1	PTRG_07021	Sepmu1|59516|estExt_Genewise1Plus.C_2_t20027	Seppo1|95437|e_gw1.11.257.1	Settu1|157293|fgenesh1_pm.8_#_117		Aspcl1|4720|7000001156853805	Aspfl1|33172|7000001155824869		Aspfu1|5237|Afu4g07790_mRNA	Aspnid1|2264|AN3868	44184	A_niger_CBS_513_88_current_orf_trans_all|An04g02200	Aspor1|4754|AO090023000792_mRNA	Aspte1|8985|ATET_05422			255936261|XP_002559157.1|, 255935281|XP_002558667.1|, 255935217|XP_002558635.1|		BcT4_118T1	Botci1|3407|BC1T_14489	Sclsc1|7893|SS1G_13316T0
PF00172								Mycgr3|109237|estExt_fgenesh1_pg.C_chr_40524
PF00172			Clafu1|185369|scf7180000127622_G805		Dotse1|71176|estExt_fgenesh1_kg.C_4_t10423
PF00172	AB02139.1, AB01155.1	Bauco1|151152|gm1.7114_g	Clafu1|186399|scf7180000128372_G9865	Cocsa1|76883|e_gw1.1.1607.1, Cocsa1|149418|estExt_Genewise1Plus.C_13_t20134	Dotse1|73784|estExt_fgenesh1_kg.C_8_t10261		Lepmu1|11975|Lema_T062270.1		SNOT_07941	Pyrtt1|902|PTTG_06800.1, Pyrtt1|3990|PTTG_10798.1	PTRG_08665, PTRG_09130	Sepmu1|150184|estExt_fgenesh1_kg.C_70161	Seppo1|106691|e_gw1.60.130.1	Settu1|140992|estExt_Genewise1Plus.C_6_t20330, Settu1|158138|fgenesh1_pm.9_#_470	CIHT_07242	Aspcl1|7394|7000001156880885, Aspcl1|1623|7000001156838150	Aspfl1|32439|7000001155798847, Aspfl1|25873|7000001155852042		Aspfu1|1027|Afu1g11620_mRNA, Aspfu1|9419|Afu8g02710_mRNA	Aspnid1|5562|AN1134, Aspnid1|7009|AN8885	47586, 57173	A_niger_CBS_513_88_current_orf_trans_all|An08g03870, A_niger_CBS_513_88_current_orf_trans_all|An03g06810	Aspor1|9620|AO090038000260_mRNA, Aspor1|11363|AO090010000762_mRNA	Aspte1|354|ATET_00354, Aspte1|4521|ATET_10383	HCEG_02696T0	Neofi1|5636|7000001156988509	255936481|XP_002559267.1|, 255939484|XP_002560511.1|	URET_01426	BcT4_1396T1	Botci1|8098|BC1T_01050	Sclsc1|2728|SS1G_09184T0
PF00172			Clafu1|186745|scf7180000128717_G4892	Cocsa1|178369|estExt_Genemark1.C_2_t20119				Mycgr3|95504|fgenesh1_pg.C_chr_9000028	SNOT_11792			Sepmu1|151451|estExt_fgenesh1_kg.C_100166	Seppo1|29655|fgenesh1_kg.6_#_101_#_isotig01681				Aspfl1|30366|7000001155811680			Aspnid1|6971|AN8916	41387	A_niger_CBS_513_88_current_orf_trans_all|An16g00980	Aspor1|10212|AO090011000246_mRNA	Aspte1|1988|ATET_07850
PF00172	AB08025.1	Bauco1|80019|e_gw1.15.269.1	Clafu1|187665|scf7180000129253_G1407	Cocsa1|173268|fgenesh1_pm.11_#_85	Dotse1|75392|estExt_fgenesh1_kg.C_110407	Hyspu1|8039|NODE_470_length_218943_cov_26..g6027.t1	Lepmu1|12285|Lema_T065370.1	Mycgr3|44516|e_gw1.7.202.1	SNOT_03728	Pyrtt1|6615|PTTG_14144.1	PTRG_03001	Sepmu1|150921|estExt_fgenesh1_kg.C_90023	Seppo1|19789|gm1.5396_g	Settu1|174460|estExt_fgenesh1_pm.C_90066	CIHT_08801	Aspcl1|8238|7000001156885224	Aspfl1|34705|7000001155848785		Aspfu1|162|Afu1g01850_mRNA	Aspnid1|6392|AN10059	171346	A_niger_CBS_513_88_current_orf_trans_all|An01g06390	Aspor1|1239|AO090005000906_mRNA	Aspte1|8462|ATET_04899			255950734|XP_002566134.1|	URET_06051	BcT4_8827T1	Botci1|6715|BC1T_05281	Sclsc1|7376|SS1G_12799T0	Tubme1|6698|GSTUMT00010999001	CAWT_02790	241953327|XP_002419385.1|		PGUT_02150	CLUT_00710		Cante1|126673|estExt0_Genewise2Plus0.C_00022_t10145	CTRT_02496	294655235|XP_457338.2|	Dekbr2|83421|estExt_fgenesh1_pg.C_1_t10430	50303029|XP_451452.1|, 50304477|XP_452188.1|	254571995|XP_002493107.1|	Picst3|28979|fgenesh1_pg.C_chr_1.2000152
PF00172								Mycgr3|93114|fgenesh1_pg.C_chr_5000188
PF00172			Clafu1|192176|scf7180000130553_G11686		Dotse1|69282|estExt_fgenesh1_kg.C_2_t10221, Dotse1|72863|estExt_fgenesh1_kg.C_6_t20074				SNOT_08794			Sepmu1|134121|estExt_Genemark1.C_6_t20083	Seppo1|23963|gm1.9570_g	Settu1|110961|e_gw1.23.190.1	CIHT_07057, CIHT_07058		Aspfl1|32681|7000001155823619, Aspfl1|33453|7000001155789062		Aspfu1|2158|Afu2g05360_mRNA	Aspnid1|10228|AN5651, Aspnid1|3333|AN10957	39385, 38758	A_niger_CBS_513_88_current_orf_trans_all|An11g00810	Aspor1|4263|AO090023000232_mRNA, Aspor1|10990|AO090103000419_mRNA, Aspor1|2607|AO090001000638_mRNA	Aspte1|10290|ATET_06727		Neofi1|7364|7000001156997022	255948342|XP_002564938.1|		BcT4_6171T1	Botci1|7770|BC1T_05873									Cante1|135090|estExt0_fgenesh2_pg0.C_00018_t10285		294654982|XP_457065.2|		50306167|XP_453045.1|
PF00172	AB08562.1		Clafu1|193993|scf7180000130752_G13708	Cocsa1|113329|estExt_Genewise1.C_4_t30437	Dotse1|74739|estExt_fgenesh1_kg.C_100152		Lepmu1|911|Lema_T009110.1	Mycgr3|63560|estExt_Genewise1.C_chr_110238	SNOT_14844	Pyrtt1|5954|PTTG_13280.1	PTRG_01817	Sepmu1|73667|estExt_Genewise1Plus.C_11_t30085	Seppo1|98056|e_gw1.19.13.1	Settu1|179403|estExt_fgenesh1_pg.C_3_t10258			Aspfl1|35793|7000001155842355			Aspnid1|5225|AN11216		A_niger_CBS_513_88_current_orf_trans_all|An16g00040	Aspor1|6775|AO090102000402_mRNA				255938454|XP_002559997.1|
PF00172	AB00755.1	Bauco1|190769|CE29666_15623	Clafu1|194580|scf7180000130781_G4281	Cocsa1|211993|CE7434_3844	Dotse1|68895|estExt_fgenesh1_kg.C_1_t40089	Hyspu1|2422|NODE_14_length_183596_cov_26.1.g234.t1	Lepmu1|8930|Lema_T037490.1	Mycgr3|35160|e_gw1.1.2275.1	SNOT_08896	Pyrtt1|6181|PTTG_13566.1	PTRG_03145	Sepmu1|58051|estExt_Genewise1Plus.C_1_t70313	Seppo1|135380|estExt_Genewise1Plus.C_1330015	Settu1|162963|fgenesh1_kg.2_#_195_#_isotig04355	CIHT_09622	Aspcl1|5158|7000001156855957	Aspfl1|37108|7000001155827419		Aspfu1|5690|Afu4g12570_mRNA	Aspnid1|2475|AN3684	35902	A_niger_CBS_513_88_current_orf_trans_all|An01g08060	Aspor1|283|AO090009000335_mRNA	Aspte1|6705|ATET_03142	HCEG_02644T0		255947458|XP_002564496.1|	URET_05846	BcT4_4312T1	Botci1|5373|BC1T_04622, Botci1|5374|BC1T_04623	Sclsc1|13580|SS1G_06609T0	Tubme1|1249|GSTUMT00002175001
PF00172			Clafu1|194636|scf7180000130782_G14082														Aspfl1|33879|7000001155846779			Aspnid1|4256|AN6030, Aspnid1|5126|AN11818			Aspor1|1989|AO090005000039_mRNA	Aspte1|4024|ATET_09886			255935115|XP_002558584.1|
PF00172			Clafu1|194746|scf7180000130785_G1688				Lepmu1|2854|Lema_T081550.1													Aspnid1|10655|AN5274				Aspte1|1391|ATET_07253, Aspte1|4436|ATET_10298			255954457|XP_002567981.1|
PF00172			Clafu1|187582|scf7180000129187_G9199, Clafu1|194869|scf7180000130789_G8352	Cocsa1|173112|fgenesh1_pm.10_#_379						Pyrtt1|2101|PTTG_08405.1	PTRG_01725	Sepmu1|85476|estExt_Genewise1.C_5_t10238	Seppo1|75547|gw1.57.93.1		CIHT_06402	Aspcl1|9062|7000001156889484	Aspfl1|31897|7000001155799179			Aspnid1|10565|AN5349		A_niger_CBS_513_88_current_orf_trans_all|An06g01060	Aspor1|11007|AO090103000400_mRNA, Aspor1|11934|AO090010000097_mRNA	Aspte1|926|ATET_00926	HCEG_06610T0	Neofi1|10333|7000001157011813	255946652|XP_002564093.1|, 255951894|XP_002566713.1|		BcT4_6616T1	Botci1|3004|BC1T_14076		Tubme1|3673|GSTUMT00001244001
PF00172			Clafu1|194902|scf7180000130789_G8385, Clafu1|185846|scf7180000127878_G4547			Hyspu1|843|NODE_12063_length_768649_cov_2.g11944.t1, Hyspu1|842|NODE_12063_length_768649_cov_2.g11943.t1											Aspfl1|27407|7000001155803450, Aspfl1|30414|7000001155811811					A_niger_CBS_513_88_current_orf_trans_all|An12g10110	Aspor1|10250|AO090011000296_mRNA, Aspor1|8022|AO090124000064_mRNA	Aspte1|4793|ATET_01231			255941204|XP_002561371.1|
PF00172													Seppo1|38262|fgenesh1_pg.27_#_77
PF00172	AB04282.1		Clafu1|196699|scf7180000130931_G4504	Cocsa1|192962|estExt_fgenesh1_pg.C_130385, Cocsa1|181150|estExt_Genemark1.C_6_t20077	Dotse1|71199|estExt_fgenesh1_kg.C_4_t10447		Lepmu1|4785|Lema_T108100.1		SNOT_10328	Pyrtt1|6686|PTTG_14243.1	PTRG_05495			Settu1|140552|estExt_Genewise1Plus.C_6_t10200, Settu1|163241|fgenesh1_kg.2_#_473_#_isotig06730		Aspcl1|2261|7000001156841426	Aspfl1|26470|7000001155835850		Aspfu1|6548|Afu5g07510_mRNA, Aspfu1|5932|Afu5g00290_mRNA	Aspnid1|6901|AN8978			Aspor1|5731|AO090012000035_mRNA	Aspte1|2576|ATET_08438, Aspte1|7190|ATET_03627		Neofi1|7134|7000001156995878, Neofi1|4787|7000001156984293	255956989|XP_002569247.1|
PF00172			Clafu1|197066|scf7180000130977_G6399									Sepmu1|125104|fgenesh1_kg.4_#_206_#_isotig01613	Seppo1|50673|fgenesh1_pm.123_#_12
PF00172			Clafu1|197746|scf7180000131029_G4188		Dotse1|43976|fgenesh1_kg.4_#_677_#_isotig02590	Hyspu1|1390|NODE_125_length_51686_cov_26.6.g1743.t1		Mycgr3|69693|estExt_Genewise1Plus.C_chr_30782				Sepmu1|147798|estExt_fgenesh1_kg.C_2_t20446	Seppo1|43980|fgenesh1_pm.5_#_129			Aspcl1|7423|7000001156881018	Aspfl1|37612|7000001155806549		Aspfu1|9055|Afu7g06526_mRNA, Aspfu1|5915|Afu5g00135_mRNA		41358	A_niger_CBS_513_88_current_orf_trans_all|An16g01370							BcT4_1815T1, BcT4_1062T1	Botci1|13889|BC1T_02403, Botci1|13244|BC1T_09928	Sclsc1|12394|SS1G_05423T0
PF00172	AB04320.1					Hyspu1|6638|NODE_406_length_114698_cov_25..g5091.t1			SNOT_10092	Pyrtt1|3094|PTTG_09673.1
PF00172	AB01550.1			Cocsa1|129177|estExt_Genewise1.C_19_t10254		Hyspu1|2553|NODE_164_length_229190_cov_25..g2293.t1			SNOT_01940	Pyrtt1|8169|PTTG_16323.1	PTRG_10452			Settu1|32615|fgenesh1_pg.3_#_859	CIHT_05825	Aspcl1|1723|7000001156838633	Aspfl1|35444|7000001155840400		Aspfu1|9332|Afu8g01830_mRNA		195254	A_niger_CBS_513_88_current_orf_trans_all|An19g00050	Aspor1|7102|AO090102000007_mRNA		HCEG_04798T0			URET_01964
PF00172				Cocsa1|129499|estExt_Genewise1.C_200002													Aspfl1|28109|7000001155814955, Aspfl1|36537|7000001155818368				44891	A_niger_CBS_513_88_current_orf_trans_all|An13g03230	Aspor1|8694|AO090020000717_mRNA
PF00172				Cocsa1|130198|estExt_Genewise1Plus.C_1_t10034												Aspcl1|4477|7000001156852579	Aspfl1|27467|7000001155803608			Aspnid1|7244|AN1584			Aspor1|8079|AO090124000004_mRNA	Aspte1|1452|ATET_07314			255953897|XP_002567701.1|
PF00172	AB08476.1, AB05749.1			Cocsa1|130800|estExt_Genewise1Plus.C_1_t20211					SNOT_03265	Pyrtt1|6054|PTTG_13398.1, Pyrtt1|7271|PTTG_15045.1, Pyrtt1|4662|PTTG_11659.1	PTRG_02086, PTRG_04952, PTRG_01656			Settu1|103856|e_gw1.12.1347.1
PF00172														Settu1|134145|estExt_Genewise1Plus.C_1_t50094
PF00172						Hyspu1|4969|NODE_280_length_376701_cov_26..g3950.t1			SNOT_12990	Pyrtt1|2709|PTTG_09196.1				Settu1|139624|estExt_Genewise1Plus.C_5_t10449
PF00172				Cocsa1|144405|estExt_Genewise1Plus.C_8_t30289			Lepmu1|1821|Lema_T087770.1			Pyrtt1|3830|PTTG_10612.1, Pyrtt1|6326|PTTG_13769.1					CIHT_05041	Aspcl1|672|7000001156822674	Aspfl1|31911|7000001155799220			Aspnid1|8708|AN3385, Aspnid1|1317|AN7896, Aspnid1|4861|AN6788, Aspnid1|5682|AN1029	189606, 132709, 43742, 132962	A_niger_CBS_513_88_current_orf_trans_all|An12g02210, A_niger_CBS_513_88_current_orf_trans_all|An14g01670, A_niger_CBS_513_88_current_orf_trans_all|An12g02040, A_niger_CBS_513_88_current_orf_trans_all|An09g01870	Aspor1|11918|AO090010000113_mRNA	Aspte1|6856|ATET_03293, Aspte1|2801|ATET_08663, Aspte1|1804|ATET_07666			255953597|XP_002567551.1|, 255939131|XP_002560335.1|
PF00172			Clafu1|188989|scf7180000130129_G12174	Cocsa1|146826|estExt_Genewise1Plus.C_10_t30182										Settu1|156678|fgenesh1_pm.6_#_521			Aspfl1|33601|7000001155788629								HCEG_08302T0
PF00172	AB07375.1			Cocsa1|147963|estExt_Genewise1Plus.C_12_t10166			Lepmu1|10011|Lema_T053400.1			Pyrtt1|8546|PTTG_16831.1, Pyrtt1|5984|PTTG_13312.1	PTRG_01904, PTRG_00703			Settu1|23538|gm1.5664_g			Aspfl1|26998|7000001155837097			Aspnid1|9628|AN8345			Aspor1|6213|AO090012000614_mRNA
PF00172				Cocsa1|154916|estExt_Genewise1Plus.C_210110		Hyspu1|3514|NODE_1_length_122888_cov_26.39.g20.t1			SNOT_02102	Pyrtt1|3589|PTTG_10315.1	PTRG_08241
PF00172				Cocsa1|156072|gm1.888_g										Settu1|28169|gm1.10295_g	CIHT_00063		Aspfl1|30417|7000001155810886		Aspfu1|4926|Afu4g03670_mRNA		49260	A_niger_CBS_513_88_current_orf_trans_all|An14g01490	Aspor1|10254|AO090011000301_mRNA				255934026|XP_002558294.1|	URET_06245, URET_02912
PF00172	AB00953.1			Cocsa1|157599|gm1.2415_g		Hyspu1|11562|NODE_87_length_238556_cov_25.9.g1427.t1, Hyspu1|6152|NODE_364_length_140979_cov_25..g4816.t1			SNOT_10852	Pyrtt1|5413|PTTG_12606.1				Settu1|119412|estExt_Genewise1.C_4_t30444, Settu1|31870|fgenesh1_pg.3_#_114	CIHT_04618	Aspcl1|5537|7000001156869634	Aspfl1|28619|7000001155816316, Aspfl1|34210|7000001155846481, Aspfl1|25755|7000001155853650		Aspfu1|5895|Afu4g14712_mRNA, Aspfu1|6056|Afu5g01550_mRNA	Aspnid1|1238|AN11098	181032, 189175	A_niger_CBS_513_88_current_orf_trans_all|An07g01680, A_niger_CBS_513_88_current_orf_trans_all|An09g00860	Aspor1|9186|AO090020000136_mRNA, Aspor1|2283|AO090001000275_mRNA, Aspor1|1681|AO090005000400_mRNA	Aspte1|3874|ATET_09736	HCEG_05507T0	Neofi1|1963|7000001156970176, Neofi1|276|7000001156961704	255939263|XP_002560401.1|, 255941246|XP_002561392.1|		BcT4_759T1, BcT4_8650T1	Botci1|12673|BC1T_02108, Botci1|2441|BC1T_13790	Sclsc1|814|SS1G_00814T0, Sclsc1|3304|SS1G_09760T0
PF00172	AB09481.1								SNOT_15852		PTRG_02013			Settu1|154670|fgenesh1_pm.3_#_494
PF00172				Cocsa1|158600|gm1.3416_g		Hyspu1|8463|NODE_50_length_318014_cov_25.9.g965.t1		Mycgr3|57300|estExt_Genewise1.C_chr_31865	SNOT_09587	Pyrtt1|8885|PTTG_17286.1	PTRG_03455			Settu1|149909|estExt_Genewise1Plus.C_170020	CIHT_04117		Aspfl1|36566|7000001155819846, Aspfl1|32866|7000001155824198, Aspfl1|37512|7000001155807322				132241, 139390	A_niger_CBS_513_88_current_orf_trans_all|An18g00060, A_niger_CBS_513_88_current_orf_trans_all|An16g00430	Aspor1|9901|AO090138000117_mRNA, Aspor1|5504|AO090026000217_mRNA	Aspte1|359|ATET_00359, Aspte1|781|ATET_00781, Aspte1|2839|ATET_08701			255949202|XP_002565368.1|, 255935311|XP_002558682.1|	URET_01849
PF00172				Cocsa1|160249|gm1.5065_g
PF00172				Cocsa1|161346|gm1.6162_g					SNOT_09904	Pyrtt1|6578|PTTG_14091.1	PTRG_05893	Sepmu1|161286|estExt_fgenesh1_pm.C_2_t10129	Seppo1|44917|fgenesh1_pm.11_#_99	Settu1|46320|estExt_Genemark1.C_140003		Aspcl1|8708|7000001156887618	Aspfl1|28847|7000001155793535, Aspfl1|37916|7000001155806355		Aspfu1|7952|Afu6g08790_mRNA, Aspfu1|9628|Afu8g05840_mRNA	Aspnid1|7409|AN1729, Aspnid1|1341|AN7919	208882, 120605	A_niger_CBS_513_88_current_orf_trans_all|An11g06180, A_niger_CBS_513_88_current_orf_trans_all|An09g00430	Aspor1|2530|AO090001000551_mRNA, Aspor1|3947|AO090003001434_mRNA, Aspor1|5499|AO090026000222_mRNA	Aspte1|10192|ATET_06629, Aspte1|4571|ATET_01009		Neofi1|9784|7000001157009085, Neofi1|5848|7000001156989587	255932313|XP_002557713.1|						CAWT_01181	241948275|XP_002416860.1|						CTRT_04608					Picst3|56833|e_gww1.3.1.444.1
PF00172	AB07997.1			Cocsa1|168671|fgenesh1_pm.3_#_532		Hyspu1|10976|NODE_791_length_160280_cov_25..g7749.t1	Lepmu1|5959|Lema_T019330.1			Pyrtt1|6079|PTTG_13423.1				Settu1|175897|estExt_fgenesh1_pm.C_130022					Aspfu1|4429|Afu3g12940_mRNA	Aspnid1|373|AN4773	132624	A_niger_CBS_513_88_current_orf_trans_all|An08g09240		Aspte1|2567|ATET_08429		Neofi1|7189|7000001156996135	255955023|XP_002568264.1|
PF00172	AB06351.1					Hyspu1|2653|NODE_165_length_193602_cov_25..g2393.t1	Lepmu1|4140|Lema_T105800.1		SNOT_13752	Pyrtt1|11072|PTTG_20077.1				Settu1|155793|fgenesh1_pm.5_#_128
PF00172	AB07526.1								SNOT_07097	Pyrtt1|11232|PTTG_20303.1				Settu1|156877|fgenesh1_pm.7_#_186
PF00172	AB04071.1			Cocsa1|174827|fgenesh1_pm.14_#_252		Hyspu1|8175|NODE_489_length_92363_cov_26.0.g6136.t1	Lepmu1|11358|Lema_T072690.1		SNOT_11759	Pyrtt1|9601|PTTG_18168.1	PTRG_00076			Settu1|25416|gm1.7542_g	CIHT_01533													URET_01224					CAWT_03572	241954310|XP_002419876.1|						CTRT_00172	294656086|XP_458328.2|				Picst3|85839|estExt_gwp_genewisePlus_human.C_chr_1.10094, Picst3|56902|e_gww1.3.1.1345.1
PF00172	AB03759.1			Cocsa1|178261|estExt_Genemark1.C_2_t10495			Lepmu1|10558|Lema_T047440.1		SNOT_05242	Pyrtt1|10218|PTTG_18965.1	PTRG_03821			Settu1|134212|estExt_Genewise1Plus.C_1_t50184		Aspcl1|7122|7000001156879475, Aspcl1|3771|7000001156848959, Aspcl1|7332|7000001156880598			Aspfu1|3110|Afu2g16310_mRNA	Aspnid1|1395|AN7971	185159	A_niger_CBS_513_88_current_orf_trans_all|An14g06590		Aspte1|7623|ATET_04060		Neofi1|8297|7000001157001699, Neofi1|9317|7000001157006705		URET_00915		Botci1|12989|BC1T_09238	Sclsc1|2359|SS1G_08815T0
PF00172																	Aspfl1|28422|7000001155815812			Aspnid1|3662|AN7788			Aspor1|8994|AO090020000362_mRNA
PF00172	AB06350.1					Hyspu1|2654|NODE_165_length_193602_cov_25..g2394.t1	Lepmu1|4142|Lema_T105820.1		SNOT_13754	Pyrtt1|11071|PTTG_20076.1				Settu1|119856|estExt_Genewise1.C_5_t10483
PF00172	AB08084.1			Cocsa1|183002|estExt_Genemark1.C_110047			Lepmu1|12289|Lema_T065410.1		SNOT_03927	Pyrtt1|5126|PTTG_12241.1	PTRG_08697			Settu1|143585|estExt_Genewise1Plus.C_9_t10032		Aspcl1|3552|7000001156847858	Aspfl1|37757|7000001155807005		Aspfu1|9038|Afu7g06370_mRNA				Aspor1|9640|AO090038000235_mRNA				255948076|XP_002564805.1|
PF00172	AB08475.1									Pyrtt1|11100|PTTG_20131.1, Pyrtt1|9069|PTTG_17520.1				Settu1|154224|fgenesh1_pm.3_#_48
PF00172	AB03613.1									Pyrtt1|2593|PTTG_09041.1, Pyrtt1|2021|PTTG_08292.1	PTRG_11753
PF00172														Settu1|106189|e_gw1.14.465.1																		Tubme1|4274|GSTUMT00007148001
PF00172	AB01258.1			Cocsa1|188645|estExt_fgenesh1_pg.C_4_t10168								Sepmu1|154676|estExt_fgenesh1_pg.C_2_t20473	Seppo1|15707|gm1.1314_g			Aspcl1|3568|7000001156847923, Aspcl1|3567|7000001156847920	Aspfl1|37440|7000001155807133, Aspfl1|34318|7000001155843641, Aspfl1|34325|7000001155846613, Aspfl1|37282|7000001155828468, Aspfl1|34203|7000001155847686, Aspfl1|37451|7000001155807166		Aspfu1|9057|Afu7g06550_mRNA, Aspfu1|9056|Afu7g06540_mRNA	Aspnid1|9528|AN2650	56260	A_niger_CBS_513_88_current_orf_trans_all|An07g00670, A_niger_CBS_513_88_current_orf_trans_all|An07g00680	Aspor1|9977|AO090138000032_mRNA, Aspor1|1597|AO090005000497_mRNA, Aspor1|1591|AO090005000503_mRNA, Aspor1|113|AO090009000134_mRNA, Aspor1|9965|AO090138000045_mRNA	Aspte1|9853|ATET_06290, Aspte1|9855|ATET_06292		Neofi1|6356|7000001156991979	255947776|XP_002564655.1|		BcT4_1380T1	Botci1|8129|BC1T_01081	Sclsc1|2703|SS1G_09159T0
PF00172																													BcT4_6340T1	Botci1|14090|BC1T_10514
PF00172	AB07050.1, AB08401.1			Cocsa1|158630|gm1.3446_g, Cocsa1|171218|fgenesh1_pm.7_#_159, Cocsa1|189538|estExt_fgenesh1_pg.C_5_t20006		Hyspu1|5496|NODE_3027_length_346033_cov_26.g10253.t1, Hyspu1|7371|NODE_44_length_893767_cov_26.1.g691.t1	Lepmu1|9548|Lema_T043670.1, Lepmu1|1125|Lema_T011250.1, Lepmu1|1124|Lema_T011240.1			Pyrtt1|1119|PTTG_07079.1, Pyrtt1|170|PTTG_04261.1	PTRG_01991, PTRG_06061			Settu1|32146|fgenesh1_pg.3_#_390, Settu1|174863|estExt_fgenesh1_pm.C_100101	CIHT_00344	Aspcl1|5796|7000001156871073, Aspcl1|6953|7000001156878630	Aspfl1|29652|7000001155793470, Aspfl1|34881|7000001155846531		Aspfu1|4155|Afu3g10160_mRNA, Aspfu1|1447|Afu1g15850_mRNA	Aspnid1|144|AN4972	210577, 120523	A_niger_CBS_513_88_current_orf_trans_all|An16g04000, A_niger_CBS_513_88_current_orf_trans_all|An09g02620	Aspor1|3183|AO090003000551_mRNA	Aspte1|8109|ATET_04546, Aspte1|8772|ATET_05209	HCEG_03531T0	Neofi1|4309|7000001156981848, Neofi1|2331|7000001156972015	255941962|XP_002561750.1|					Tubme1|5231|GSTUMT00008634001
PF00172				Cocsa1|196963|estExt_fgenesh1_pm.C_3_t10184												Aspcl1|8552|7000001156886826	Aspfl1|32736|7000001155822965		Aspfu1|8074|Afu6g10010_mRNA, Aspfu1|7183|Afu5g14140_mRNA	Aspnid1|7840|AN2122, Aspnid1|7839|AN11867	178120, 120936, 140003	A_niger_CBS_513_88_current_orf_trans_all|An11g05310, A_niger_CBS_513_88_current_orf_trans_all|An03g01200, A_niger_CBS_513_88_current_orf_trans_all|An02g01080	Aspor1|4332|AO090023000310_mRNA	Aspte1|9517|ATET_05954, Aspte1|1427|ATET_07289		Neofi1|9915|7000001157009690, Neofi1|6468|7000001156992543
PF00172				Cocsa1|343184|MIX2603_19_45																	225717	A_niger_CBS_513_88_current_orf_trans_all|An01g06900
PF00172	AB06014.1								SNOT_01611	Pyrtt1|3559|PTTG_10272.1											40364	A_niger_CBS_513_88_current_orf_trans_all|An15g00810
PF00172				Cocsa1|205525|CE966_5834
PF00172	AB00680.1			Cocsa1|211649|CE7090_1722		Hyspu1|2428|NODE_14_length_183596_cov_26.1.g240.t1	Lepmu1|8768|Lema_T035870.1		SNOT_08565	Pyrtt1|1069|PTTG_07017.1	PTRG_03163			Settu1|88260|e_gw1.2.1258.1		Aspcl1|6839|7000001156878071	Aspfl1|32281|7000001155798842, Aspfl1|36738|7000001155820853		Aspfu1|1581|Afu1g17150_mRNA	Aspnid1|1240|AN8596, Aspnid1|2804|AN7346	170984	A_niger_CBS_513_88_current_orf_trans_all|An01g09580	Aspor1|11514|AO090010000593_mRNA, Aspor1|5668|AO090026000035_mRNA	Aspte1|8642|ATET_05079		Neofi1|2209|7000001156971408							CAWT_02194	241959354|XP_002422396.1|		PGUT_01639	CLUT_00305	CPAG_04224.1	Cante1|105899|gwp2.e_gw0.00018.205.1	CTRT_05931	294654625|XP_456685.2|				Picst3|17775|gww1.5.1.499.1
PF00172				Cocsa1|21263|fgenesh1_pg.1_#_28										Settu1|165750|fgenesh1_kg.7_#_388_#_isotig05489
PF00172		Bauco1|144109|gm1.71_g		Cocsa1|222162|CE17603_3203		Hyspu1|11240|NODE_80_length_177592_cov_26.2.g1359.t1								Settu1|28003|gm1.10129_g					Aspfu1|7235|Afu5g14720_mRNA	Aspnid1|6825|AN9050	43224	A_niger_CBS_513_88_current_orf_trans_all|An09g04980				Neofi1|6412|7000001156992276	255936121|XP_002559087.1|
PF00172	AB04584.1	Bauco1|416336|CE255233_27569	Clafu1|185652|scf7180000127785_G12983	Cocsa1|22570|fgenesh1_pg.2_#_181	Dotse1|71326|estExt_fgenesh1_kg.C_4_t20084	Hyspu1|4280|NODE_233_length_406774_cov_26..g3439.t1	Lepmu1|11244|Lema_T071550.1		SNOT_06541	Pyrtt1|2925|PTTG_09456.1	PTRG_01526	Sepmu1|150611|estExt_fgenesh1_kg.C_80138	Seppo1|32488|fgenesh1_kg.49_#_14_#_isotig03592	Settu1|87231|e_gw1.1.1613.1	CIHT_03697	Aspcl1|8000|7000001156884022	Aspfl1|29299|7000001155792222		Aspfu1|387|Afu1g04210_mRNA	Aspnid1|2112|AN3999	46759	A_niger_CBS_513_88_current_orf_trans_all|An01g03060	Aspor1|3505|AO090003000926_mRNA	Aspte1|7351|ATET_03788	HCEG_08887T0	Neofi1|3410|7000001156977467	255940904|XP_002561221.1|	URET_06558	BcT4_412T1	Botci1|5889|BC1T_00767	Sclsc1|365|SS1G_00365T0	Tubme1|6993|GSTUMT00011468001	CAWT_03713	241954014|XP_002419728.1|	50287757|XP_446308.1|	PGUT_02508	CLUT_01778	CPAG_02422.1	Cante1|97178|fgenesh2_pm.00008_#_25	CTRT_00080	294660037|XP_462492.2|	Dekbr2|64234|fgenesh1_pm.2_#_45	50309211|XP_454612.1|	254567880|XP_002491050.1|	Picst3|83187|estExt_gwp_genewisePlus_worm.C_chr_4.10362	SacceM3707_1|34110|fgenesh1_kg.6_#_420_#_NP_011374.1	SacceM3836_1|111418|fgenesh1_kg.5_#_420_#_NP_011374.1	SacceM3837_1|34330|fgenesh1_kg.6_#_419_#_NP_011374.1	SacceM3838_1|33823|fgenesh1_kg.5_#_201_#_NP_011374.1
PF00172										Pyrtt1|10154|PTTG_18868.1				Settu1|106973|e_gw1.15.871.1		Aspcl1|2891|7000001156844627	Aspfl1|28162|7000001155815140		Aspfu1|7209|Afu5g14390_mRNA	Aspnid1|7512|AN1824	193465	A_niger_CBS_513_88_current_orf_trans_all|An04g07240	Aspor1|8745|AO090020000660_mRNA	Aspte1|9690|ATET_06127			255953537|XP_002567521.1|
PF00172				Cocsa1|251353|CE46794_358
PF00172	AB04206.1			Cocsa1|25961|fgenesh1_pg.6_#_354			Lepmu1|4873|Lema_T108980.1			Pyrtt1|11131|PTTG_20179.1				Settu1|175438|estExt_fgenesh1_pm.C_11_t10340, Settu1|153995|fgenesh1_pm.2_#_689		Aspcl1|5472|7000001156869266	Aspfl1|31380|7000001155831908, Aspfl1|28454|7000001155816868		Aspfu1|3825|Afu3g06740_mRNA	Aspnid1|1552|AN8111, Aspnid1|359|AN4785	177966, 53046	A_niger_CBS_513_88_current_orf_trans_all|An08g09370, A_niger_CBS_513_88_current_orf_trans_all|An11g09590	Aspor1|7634|AO090701000416_mRNA, Aspor1|9026|AO090020000323_mRNA	Aspte1|6239|ATET_02676, Aspte1|2884|ATET_08746	HCEG_01921T0		255941278|XP_002561408.1|, 255944171|XP_002562853.1|									PGUT_05384			Cante1|129707|estExt0_fgenesh2_pm0.C_000080196, Cante1|110774|gwp2.e_gw0.00022.2006.1, Cante1|119303|estExt0_Genewise2Plus0.C_00008_t10010		294658040|XP_460356.2|, 294655944|XP_458171.2|, 294654868|XP_456951.2|		50307297|XP_453627.1|	254567479|XP_002490850.1|	Picst3|46395|e_gwh1.5.1.177.1	SacceM3707_1|33013|fgenesh1_kg.4_#_610_#_NP_015076.1	SacceM3836_1|110293|fgenesh1_kg.3_#_611_#_NP_015076.1	SacceM3837_1|32670|fgenesh1_kg.4_#_42_#_NP_015076.1	SacceM3838_1|32381|fgenesh1_kg.3_#_40_#_NP_015076.1
PF00172	AB07246.1					Hyspu1|6172|NODE_364_length_140979_cov_25..g4836.t1			SNOT_07307	Pyrtt1|9019|PTTG_17447.1				Settu1|101545|e_gw1.10.239.1
PF00172	AB02184.1						Lepmu1|3219|Lema_T096860.1		SNOT_12047	Pyrtt1|9815|PTTG_18442.1	PTRG_03263								Aspfu1|4788|Afu4g01322_mRNA
PF00172	AB02067.1			Cocsa1|33801|fgenesh1_kg.2_#_937_#_Locus8931v1rpkm11.09	Dotse1|156493|estExt_Genewise1.C_8_t20281					Pyrtt1|5641|PTTG_12878.1	PTRG_03349	Sepmu1|68171|estExt_Genewise1Plus.C_6_t40183	Seppo1|107018|e_gw1.62.80.1	Settu1|147291|estExt_Genewise1Plus.C_12_t30127						Aspnid1|1975|AN4123							255944401|XP_002562968.1|															Dekbr2|26062|fgenesh1_kg.8_#_60_#_Locus2930v1rpkm40.43
PF00172		Bauco1|46052|gw1.6.457.1		Cocsa1|339106|CE134547_631						Pyrtt1|4337|PTTG_11243.1				Settu1|26897|gm1.9023_g, Settu1|83137|gw1.6.1816.1							52109	A_niger_CBS_513_88_current_orf_trans_all|An02g00540		Aspte1|4588|ATET_01026
PF00172																					41558	A_niger_CBS_513_88_current_orf_trans_all|An14g01200																							Picst3|22344|gww1.4.1.897.1
PF00172	AB02834.1	Bauco1|42261|gw1.8.176.1	Clafu1|183858|scf7180000126341_G2171, Clafu1|193026|scf7180000130675_G6870	Cocsa1|339916|CE135357_6578	Dotse1|44483|fgenesh1_kg.5_#_373_#_isotig02323, Dotse1|69828|estExt_fgenesh1_kg.C_2_t20307	Hyspu1|155|NODE_10_length_147012_cov_26.6.g154.t1, Hyspu1|1245|NODE_1220_length_910039_cov_26.g8976.t1	Lepmu1|7740|Lema_T026340.1	Mycgr3|109284|estExt_fgenesh1_pg.C_chr_40603	SNOT_04741	Pyrtt1|3817|PTTG_10593.1	PTRG_11636, PTRG_07876	Sepmu1|148869|estExt_fgenesh1_kg.C_4_t10467, Sepmu1|154548|estExt_fgenesh1_pg.C_2_t20323	Seppo1|29215|fgenesh1_kg.3_#_147_#_isotig04296, Seppo1|107278|e_gw1.64.113.1	Settu1|32374|fgenesh1_pg.3_#_618, Settu1|106188|e_gw1.14.1243.1	CIHT_07846	Aspcl1|5601|7000001156869994	Aspfl1|35198|7000001155850856		Aspfu1|3950|Afu3g08050_mRNA	Aspnid1|9205|AN2944	55626	A_niger_CBS_513_88_current_orf_trans_all|An02g11480	Aspor1|758|AO090005001475_mRNA	Aspte1|5224|ATET_01662		Neofi1|4500|7000001156982802	255944813|XP_002563174.1|	URET_07699	BcT4_5193T1	Botci1|333|BC1T_00334	Sclsc1|11027|SS1G_04056T0, Sclsc1|11028|SS1G_04057T0	Tubme1|6104|GSTUMT00010077001	CAWT_01456	241957960|XP_002421699.1|	50287663|XP_446261.1|	PGUT_03240	CLUT_03038	CPAG_04432.1	Cante1|136150|estExt0_fgenesh2_pg0.C_00021_t20355	CTRT_00983	294657744|XP_460042.2|	Dekbr2|187274|MIX1271_929_15	50309523|XP_454771.1|	254566375|XP_002490298.1|	Picst3|24259|gww1.6.1.1349.1	SacceM3707_1|35994|fgenesh1_kg.11_#_45_#_NP_012289.1	SacceM3836_1|116313|fgenesh1_kg.25_#_27_#_NP_012289.1	SacceM3837_1|38100|fgenesh1_kg.19_#_137_#_NP_012289.1	SacceM3838_1|36391|fgenesh1_kg.10_#_290_#_NP_012289.1
PF00172	AB00984.1			Cocsa1|34052|fgenesh1_kg.3_#_250_#_Locus10525v1rpkm8.91			Lepmu1|5308|Lema_T012820.1		SNOT_11030	Pyrtt1|805|PTTG_06689.1				Settu1|92771|e_gw1.4.1514.1
PF00172				Cocsa1|341949|MIX1368_111_25		Hyspu1|4801|NODE_2673_length_204087_cov_26.g10120.t1			SNOT_13999	Pyrtt1|309|PTTG_04842.1	PTRG_09215			Settu1|31384|fgenesh1_pg.2_#_564		Aspcl1|3235|7000001156846286	Aspfl1|30237|7000001155811299			Aspnid1|3796|AN6430			Aspor1|10098|AO090011000111_mRNA	Aspte1|6042|ATET_02479, Aspte1|2848|ATET_08710	HCEG_02015T0				BcT4_5432T1	Botci1|986|BC1T_12377	Sclsc1|1649|SS1G_08105T0
PF00172	AB09452.1			Cocsa1|34825|fgenesh1_kg.4_#_177_#_Locus16028v1rpkm5.11, Cocsa1|156362|gm1.1178_g			Lepmu1|7317|Lema_T122620.1	Mycgr3|61319|estExt_Genewise1.C_chr_80278	SNOT_14037, SNOT_03026	Pyrtt1|7015|PTTG_14703.1	PTRG_11615			Settu1|163883|fgenesh1_kg.3_#_467_#_isotig06449	CIHT_06824	Aspcl1|3890|7000001156849553	Aspfl1|27686|7000001155803359, Aspfl1|27133|7000001155837458, Aspfl1|36505|7000001155819686		Aspfu1|1973|Afu2g03430_mRNA	Aspnid1|690|AN4489, Aspnid1|3508|AN10979	194209, 189107	A_niger_CBS_513_88_current_orf_trans_all|An03g02940, A_niger_CBS_513_88_current_orf_trans_all|An09g03820	Aspor1|5448|AO090026000279_mRNA	Aspte1|3688|ATET_09550, Aspte1|4855|ATET_01293	HCEG_05172T0		255942897|XP_002562217.1|, 255949040|XP_002565287.1|	URET_01733, URET_06675	BcT4_6431T1	Botci1|6924|BC1T_04989	Sclsc1|9041|SS1G_02456T0
PF00172																				Aspnid1|6654|AN0148
PF00172				Cocsa1|356903|MIX16322_397_67			Lepmu1|10926|Lema_T068370.1		SNOT_00563	Pyrtt1|5576|PTTG_12798.1				Settu1|114977|estExt_Genewise1.C_2_t10248
PF00172	AB05194.1			Cocsa1|357629|MIX17048_927_38			Lepmu1|2021|Lema_T082530.1		SNOT_13067	Pyrtt1|138|PTTG_03968.1		Sepmu1|48992|e_gw1.8.255.1	Seppo1|80902|gw1.98.58.1	Settu1|168667|fgenesh1_kg.16_#_188_#_isotig02369
PF00172														Settu1|156996|fgenesh1_pm.7_#_305										Aspte1|2591|ATET_08453
PF00172	AB08699.1		Clafu1|191338|scf7180000130410_G11538	Cocsa1|37157|fgenesh1_kg.8_#_6_#_Locus20722v1rpkm3.58			Lepmu1|4220|Lema_T106600.1		SNOT_16371	Pyrtt1|9863|PTTG_18522.1	PTRG_09297						Aspfl1|32719|7000001155822953		Aspfu1|624|Afu1g06540_mRNA	Aspnid1|2691|AN3502	187778	A_niger_CBS_513_88_current_orf_trans_all|An18g05600	Aspor1|4307|AO090023000283_mRNA, Aspor1|4308|AO090023000284_mRNA	Aspte1|6532|ATET_02969		Neofi1|3179|7000001156976310	255956979|XP_002569242.1|
PF00172										Pyrtt1|11038|PTTG_20020.1
PF00172									SNOT_06293	Pyrtt1|6053|PTTG_13397.1
PF00172	AB07946.1	Bauco1|106769|estExt_Genewise1Plus.C_5_t20331	Clafu1|192728|scf7180000130659_G5884	Cocsa1|197324|estExt_fgenesh1_pm.C_3_t20093, Cocsa1|82687|e_gw1.3.2392.1	Dotse1|174069|estExt_Genewise1Plus.C_6_t20492	Hyspu1|6951|NODE_429_length_332975_cov_27..g5367.t1	Lepmu1|5965|Lema_T019390.1, Lepmu1|5883|Lema_T018570.1	Mycgr3|100901|estExt_fgenesh1_pm.C_chr_80074	SNOT_09375, SNOT_15295	Pyrtt1|8119|PTTG_16255.1	PTRG_01175, PTRG_01190	Sepmu1|149976|estExt_fgenesh1_kg.C_6_t10456	Seppo1|32966|fgenesh1_kg.61_#_12_#_isotig05798	Settu1|167746|fgenesh1_kg.13_#_68_#_isotig06200, Settu1|167700|fgenesh1_kg.13_#_22_#_isotig02311	CIHT_02669	Aspcl1|2422|7000001156842236	Aspfl1|31647|7000001155833369		Aspfu1|6604|Afu5g08120_mRNA	Aspnid1|3588|AN7722	50689	A_niger_CBS_513_88_current_orf_trans_all|An03g04330	Aspor1|7365|AO090701000729_mRNA	Aspte1|2453|ATET_08315	HCEG_04140T0	Neofi1|7077|7000001156995593	255949490|XP_002565512.1|	URET_04192	BcT4_603T1, BcT4_3195T1	Botci1|8743|BC1T_06543, Botci1|12856|BC1T_09566	Sclsc1|621|SS1G_00621T0, Sclsc1|10330|SS1G_03359T0	Tubme1|2296|GSTUMT00005230001	CAWT_05565	241957391|XP_002421415.1|	50287641|XP_446250.1|	PGUT_00255	CLUT_03318	CPAG_03909.1	Cante1|108799|gwp2.e_gw0.00021.1267.1	CTRT_05048	294658849|XP_461187.2|	Dekbr2|40140|e_gw1.1.632.1	50312433|XP_456250.1|	254570547|XP_002492383.1|	Picst3|60752|e_gww1.5.1.652.1	SacceM3707_1|32131|fgenesh1_kg.3_#_394_#_NP_013778.1	SacceM3836_1|109289|fgenesh1_kg.2_#_274_#_NP_013778.1	SacceM3837_1|32356|fgenesh1_kg.3_#_387_#_NP_013778.1	SacceM3838_1|34645|fgenesh1_kg.6_#_396_#_NP_013778.1
PF00172						Hyspu1|4875|NODE_269_length_218960_cov_26..g3859.t1	Lepmu1|2620|Lema_T079210.1		SNOT_10890, SNOT_08919	Pyrtt1|707|PTTG_06570.1	PTRG_11675			Settu1|137453|estExt_Genewise1Plus.C_3_t30384							44111	A_niger_CBS_513_88_current_orf_trans_all|An04g03070		Aspte1|5530|ATET_01967
PF00172				Cocsa1|86479|e_gw1.5.651.1										Settu1|157217|fgenesh1_pm.8_#_41						Aspnid1|5200|AN9352
PF00172	AB01516.1	Bauco1|21121|fgenesh1_pg.1_#_649	Clafu1|187293|scf7180000129064_G10766	Cocsa1|89102|e_gw1.6.769.1	Dotse1|163734|estExt_Genewise1Plus.C_1_t50274		Lepmu1|11465|Lema_T057170.1	Mycgr3|102912|estExt_fgenesh1_kg.C_chr_11008				Sepmu1|146338|estExt_fgenesh1_kg.C_1_t20380	Seppo1|90035|e_gw1.1.960.1	Settu1|138486|estExt_Genewise1Plus.C_4_t10366
PF00172				Cocsa1|93685|e_gw1.10.370.1		Hyspu1|3959|NODE_214_length_65561_cov_26.9.g3163.t1	Lepmu1|10654|Lema_T048400.1							Settu1|151790|estExt_Genewise1Plus.C_240060		Aspcl1|3200|7000001156846095			Aspfu1|3361|Afu3g00930_mRNA	Aspnid1|5222|AN9373			Aspor1|1232|AO090005000915_mRNA	Aspte1|1680|ATET_07542	HCEG_06591T0	Neofi1|8493|7000001157002631, Neofi1|8595|7000001157003131				Botci1|3896|BC1T_14537
PF00172				Cocsa1|93815|e_gw1.10.231.1		Hyspu1|4134|NODE_227_length_261694_cov_26..g3293.t1			SNOT_14159					Settu1|149323|estExt_Genewise1Plus.C_15_t20142			Aspfl1|34032|7000001155847137			Aspnid1|9454|AN2725	131354	A_niger_CBS_513_88_current_orf_trans_all|An15g04220	Aspor1|1853|AO090005000200_mRNA	Aspte1|9080|ATET_05517			255954993|XP_002568249.1|
PF00172						Hyspu1|1766|NODE_1381_length_309888_cov_26.g9223.t1			SNOT_07051	Pyrtt1|4275|PTTG_11164.1	PTRG_00951
PF00172			Clafu1|193458|scf7180000130692_G6661		Dotse1|129045|e_gw1.4.2032.1							Sepmu1|166898|estExt_fgenesh1_pm.C_120186	Seppo1|106601|e_gw1.59.38.1				Aspfl1|32728|7000001155823756			Aspnid1|65|AN5040	187660, 181735	A_niger_CBS_513_88_current_orf_trans_all|An18g00110, A_niger_CBS_513_88_current_orf_trans_all|An15g02450	Aspor1|4323|AO090023000300_mRNA
PF00172	AB04456.1			Cocsa1|26005|fgenesh1_pg.6_#_398	Dotse1|147401|estExt_Genewise1.C_2_t50457				SNOT_10249	Pyrtt1|8549|PTTG_16834.1	PTRG_05853			Settu1|154019|fgenesh1_pm.2_#_713			Aspfl1|26865|7000001155836837		Aspfu1|1312|Afu1g14460_mRNA	Aspnid1|6021|AN0718	41935	A_niger_CBS_513_88_current_orf_trans_all|An14g06110		Aspte1|605|ATET_00605		Neofi1|2478|7000001156972751	255944317|XP_002562926.1|
PF00172				Cocsa1|40941|fgenesh1_kg.16_#_250_#_Locus21077v1rpkm3.50	Dotse1|172825|estExt_Genewise1Plus.C_5_t40002			Mycgr3|77156|estExt_Genewise1Plus.C_chr_120006	SNOT_16050	Pyrtt1|11278|PTTG_20351.1	PTRG_11016						Aspfl1|32242|7000001155800135		Aspfu1|6778|Afu5g09890_mRNA	Aspnid1|8088|AN10294	185082	A_niger_CBS_513_88_current_orf_trans_all|An14g07040	Aspor1|11551|AO090010000546_mRNA	Aspte1|1712|ATET_07574			255947768|XP_002564651.1|, 255956773|XP_002569139.1|
PF00172			Clafu1|189496|scf7180000130254_G12439					Mycgr3|95021|fgenesh1_pg.C_chr_8000156							CIHT_09093		Aspfl1|37671|7000001155806624		Aspfu1|8509|Afu6g14580_mRNA		172892	A_niger_CBS_513_88_current_orf_trans_all|An01g00690
PF00172												Sepmu1|133253|estExt_Genemark1.C_5_t10149	Seppo1|77470|gw1.85.92.1		CIHT_03872	Aspcl1|8857|7000001156888378	Aspfl1|33127|7000001155824771		Aspfu1|8212|Afu6g11450_mRNA	Aspnid1|6243|AN0507	130765, 42258	A_niger_CBS_513_88_current_orf_trans_all|An01g11860, A_niger_CBS_513_88_current_orf_trans_all|An12g06550	Aspor1|4711|AO090023000746_mRNA, Aspor1|10161|AO090011000183_mRNA	Aspte1|8581|ATET_05018, Aspte1|5917|ATET_02354, Aspte1|3027|ATET_08889		Neofi1|10051|7000001157010362	255930622|XP_002556869.1|				Sclsc1|11701|SS1G_04730T0
PF00172			Clafu1|186904|scf7180000128939_G9402, Clafu1|194742|scf7180000130785_G1684									Sepmu1|59617|estExt_Genewise1Plus.C_2_t20148	Seppo1|50182|fgenesh1_pm.99_#_6		CIHT_04104		Aspfl1|33849|7000001155846712			Aspnid1|9502|AN2677				Aspte1|9661|ATET_06098			255939354|XP_002560446.1|	URET_01840
PF00172			Clafu1|189155|scf7180000130135_G12141
PF00172			Clafu1|194046|scf7180000130757_G1504		Dotse1|55394|estExt_Genemark1.C_8_t10432	Hyspu1|11047|NODE_797_length_347404_cov_26..g7820.t1		Mycgr3|28269|gw1.3.1946.1				Sepmu1|164767|estExt_fgenesh1_pm.C_7_t10199	Seppo1|106734|e_gw1.60.79.1			Aspcl1|6833|7000001156878033	Aspfl1|26569|7000001155835698		Aspfu1|1590|Afu1g17240_mRNA	Aspnid1|3831|AN6396	37482, 38716	A_niger_CBS_513_88_current_orf_trans_all|An02g12830, A_niger_CBS_513_88_current_orf_trans_all|An11g00370, A_niger_CBS_513_88_current_orf_trans_all|An16g06640	Aspor1|5816|AO090012000144_mRNA, Aspor1|5817|AO090012000145_mRNA	Aspte1|4461|ATET_10323		Neofi1|2200|7000001156971353	255957187|XP_002569346.1|	URET_01400	BcT4_2379T1, BcT4_8327T1	Botci1|12142|BC1T_09684	Sclsc1|9958|SS1G_14383T0							CPAG_03406.1			294655568|XP_002770152.1|
PF00172			Clafu1|185668|scf7180000127785_G12999
PF00172			Clafu1|193460|scf7180000130692_G6663
PF00172														Settu1|161670|fgenesh1_pm.23_#_78
PF00172			Clafu1|192632|scf7180000130655_G6021		Dotse1|74819|estExt_fgenesh1_kg.C_100238
PF00172					Dotse1|80583|estExt_fgenesh1_pg.C_6_t10210
PF00172																				Aspnid1|6852|AN9025		A_niger_CBS_513_88_current_orf_trans_all|An16g06650
PF00172					Dotse1|89963|estExt_fgenesh1_pm.C_7_t20038										CIHT_10215, CIHT_10214	Aspcl1|6868|7000001156878203	Aspfl1|34789|7000001155846497		Aspfu1|1549|Afu1g16830_mRNA	Aspnid1|6105|AN10105	170225	A_niger_CBS_513_88_current_orf_trans_all|An01g10060	Aspor1|1163|AO090005000998_mRNA, Aspor1|1164|AO090005000997_mRNA	Aspte1|8675|ATET_05112	HCEG_03278T0	Neofi1|2240|7000001156971549		URET_02941				Tubme1|6302|GSTUMT00010371001
PF00172						Hyspu1|10315|NODE_700_length_673713_cov_26..g7399.t1
PF00172	AB01454.1			Cocsa1|148957|estExt_Genewise1Plus.C_13_t10119		Hyspu1|10341|NODE_700_length_673713_cov_26..g7425.t1	Lepmu1|1632|Lema_T076570.1		SNOT_02509	Pyrtt1|6918|PTTG_14579.1	PTRG_08130			Settu1|173543|estExt_fgenesh1_pm.C_6_t10429	CIHT_00087	Aspcl1|4342|7000001156851928	Aspfl1|26131|7000001155851582		Aspfu1|8680|Afu7g01740_mRNA	Aspnid1|8528|AN11167	189686	A_niger_CBS_513_88_current_orf_trans_all|An12g00940	Aspor1|9373|AO090038000551_mRNA		HCEG_03338T0	Neofi1|5010|7000001156985341	255955137|XP_002568321.1|	URET_02890	BcT4_2428T1	Botci1|4666|BC1T_04495	Sclsc1|1661|SS1G_08117T0		CAWT_02235	241959434|XP_002422436.1|		PGUT_02640	CLUT_01524		Cante1|106821|gwp2.e_gw0.00018.268.1, Cante1|106147|gwp2.e_gw0.00018.267.1	CTRT_05890	50421933|XP_459525.1|				Picst3|43272|e_gwh1.3.1.340.1
PF00172																	Aspfl1|37283|7000001155828473				190098	A_niger_CBS_513_88_current_orf_trans_all|An05g01340
PF00172			Clafu1|195219|scf7180000130825_G10124	Cocsa1|38508|fgenesh1_kg.10_#_292_#_Locus1474v1rpkm72.20		Hyspu1|11638|NODE_8835_length_486048_cov_25.g11337.t1, Hyspu1|5374|NODE_297_length_69738_cov_28.7.g4347.t1	Lepmu1|10432|Lema_T046180.1	Mycgr3|105888|estExt_fgenesh1_kg.C_chr_100071	SNOT_10168, SNOT_04887	Pyrtt1|7881|PTTG_15929.1	PTRG_04286			Settu1|46126|estExt_Genemark1.C_130154, Settu1|178489|estExt_fgenesh1_pg.C_1_t20455	CIHT_04661		Aspfl1|27984|7000001155803101			Aspnid1|4726|AN6668	47987	A_niger_CBS_513_88_current_orf_trans_all|An11g05480			HCEG_08304T0				BcT4_841T1	Botci1|8590|BC1T_06278
PF00172						Hyspu1|1515|NODE_12980_length_575719_cov_2.g12199.t1														Aspnid1|1087|AN8732	44961	A_niger_CBS_513_88_current_orf_trans_all|An10g00100
PF00172						Hyspu1|1734|NODE_1381_length_309888_cov_26.g9191.t1, Hyspu1|7354|NODE_44_length_893767_cov_26.1.g674.t1			SNOT_09766							Aspcl1|8164|7000001156884840	Aspfl1|34649|7000001155843474		Aspfu1|229|Afu1g02530_mRNA	Aspnid1|6452|AN12074, Aspnid1|545|AN4621	187615, 122511, 183506	A_niger_CBS_513_88_current_orf_trans_all|An18g01760, A_niger_CBS_513_88_current_orf_trans_all|An01g05730, A_niger_CBS_513_88_current_orf_trans_all|An16g01600	Aspor1|1290|AO090005000850_mRNA	Aspte1|8407|ATET_04844, Aspte1|8030|ATET_04467		Neofi1|3562|7000001156978216, Neofi1|5928|7000001156989965, Neofi1|7523|7000001156997842	255940202|XP_002560870.1|		BcT4_1411T1, BcT4_7688T1	Botci1|14812|BC1T_02553, Botci1|8080|BC1T_01032	Sclsc1|2761|SS1G_09217T0
PF00172						Hyspu1|2695|NODE_166_length_614710_cov_26..g2435.t1
PF00172	AB08375.1	Bauco1|74911|e_gw1.10.772.1	Clafu1|185813|scf7180000127866_G4665	Cocsa1|169681|fgenesh1_pm.4_#_640	Dotse1|71272|estExt_fgenesh1_kg.C_4_t20027	Hyspu1|3046|NODE_1741_length_222798_cov_25.g9581.t1	Lepmu1|936|Lema_T009360.1	Mycgr3|103731|estExt_fgenesh1_kg.C_chr_30232		Pyrtt1|10998|PTTG_19961.1	PTRG_01879	Sepmu1|148484|estExt_fgenesh1_kg.C_4_t10057	Seppo1|41289|fgenesh1_pg.82_#_3	Settu1|20167|gm1.2293_g	CIHT_01182	Aspcl1|2354|7000001156841896	Aspfl1|28342|7000001155814180		Aspfu1|6674|Afu5g08830_mRNA	Aspnid1|464|AN4695	180126	A_niger_CBS_513_88_current_orf_trans_all|An07g04570	Aspor1|8917|AO090020000450_mRNA	Aspte1|10144|ATET_06581	HCEG_06424T0			URET_03722	BcT4_9602T1	Botci1|1082|BC1T_12729	Sclsc1|10498|SS1G_03527T0	Tubme1|133|GSTUMT00003974001
PF00172																					182693	A_niger_CBS_513_88_current_orf_trans_all|An15g07350
PF00172						Hyspu1|4326|NODE_233_length_406774_cov_26..g3485.t1										Aspcl1|4147|7000001156850845, Aspcl1|9056|7000001156889454	Aspfl1|33257|7000001155825012		Aspfu1|90|Afu1g01100_mRNA	Aspnid1|8407|AN9236, Aspnid1|9739|AN8441		A_niger_CBS_513_88_current_orf_trans_all|An15g06960	Aspor1|4832|AO090023000876_mRNA	Aspte1|9841|ATET_06278	HCEG_08342T0		255948124|XP_002564829.1|	URET_00271	BcT4_708T1	Botci1|12588|BC1T_02023	Sclsc1|732|SS1G_00732T0
PF00172						Hyspu1|4369|NODE_2432_length_65976_cov_25..g9989.t1								Settu1|96534|e_gw1.6.1014.1									Aspor1|2410|AO090001000420_mRNA		HCEG_08527T0
PF00172	AB08693.1					Hyspu1|5089|NODE_282_length_249781_cov_26..g4070.t1			SNOT_00031	Pyrtt1|9872|PTTG_18531.1				Settu1|22352|gm1.4478_g		Aspcl1|3551|7000001156847854	Aspfl1|29927|7000001155796020						Aspor1|2928|AO090003000252_mRNA	Aspte1|4644|ATET_01082			255948014|XP_002564774.1|
PF00172						Hyspu1|5123|NODE_282_length_249781_cov_26..g4104.t1			SNOT_09854											Aspnid1|9190|AN2956	52402	A_niger_CBS_513_88_current_orf_trans_all|An02g11280
PF00172						Hyspu1|5770|NODE_328_length_136213_cov_26..g4568.t1
PF00172			Clafu1|183708|scf7180000126237_G10962			Hyspu1|6026|NODE_351_length_41676_cov_26.6.g4690.t1, Hyspu1|5638|NODE_316_length_235959_cov_26..g4456.t1			SNOT_09916			Sepmu1|147196|estExt_fgenesh1_kg.C_2_t10314	Seppo1|108963|e_gw1.79.30.1				Aspfl1|31415|7000001155832036		Aspfu1|4090|Afu3g09530_mRNA		41562	A_niger_CBS_513_88_current_orf_trans_all|An14g01245	Aspor1|7600|AO090701000452_mRNA, Aspor1|4460|AO090023000456_mRNA				255956927|XP_002569216.1|
PF00172	AB07897.1					Hyspu1|6284|NODE_37_length_216752_cov_26.3.g393.t1			SNOT_03659	Pyrtt1|10732|PTTG_19631.1				Settu1|99988|e_gw1.9.906.1
PF00172						Hyspu1|7463|NODE_451_length_688610_cov_26..g5560.t1									CIHT_05756	Aspcl1|2682|7000001156843577, Aspcl1|3392|7000001156847066, Aspcl1|1557|7000001156828124	Aspfl1|27759|7000001155804144		Aspfu1|8882|Afu7g04811_mRNA, Aspfu1|6985|Afu5g12080_mRNA	Aspnid1|6719|AN0094	121673, 186950	A_niger_CBS_513_88_current_orf_trans_all|An01g14540, A_niger_CBS_513_88_current_orf_trans_all|An18g02250	Aspor1|8358|AO090120000324_mRNA	Aspte1|7933|ATET_04370, Aspte1|5630|ATET_02067, Aspte1|8509|ATET_04946	HCEG_03759T0	Neofi1|6149|7000001156990999, Neofi1|6692|7000001156993653	255954017|XP_002567761.1|	URET_05062	BcT4_4816T1	Botci1|11560|BC1T_08576	Sclsc1|5885|SS1G_01386T0
PF00172	AB03561.1	Bauco1|302991|CE141888_3558, Bauco1|72418|e_gw1.8.1069.1	Clafu1|188337|scf7180000130030_G171	Cocsa1|164527|gm1.9343_g		Hyspu1|11629|NODE_87_length_238556_cov_25.9.g1494.t1, Hyspu1|1833|NODE_140_length_234351_cov_27..g1851.t1, Hyspu1|4408|NODE_244_length_406169_cov_26..g3546.t1, Hyspu1|5441|NODE_3027_length_346033_cov_26.g10198.t1, Hyspu1|6598|NODE_4022_length_101242_cov_26.g10508.t1, Hyspu1|7776|NODE_452_length_384513_cov_26..g5855.t1, Hyspu1|7526|NODE_451_length_688610_cov_26..g5623.t1		Mycgr3|62369|estExt_Genewise1.C_chr_90493	SNOT_02630, SNOT_11374	Pyrtt1|11693|PTTG_02678.1	PTRG_04508			Settu1|18008|gm1.134_g, Settu1|41749|estExt_Genemark1.C_2_t20426	CIHT_08322	Aspcl1|8854|7000001156888362	Aspfl1|32880|7000001155824236, Aspfl1|33613|7000001155789487		Aspfu1|8209|Afu6g11420_mRNA	Aspnid1|6192|AN10086	38142	A_niger_CBS_513_88_current_orf_trans_all|An08g07320, A_niger_CBS_513_88_current_orf_trans_all|An05g02520	Aspor1|4471|AO090023000470_mRNA, Aspor1|11141|AO090103000241_mRNA	Aspte1|8584|ATET_05021		Neofi1|10048|7000001157010347	255956849|XP_002569177.1|	URET_04720
PF00172										Pyrtt1|1120|PTTG_07080.1
PF00172	AB00029.1, AB06292.1	Bauco1|130994|estExt_fgenesh1_pg.C_6_t10204, Bauco1|274906|CE113803_1477		Cocsa1|194366|estExt_fgenesh1_pg.C_180171	Dotse1|69991|estExt_fgenesh1_kg.C_2_t20473	Hyspu1|12060|NODE_916_length_195294_cov_26..g8348.t1, Hyspu1|8893|NODE_5425_length_488845_cov_26.g10606.t1, Hyspu1|235|NODE_1139_length_110822_cov_26.g8648.t1, Hyspu1|9986|NODE_6885_length_311030_cov_25.g10901.t1	Lepmu1|2802|Lema_T081030.1, Lepmu1|3955|Lema_T103950.1		SNOT_10679, SNOT_12789	Pyrtt1|8429|PTTG_16649.1, Pyrtt1|9711|PTTG_18313.1, Pyrtt1|1252|PTTG_07272.1	PTRG_09507, PTRG_09877, PTRG_09701	Sepmu1|60540|estExt_Genewise1Plus.C_2_t40177	Seppo1|49346|fgenesh1_pm.70_#_43	Settu1|25646|gm1.7772_g	CIHT_06456	Aspcl1|6796|7000001156877828, Aspcl1|6795|7000001156877822	Aspfl1|32117|7000001155799815, Aspfl1|28089|7000001155804860		Aspfu1|8267|Afu6g12060_mRNA		36930	A_niger_CBS_513_88_current_orf_trans_all|An02g05080	Aspor1|11669|AO090010000405_mRNA, Aspor1|8673|AO090113000190_mRNA	Aspte1|3640|ATET_09502, Aspte1|8428|ATET_04865		Neofi1|10133|7000001157010776	255955607|XP_002568556.1|	URET_07664				Tubme1|7490|GSTUMT00012239001
PF00172						Hyspu1|9235|NODE_600_length_220857_cov_26..g6646.t1	Lepmu1|4885|Lema_T109100.1									Aspcl1|3573|7000001156847952	Aspfl1|34195|7000001155847659, Aspfl1|36869|7000001155827524		Aspfu1|9060|Afu7g06590_mRNA	Aspnid1|8672|AN3420	132837	A_niger_CBS_513_88_current_orf_trans_all|An12g02390	Aspor1|1695|AO090005000384_mRNA, Aspor1|523|AO090009000624_mRNA			Neofi1|6360|7000001156992004				Botci1|2932|BC1T_14005
PF00172	AB08535.1			Cocsa1|113534|estExt_Genewise1.C_4_t40163		Hyspu1|9759|NODE_678_length_274370_cov_26..g7044.t1, Hyspu1|1332|NODE_1220_length_910039_cov_26.g9063.t1	Lepmu1|751|Lema_T007510.1		SNOT_02984	Pyrtt1|1738|PTTG_07908.1	PTRG_02190, PTRG_02191																255955469|XP_002568487.1|				Sclsc1|537|SS1G_00537T0
PF00172																	Aspfl1|31741|7000001155830766
PF00172							Lepmu1|11819|Lema_T060710.1
PF00172			Clafu1|186611|scf7180000128508_G10817	Cocsa1|96188|e_gw1.12.130.1		Hyspu1|2466|NODE_150_length_92371_cov_26.6.g2243.t1	Lepmu1|11769|Lema_T060210.1		SNOT_10387	Pyrtt1|8608|PTTG_16937.1				Settu1|89267|e_gw1.2.2145.1		Aspcl1|2680|7000001156843567	Aspfl1|27757|7000001155801929		Aspfu1|6983|Afu5g12060_mRNA	Aspnid1|6717|AN0096, Aspnid1|3058|AN7118	119238	A_niger_CBS_513_88_current_orf_trans_all|An18g02280		Aspte1|5633|ATET_02070			255954013|XP_002567759.1|, 255940196|XP_002560867.1|		BcT4_3001T1	Botci1|4279|BC1T_03718
PF00172	AB00047.1			Cocsa1|41407|fgenesh1_kg.18_#_75_#_Locus20475v1rpkm3.64		Hyspu1|9418|NODE_639_length_133601_cov_26..g6720.t1	Lepmu1|2823|Lema_T081240.1		SNOT_10817	Pyrtt1|8515|PTTG_16799.1	PTRG_10054					Aspcl1|6037|7000001156872438	Aspfl1|28895|7000001155793989, Aspfl1|27217|7000001155837622		Aspfu1|4403|Afu3g12660_mRNA	Aspnid1|8118|AN2367, Aspnid1|9017|AN3108	130960	A_niger_CBS_513_88_current_orf_trans_all|An02g08620	Aspor1|6419|AO090012000859.1_mRNA	Aspte1|7694|ATET_04131	HCEG_00932T0	Neofi1|4063|7000001156980614	255942345|XP_002561941.1|					Tubme1|3764|GSTUMT00006533001
PF00172	AB01592.1		Clafu1|189945|scf7180000130302_G9273	Cocsa1|172560|fgenesh1_pm.9_#_365			Lepmu1|2866|Lema_T081670.1			Pyrtt1|10657|PTTG_19549.1	PTRG_11092			Settu1|21334|gm1.3460_g		Aspcl1|8471|7000001156886417	Aspfl1|28114|7000001155814979, Aspfl1|29218|7000001155794675, Aspfl1|32544|7000001155823236		Aspfu1|2438|Afu2g09360_mRNA	Aspnid1|10614|AN11953, Aspnid1|10612|AN10670			Aspor1|3583|AO090003001014_mRNA, Aspor1|8698|AO090020000713_mRNA, Aspor1|4119|AO090023000074_mRNA	Aspte1|2072|ATET_07934, Aspte1|5876|ATET_02313, Aspte1|2391|ATET_08253			255956547|XP_002569026.1|, 255939305|XP_002560422.1|
PF00172	AB03195.1			Cocsa1|100594|e_gw1.16.702.1		Hyspu1|4191|NODE_227_length_261694_cov_26..g3350.t1				Pyrtt1|4150|PTTG_11002.1				Settu1|87121|e_gw1.1.1211.1
PF00172	AB04598.1	Bauco1|337528|CE176425_15252	Clafu1|192592|scf7180000130653_G13932	Cocsa1|33060|fgenesh1_kg.2_#_196_#_Locus5481v1rpkm19.85	Dotse1|70129|estExt_fgenesh1_kg.C_3_t10089	Hyspu1|7659|NODE_451_length_688610_cov_26..g5756.t1	Lepmu1|5514|Lema_T014880.1		SNOT_06179	Pyrtt1|11167|PTTG_20224.1	PTRG_01513	Sepmu1|132162|estExt_Genemark1.C_3_t20048	Seppo1|19994|gm1.5601_g	Settu1|85063|e_gw1.1.2338.1		Aspcl1|1967|7000001156839892, Aspcl1|6807|7000001156877883	Aspfl1|30310|7000001155813512, Aspfl1|26594|7000001155834072		Aspfu1|4896|Afu4g03410_mRNA, Aspfu1|9653|Afu8g06080_mRNA	Aspnid1|3004|AN7169, Aspnid1|2667|AN3522	201503, 54097	A_niger_CBS_513_88_current_orf_trans_all|An14g02460, A_niger_CBS_513_88_current_orf_trans_all|An18g01780	Aspor1|10175|AO090011000202_mRNA, Aspor1|5843|AO090012000171_mRNA	Aspte1|5710|ATET_02147, Aspte1|2037|ATET_07899		Neofi1|5251|7000001156986618	255933774|XP_002558266.1|, 255937187|XP_002559620.1|, 255941090|XP_002561314.1|		BcT4_2102T1	Botci1|3276|BC1T_03891	Sclsc1|4424|SS1G_10880T0		CAWT_02074	241959132|XP_002422285.1|	50293309|XP_449066.1|		CLUT_04007	CPAG_00481.1		CTRT_02659, CTRT_02658	50428015|XP_462620.1|, 50428041|XP_462633.1|	Dekbr2|7769|gm1.4178_g	50304451|XP_452175.1|	254566383|XP_002490302.1|	Picst3|88330|estExt_gwp_genewisePlus_human.C_chr_3.10538	SacceM3707_1|37865|fgenesh1_kg.18_#_77_#_NP_011750.1	SacceM3836_1|115328|fgenesh1_kg.17_#_109_#_NP_011750.1	SacceM3837_1|37567|fgenesh1_kg.16_#_105_#_NP_011750.1	SacceM3838_1|38441|fgenesh1_kg.18_#_109_#_NP_011750.1
PF00172	AB09713.1		Clafu1|190109|scf7180000130311_G1562	Cocsa1|108559|estExt_Genewise1.C_2_t20432			Lepmu1|5627|Lema_T016010.1		SNOT_06511	Pyrtt1|7229|PTTG_14985.1	PTRG_01428			Settu1|133603|estExt_Genewise1Plus.C_1_t30378			Aspfl1|31803|7000001155833177		Aspfu1|8910|Afu7g05080_mRNA	Aspnid1|9723|AN8426			Aspor1|7212|AO090701000906_mRNA			Neofi1|6192|7000001156991193
PF00172							Lepmu1|6187|Lema_T021610.1	Mycgr3|51169|e_gw1.13.529.1	SNOT_09436	Pyrtt1|9314|PTTG_17809.1	PTRG_11540				CIHT_04906		Aspfl1|35386|7000001155840196			Aspnid1|10651|AN5279	43850	A_niger_CBS_513_88_current_orf_trans_all|An12g03310	Aspor1|7190|AO090166000096_mRNA	Aspte1|4437|ATET_10299			255954451|XP_002567978.1|	URET_06165
PF00172			Clafu1|191159|scf7180000130384_G7590				Lepmu1|7133|Lema_T120780.1							Settu1|153078|fgenesh1_pm.1_#_750, Settu1|160635|fgenesh1_pm.16_#_95			Aspfl1|34117|7000001155847401		Aspfu1|4806|Afu4g01510_mRNA	Aspnid1|7309|AN1641	211779, 43835, 43487	A_niger_CBS_513_88_current_orf_trans_all|An18g01040, A_niger_CBS_513_88_current_orf_trans_all|An12g03170, A_niger_CBS_513_88_current_orf_trans_all|An09g01390	Aspor1|10224|AO090011000264_mRNA, Aspor1|1776|AO090005000293_mRNA	Aspte1|10276|ATET_06713			255949812|XP_002565673.1|					Tubme1|2986|GSTUMT00005815001
PF00172							Lepmu1|7527|Lema_T024210.1																				255931201|XP_002557157.1|
PF00172	AB01090.1			Cocsa1|161189|gm1.6005_g			Lepmu1|8263|Lema_T031570.1		SNOT_09632	Pyrtt1|6977|PTTG_14662.1	PTRG_11525			Settu1|155817|fgenesh1_pm.5_#_152			Aspfl1|25734|7000001155853567, Aspfl1|35390|7000001155840209		Aspfu1|7928|Afu6g08550_mRNA	Aspnid1|6127|AN0619, Aspnid1|308|AN10600	191550	A_niger_CBS_513_88_current_orf_trans_all|An03g05980	Aspor1|7186|AO090166000092_mRNA	Aspte1|3180|ATET_09042			255932981|XP_002557961.1|		BcT4_9877T1	Botci1|13657|BC1T_10167	Sclsc1|8366|SS1G_13789T0
PF00172									SNOT_06184																					Botci1|981|BC1T_12372
PF00172		Bauco1|464900|CE303797_13031	Clafu1|190369|scf7180000130322_G5780		Dotse1|21418|gm1.2558_g	Hyspu1|2714|NODE_166_length_614710_cov_26..g2454.t1		Mycgr3|36872|e_gw1.2.1276.1					Seppo1|39973|fgenesh1_pg.50_#_59			Aspcl1|5315|7000001156856769	Aspfl1|31948|7000001155799322		Aspfu1|5849|Afu4g14220_mRNA	Aspnid1|1234|AN11099			Aspor1|11889|AO090010000147_mRNA			Neofi1|328|7000001156961970
PF00172	AB05106.1, AB05242.1		Clafu1|188474|scf7180000130049_G8262	Cocsa1|343789|MIX3208_105_52, Cocsa1|124352|estExt_Genewise1.C_13_t20158, Cocsa1|358400|MIX17819_345_75		Hyspu1|1271|NODE_1220_length_910039_cov_26.g9002.t1, Hyspu1|6046|NODE_352_length_279204_cov_25..g4710.t1, Hyspu1|7442|NODE_44_length_893767_cov_26.1.g762.t1, Hyspu1|8220|NODE_48_length_91202_cov_26.19.g882.t1, Hyspu1|6864|NODE_424_length_168802_cov_27..g5280.t1	Lepmu1|266|Lema_T002660.1, Lepmu1|6852|Lema_T117970.1, Lepmu1|11520|Lema_T057720.1, Lepmu1|1817|Lema_T087730.1, Lepmu1|1999|Lema_T082310.1, Lepmu1|5757|Lema_T017310.1	Mycgr3|47832|e_gw1.9.4.1, Mycgr3|51018|e_gw1.13.3.1, Mycgr3|90362|fgenesh1_pg.C_chr_2000052	SNOT_02561, SNOT_05791, SNOT_04868	Pyrtt1|3829|PTTG_10611.1, Pyrtt1|8903|PTTG_17304.1, Pyrtt1|9714|PTTG_18319.1, Pyrtt1|6395|PTTG_13870.1, Pyrtt1|7606|PTTG_15529.1, Pyrtt1|8650|PTTG_16988.1	PTRG_03683, PTRG_04144, PTRG_06803, PTRG_09108, PTRG_12149, PTRG_06299, PTRG_00044	Sepmu1|131426|estExt_Genemark1.C_2_t20392, Sepmu1|134957|estExt_Genemark1.C_8_t10308, Sepmu1|154926|estExt_fgenesh1_pg.C_3_t10130	Seppo1|20752|gm1.6359_g, Seppo1|17075|gm1.2682_g	Settu1|184365|estExt_fgenesh1_pg.C_180046, Settu1|185084|estExt_fgenesh1_pg.C_290004, Settu1|171983|estExt_fgenesh1_pm.C_3_t10424, Settu1|93994|e_gw1.5.1119.1	CIHT_04900, CIHT_00034	Aspcl1|2991|7000001156845103, Aspcl1|3157|7000001156845905, Aspcl1|6686|7000001156877246, Aspcl1|4239|7000001156851319, Aspcl1|516|7000001156821835	Aspfl1|37631|7000001155807719, Aspfl1|37870|7000001155808371, Aspfl1|31729|7000001155832920, Aspfl1|35830|7000001155842424		Aspfu1|3408|Afu3g01410_mRNA, Aspfu1|1759|Afu2g01290_mRNA	Aspnid1|4865|AN6791, Aspnid1|5674|AN1036, Aspnid1|7744|AN2035, Aspnid1|8329|AN2547, Aspnid1|8830|AN3273	188817, 179079, 118598, 210217, 118662, 118617, 181803	A_niger_CBS_513_88_current_orf_trans_all|An11g05960, A_niger_CBS_513_88_current_orf_trans_all|An15g04140, A_niger_CBS_513_88_current_orf_trans_all|An15g07920, A_niger_CBS_513_88_current_orf_trans_all|An02g00450, A_niger_CBS_513_88_current_orf_trans_all|An15g02130, A_niger_CBS_513_88_current_orf_trans_all|An11g03920, A_niger_CBS_513_88_current_orf_trans_all|An04g10030, A_niger_CBS_513_88_current_o…	Aspor1|45|AO090009000052_mRNA, Aspor1|7282|AO090701000826_mRNA, Aspor1|9143|AO090020000186_mRNA, Aspor1|2486|AO090001000506_mRNA, Aspor1|9759|AO090038000086_mRNA	Aspte1|1417|ATET_07279, Aspte1|7009|ATET_03446, Aspte1|1797|ATET_07659, Aspte1|4106|ATET_09968, Aspte1|7137|ATET_03574	HCEG_00295T0	Neofi1|8654|7000001157003420, Neofi1|1280|7000001156966668	255935711|XP_002558882.1|, 255936535|XP_002559294.1|, 255941364|XP_002561451.1|, 255953379|XP_002567442.1|, 255953603|XP_002567554.1|	URET_02932	BcT4_5959T1, BcT4_7710T1, BcT4_6024T1	Botci1|11726|BC1T_09042, Botci1|14845|BC1T_02586, Botci1|1536|BC1T_13114, Botci1|2267|BC1T_13366	Sclsc1|13894|SS1G_06923T0, Sclsc1|14069|SS1G_07098T0, Sclsc1|4948|SS1G_11404T0, Sclsc1|6306|SS1G_01807T0, Sclsc1|6291|SS1G_01792T0, Sclsc1|8941|SS1G_02356T0, Sclsc1|10562|SS1G_03591T0
PF00172
PF00172				Cocsa1|96077|e_gw1.12.101.1				Mycgr3|97523|fgenesh1_pg.C_chr_13000283	SNOT_08422								Aspfl1|28153|7000001155815096			Aspnid1|10628|AN5294	133562	A_niger_CBS_513_88_current_orf_trans_all|An12g01600	Aspor1|8737|AO090020000671_mRNA	Aspte1|6263|ATET_02700
PF00172									SNOT_00141
PF00172									SNOT_00856
PF00172		Bauco1|158650|estExt_Genemark1.C_10_t10269		Cocsa1|138883|estExt_Genewise1Plus.C_4_t40306, Cocsa1|35975|fgenesh1_kg.5_#_634_#_Locus7404v1rpkm13.87		Hyspu1|11561|NODE_87_length_238556_cov_25.9.g1426.t1	Lepmu1|913|Lema_T009130.1		SNOT_02597		PTRG_01910, PTRG_01911			Settu1|91311|e_gw1.3.1283.1																Botci1|13268|BC1T_09952
PF00172						Hyspu1|8268|NODE_49_length_132602_cov_26.6.g909.t1			SNOT_00153, SNOT_11933								Aspfl1|35404|7000001155840253, Aspfl1|29479|7000001155795125		Aspfu1|3371|Afu3g01040_mRNA, Aspfu1|9618|Afu8g05750_mRNA, Aspfu1|2574|Afu2g10830_mRNA	Aspnid1|2769|AN7376, Aspnid1|1542|AN8103	173896, 173029, 49603	A_niger_CBS_513_88_current_orf_trans_all|An02g07550, A_niger_CBS_513_88_current_orf_trans_all|An02g02320	Aspor1|7175|AO090166000078_mRNA, Aspor1|3343|AO090003000733_mRNA	Aspte1|6967|ATET_03404		Neofi1|5840|7000001156989549			BcT4_5230T1	Botci1|270|BC1T_00271
PF00172									SNOT_14683																				BcT4_6831T1
PF00172				Cocsa1|110976|estExt_Genewise1.C_3_t30059		Hyspu1|3386|NODE_195_length_225089_cov_26..g2856.t1			SNOT_15627	Pyrtt1|7388|PTTG_15238.1	PTRG_05337			Settu1|168010|fgenesh1_kg.14_#_45_#_isotig04901
PF00172	AB02574.1, AB06002.1, AB08086.1, AB07176.1	Bauco1|143830|estExt_fgenesh1_pm.C_150354, Bauco1|72296|e_gw1.8.866.1, Bauco1|125144|fgenesh1_pm.11_#_135, Bauco1|37712|fgenesh1_kg.12_#_267_#_Locus2130v3rpkm5.45_PRE	Clafu1|189845|scf7180000130295_G13092, Clafu1|191825|scf7180000130458_G10331	Cocsa1|257358|CE52799_7756, Cocsa1|224599|CE20040_16112, Cocsa1|132861|estExt_Genewise1Plus.C_1_t70099	Dotse1|142155|estExt_Genewise1.C_1_t20433, Dotse1|72086|estExt_fgenesh1_kg.C_5_t20083	Hyspu1|7943|NODE_46_length_156609_cov_26.7.g785.t1	Lepmu1|11818|Lema_T060700.1, Lepmu1|12288|Lema_T065400.1, Lepmu1|4363|Lema_T100350.1	Mycgr3|41082|e_gw1.4.191.1, Mycgr3|74261|estExt_Genewise1Plus.C_chr_71052	SNOT_01128, SNOT_03926, SNOT_07976	Pyrtt1|11360|PTTG_00981.1, Pyrtt1|5125|PTTG_12240.1, Pyrtt1|11583|PTTG_02050.1, Pyrtt1|1794|PTTG_07986.1	PTRG_03730, PTRG_08698, PTRG_02333	Sepmu1|151642|estExt_fgenesh1_kg.C_100366, Sepmu1|141012|fgenesh1_pm.4_#_475	Seppo1|112319|e_gw1.131.2.1, Seppo1|15151|gm1.758_g	Settu1|166150|fgenesh1_kg.9_#_13_#_isotig04917, Settu1|129104|estExt_Genewise1.C_15_t10031, Settu1|156190|fgenesh1_pm.6_#_33	CIHT_06174	Aspcl1|270|7000001156820561, Aspcl1|916|7000001156824797, Aspcl1|3554|7000001156847865	Aspfl1|37755|7000001155809052, Aspfl1|30622|7000001155813404, Aspfl1|33707|7000001155790236		Aspfu1|2583|Afu2g10910_mRNA, Aspfu1|9040|Afu7g06390_mRNA, Aspfu1|9764|Afu8g07240_mRNA	Aspnid1|2675|AN3515, Aspnid1|4390|AN5917	46933	A_niger_CBS_513_88_current_orf_trans_all|An02g02810	Aspor1|10456|AO090011000538_mRNA, Aspor1|11237|AO090103000130_mRNA, Aspor1|9642|AO090038000233_mRNA	Aspte1|4590|ATET_01028, Aspte1|5048|ATET_01486			255948072|XP_002564803.1|, 255950512|XP_002566023.1|, 255945963|XP_002563749.1|	URET_00227	BcT4_2085T1	Botci1|3299|BC1T_03914	Sclsc1|4440|SS1G_10896T0
PF00172										Pyrtt1|5338|PTTG_12506.1	PTRG_09769											A_niger_CBS_513_88_current_orf_trans_all|An06g01970					255947922|XP_002564728.1|
PF00172	AB00343.1			Cocsa1|78506|e_gw1.1.2536.1					SNOT_00440	Pyrtt1|6162|PTTG_13538.1
PF00172										Pyrtt1|4695|PTTG_11694.1
PF00172												Sepmu1|105719|fgenesh1_pg.2_#_525	Seppo1|29315|fgenesh1_kg.4_#_45_#_isotig04314				Aspfl1|36386|7000001155819413, Aspfl1|34060|7000001155847230		Aspfu1|6791|Afu5g10040_mRNA	Aspnid1|2271|AN3863, Aspnid1|5627|AN1077	130917	A_niger_CBS_513_88_current_orf_trans_all|An08g09490, A_niger_CBS_513_88_current_orf_trans_all|An16g02280	Aspor1|5336|AO090026000412_mRNA, Aspor1|1824|AO090005000235_mRNA	Aspte1|4399|ATET_10261		Neofi1|6891|7000001156994655, Neofi1|8851|7000001157004425
PF00172												Sepmu1|147409|estExt_fgenesh1_kg.C_2_t20032
PF00172			Clafu1|192004|scf7180000130502_G1776									Sepmu1|151177|estExt_fgenesh1_kg.C_90294	Seppo1|18734|gm1.4341_g				Aspfl1|36066|7000001155818795		Aspfu1|7469|Afu6g03010_mRNA	Aspnid1|1053|AN11112, Aspnid1|1052|AN11118	186700	A_niger_CBS_513_88_current_orf_trans_all|An12g07370	Aspor1|5016|AO090026000783_mRNA, Aspor1|5017|AO090026000782_mRNA	Aspte1|1287|ATET_07149		Neofi1|9280|7000001157006530			BcT4_8802T1	Botci1|6753|BC1T_05319
PF00172												Sepmu1|153830|estExt_fgenesh1_pg.C_2_t10012			CIHT_08039	Aspcl1|73|7000001156819576	Aspfl1|36777|7000001155818475		Aspfu1|9505|Afu8g04550_mRNA	Aspnid1|7105|AN10197	129172	A_niger_CBS_513_88_current_orf_trans_all|An16g08440	Aspor1|4348|AO090023000329_mRNA	Aspte1|79|ATET_00079		Neofi1|5724|7000001156988958	255945303|XP_002563419.1|	URET_01525
PF00172		Bauco1|27768|fgenesh1_pg.13_#_380	Clafu1|197320|scf7180000130987_G5025	Cocsa1|150909|estExt_Genewise1Plus.C_14_t30062				Mycgr3|39259|e_gw1.3.1231.1				Sepmu1|16250|gw1.9.531.1	Seppo1|61543|gw1.12.41.1			Aspcl1|6412|7000001156875884	Aspfl1|31030|7000001155831068		Aspfu1|7669|Afu6g05010_mRNA	Aspnid1|2303|AN3835		A_niger_CBS_513_88_current_orf_trans_all|An15g00300	Aspor1|7963|AO090701000036_mRNA	Aspte1|9244|ATET_05681		Neofi1|9498|7000001157007586	255931509|XP_002557311.1|
PF00172													Seppo1|86919|gw1.58.169.1
PF00172	AB08073.1	Bauco1|121449|fgenesh1_pm.5_#_24, Bauco1|65816|e_gw1.3.835.1				Hyspu1|2468|NODE_150_length_92371_cov_26.6.g2245.t1	Lepmu1|12237|Lema_T064890.1		SNOT_03852	Pyrtt1|5112|PTTG_12227.1	PTRG_08710			Settu1|100338|e_gw1.9.435.1		Aspcl1|2758|7000001156843970	Aspfl1|27843|7000001155804288		Aspfu1|7069|Afu5g12930_mRNA	Aspnid1|4928|AN6846	184567	A_niger_CBS_513_88_current_orf_trans_all|An14g06270	Aspor1|8437|AO090120000415_mRNA	Aspte1|5545|ATET_01982		Neofi1|6599|7000001156993188	255954249|XP_002567877.1|, 255946586|XP_002564060.1|
PF00172
PF00172	AB03786.1			Cocsa1|193025|estExt_fgenesh1_pg.C_140015			Lepmu1|1634|Lema_T076590.1			Pyrtt1|4991|PTTG_12083.1				Settu1|147305|estExt_Genewise1Plus.C_12_t30141		Aspcl1|6374|7000001156875632			Aspfu1|3241|Afu2g17710_mRNA					Aspte1|8052|ATET_04489		Neofi1|8448|7000001157002438
PF00172								Mycgr3|28261|gw1.9.1074.1						Settu1|147308|estExt_Genewise1Plus.C_12_t30144			Aspfl1|31417|7000001155832046, Aspfl1|32964|7000001155824435			Aspnid1|857|AN4343	35661, 38096	A_niger_CBS_513_88_current_orf_trans_all|An14g01255, A_niger_CBS_513_88_current_orf_trans_all|An08g07930, A_niger_CBS_513_88_current_orf_trans_all|An01g11260	Aspor1|4550|AO090023000558_mRNA, Aspor1|7598|AO090701000454_mRNA	Aspte1|3285|ATET_09147, Aspte1|2362|ATET_08224, Aspte1|6979|ATET_03416, Aspte1|160|ATET_00160		Neofi1|8684|7000001157003588	255935725|XP_002558889.1|
PF00172	AB06876.1	Bauco1|472790|CE311687_4666	Clafu1|184750|scf7180000127302_G149		Dotse1|21906|gm1.3046_g		Lepmu1|9553|Lema_T043720.1					Sepmu1|80987|estExt_Genewise1.C_2_t50338	Seppo1|107268|e_gw1.64.145.1	Settu1|155577|fgenesh1_pm.4_#_522, Settu1|155581|fgenesh1_pm.4_#_526			Aspfl1|31686|7000001155831079		Aspfu1|9776|Afu8g07350_mRNA, Aspfu1|9777|Afu8g07360_mRNA	Aspnid1|3544|AN11002, Aspnid1|3543|AN11003	191468, 44470	A_niger_CBS_513_88_current_orf_trans_all|An03g04760	Aspor1|7324|AO090701000777_mRNA, Aspor1|7325|AO090701000776_mRNA	Aspte1|2357|ATET_08219		Neofi1|6017|7000001156990354	255938243|XP_002559892.1|, 255938245|XP_002559893.1|		BcT4_7940T1	Botci1|9831|BC1T_01481
PF00172	AB00707.1						Lepmu1|8761|Lema_T035800.1		SNOT_08534	Pyrtt1|11021|PTTG_19989.1
PF00172	AB05151.1			Cocsa1|89744|e_gw1.7.1030.1					SNOT_13154	Pyrtt1|8857|PTTG_17258.1	PTRG_06698
PF00172
PF00172	AB02034.1			Cocsa1|109990|estExt_Genewise1.C_2_t60074			Lepmu1|3206|Lema_T096730.1							Settu1|37586|fgenesh1_pg.12_#_388	CIHT_01387	Aspcl1|646|7000001156822531	Aspfl1|32992|7000001155822973		Aspfu1|4493|Afu3g13600_mRNA, Aspfu1|6031|Afu5g01272_mRNA	Aspnid1|1220|AN11093	120862	A_niger_CBS_513_88_current_orf_trans_all|An14g07360	Aspor1|4578|AO090023000587_mRNA	Aspte1|5354|ATET_01792		Neofi1|3978|7000001156980205, Neofi1|1995|7000001156970327		URET_01091	BcT4_8110T1	Botci1|11220|BC1T_01712	Sclsc1|13226|SS1G_06255T0
PF00172	AB01917.1								SNOT_06678					Settu1|39863|fgenesh1_pg.22_#_92			Aspfl1|31222|7000001155831545						Aspor1|7783|AO090701000242_mRNA	Aspte1|2541|ATET_08403
PF00172				Cocsa1|200210|estExt_fgenesh1_pm.C_8_t10286										Settu1|80567|gw1.5.1654.1										Aspte1|5813|ATET_02250			255935287|XP_002558670.1|
PF00172	AB02738.1, AB08398.1		Clafu1|190046|scf7180000130309_G2772	Cocsa1|169754|fgenesh1_pm.4_#_713			Lepmu1|923|Lema_T009230.1		SNOT_04869, SNOT_03210					Settu1|90980|e_gw1.3.2682.1	CIHT_05806	Aspcl1|191|7000001156820167	Aspfl1|31433|7000001155832111		Aspfu1|9623|Afu8g05800_mRNA, Aspfu1|3316|Afu3g00490_mRNA			A_niger_CBS_513_88_current_orf_trans_all|An11g09040	Aspor1|7584|AO090701000468_mRNA	Aspte1|4343|ATET_10205, Aspte1|7095|ATET_03532		Neofi1|5843|7000001156989562, Neofi1|8527|7000001157002814		URET_05425, URET_06017
PF00172				Cocsa1|31658|fgenesh1_pg.21_#_52											CIHT_00217				Aspfu1|5946|Afu5g00435_mRNA		122081	A_niger_CBS_513_88_current_orf_trans_all|An03g05850	Aspor1|4026|AO090003001529_mRNA				255940636|XP_002561087.1|, 255930062|XP_002556592.1|	URET_07036
PF00172															CIHT_04594	Aspcl1|3681|7000001156848512	Aspfl1|27295|7000001155835718		Aspfu1|7790|Afu6g07130_mRNA	Aspnid1|9991|AN5182	209327	A_niger_CBS_513_88_current_orf_trans_all|An07g09400	Aspor1|6486|AO090012000936_mRNA	Aspte1|7281|ATET_03718	HCEG_00534T0	Neofi1|9618|7000001157008250	255943237|XP_002562387.1|	URET_02776		Botci1|11763|BC1T_08040	Sclsc1|4607|SS1G_11063T0
PF00172	AB07753.1	Bauco1|144755|gm1.717_g	Clafu1|187771|scf7180000129466_G1433	Cocsa1|39033|fgenesh1_kg.12_#_17_#_Locus14954v1rpkm5.61	Dotse1|68690|estExt_fgenesh1_kg.C_1_t30376	Hyspu1|143|NODE_10602_length_132518_cov_2.g11594.t1	Lepmu1|10246|Lema_T055750.1	Mycgr3|21114|gw1.1.2144.1	SNOT_07225	Pyrtt1|9513|PTTG_18068.1	PTRG_00677	Sepmu1|58312|estExt_Genewise1Plus.C_1_t80124	Seppo1|17716|gm1.3323_g	Settu1|122692|estExt_Genewise1.C_7_t30324	CIHT_04659, CIHT_05186	Aspcl1|7478|7000001156881345, Aspcl1|7476|7000001156881336	Aspfl1|25951|7000001155854113		Aspfu1|930|Afu1g10650_mRNA, Aspfu1|931|Afu1g10660_mRNA	Aspnid1|5477|AN1213	175686, 122329	A_niger_CBS_513_88_current_orf_trans_all|An08g02730, A_niger_CBS_513_88_current_orf_trans_all|An08g02760	Aspor1|9538|AO090038000354_mRNA, Aspor1|9539|AO090038000353_mRNA	Aspte1|257|ATET_00257, Aspte1|258|ATET_00258	HCEG_02160T0	Neofi1|2869|7000001156974724	255940046|XP_002560792.1|, 255940058|XP_002560798.1|	URET_03395, URET_07027	BcT4_4330T1	Botci1|5351|BC1T_04600, Botci1|5350|BC1T_04599	Sclsc1|13564|SS1G_06593T0	Tubme1|1084|GSTUMT00002368001
PF00172															CIHT_05113				Aspfu1|786|Afu1g09190_mRNA	Aspnid1|5308|AN1368	208461	A_niger_CBS_513_88_current_orf_trans_all|An08g00710	Aspor1|638|AO090005001610_mRNA	Aspte1|2681|ATET_08543	HCEG_08020T0			URET_05754
PF00172															CIHT_06266	Aspcl1|6707|7000001156877375	Aspfl1|36972|7000001155827796		Aspfu1|7364|Afu6g01960_mRNA	Aspnid1|1160|AN8666	134540	A_niger_CBS_513_88_current_orf_trans_all|An12g09020	Aspor1|421|AO090009000500_mRNA	Aspte1|1403|ATET_07265	HCEG_09138T0			URET_06021
PF00172															CIHT_06920	Aspcl1|8069|7000001156884357	Aspfl1|29250|7000001155794731		Aspfu1|339|Afu1g03650_mRNA	Aspnid1|2084|AN4026	56791	A_niger_CBS_513_88_current_orf_trans_all|An18g04060	Aspor1|3552|AO090003000980_mRNA	Aspte1|7407|ATET_03844		Neofi1|3457|7000001156977701	255940674|XP_002561106.1|	URET_01807
PF00172															CIHT_07920		Aspfl1|26590|7000001155836240						Aspor1|5839|AO090012000167_mRNA	Aspte1|9655|ATET_06092
PF00172																									HCEG_02248T0	Neofi1|2174|7000001156971218		URET_03447
PF00172								Mycgr3|50246|e_gw1.12.528.1							CIHT_09044	Aspcl1|7666|7000001156882318	Aspfl1|35357|7000001155850208		Aspfu1|742|Afu1g08765_mRNA, Aspfu1|743|Afu1g08770_mRNA	Aspnid1|5264|AN1402	127559, 38677	A_niger_CBS_513_88_current_orf_trans_all|An08g00025	Aspor1|602|AO090005001651_mRNA	Aspte1|2630|ATET_08492	HCEG_07961T0		255939552|XP_002560545.1|	URET_05691	BcT4_2354T1		Sclsc1|10776|SS1G_03805T0
PF00172																Aspcl1|7405|7000001156880936	Aspfl1|25884|7000001155853985		Aspfu1|1016|Afu1g11520_mRNA			A_niger_CBS_513_88_current_orf_trans_all|An08g03650	Aspor1|9609|AO090038000271_mRNA	Aspte1|344|ATET_00344	HCEG_02598T0			URET_05873
PF00172																	Aspfl1|36366|7000001155819366		Aspfu1|2690|Afu2g12070_mRNA	Aspnid1|4041|AN6218	174497	A_niger_CBS_513_88_current_orf_trans_all|An02g04150, A_niger_CBS_513_88_current_orf_trans_all|An02g04140	Aspor1|5313|AO090026000438_mRNA	Aspte1|4706|ATET_01144
PF00172
PF00172																				Aspnid1|8166|AN12120		A_niger_CBS_513_88_current_orf_trans_all|An02g00957					255933299|XP_002558120.1|
PF00172																	Aspfl1|26729|7000001155836546		Aspfu1|3013|Afu2g15340_mRNA	Aspnid1|3428|AN7592		A_niger_CBS_513_88_current_orf_trans_all|An09g03600	Aspor1|5970|AO090012000321_mRNA	Aspte1|2022|ATET_07884
PF00172																Aspcl1|1550|7000001156828088				Aspnid1|2457|AN3699	36588	A_niger_CBS_513_88_current_orf_trans_all|An02g00010		Aspte1|1255|ATET_07117
PF00172																Aspcl1|1587|7000001156828299			Aspfu1|3647|Afu3g03900_mRNA	Aspnid1|1031|AN8774	122657	A_niger_CBS_513_88_current_orf_trans_all|An12g02400		Aspte1|2976|ATET_08838
PF00172																Aspcl1|1631|7000001156838189	Aspfl1|32433|7000001155798871		Aspfu1|9412|Afu8g02640_mRNA	Aspnid1|6999|AN8894			Aspor1|11370|AO090010000755_mRNA	Aspte1|4496|ATET_10358
PF00172																Aspcl1|1672|7000001156838396, Aspcl1|1671|7000001156838390, Aspcl1|8207|7000001156885058			Aspfu1|4607|Afu3g14750_mRNA							Neofi1|3852|7000001156979587
PF00172																	Aspfl1|32332|7000001155800417, Aspfl1|26446|7000001155835761			Aspnid1|4116|AN6154			Aspor1|5705|AO090012000004_mRNA	Aspte1|2909|ATET_08771
PF00172																Aspcl1|1784|7000001156838929				Aspnid1|9574|AN8298				Aspte1|7012|ATET_03449		Neofi1|5456|7000001156987635
PF00172																	Aspfl1|32053|7000001155798835		Aspfu1|6764|Afu5g09740_mRNA	Aspnid1|9842|AN8535		A_niger_CBS_513_88_current_orf_trans_all|An13g02400	Aspor1|11727|AO090010000334_mRNA	Aspte1|3286|ATET_09148
PF00172	AB05245.1															Aspcl1|1758|7000001156838794	Aspfl1|25653|7000001155853386						Aspor1|2190|AO090001000171_mRNA			Neofi1|6613|7000001156993263	255945659|XP_002563597.1|, 255954039|XP_002567772.1|
PF00172																Aspcl1|2841|7000001156844387	Aspfl1|27249|7000001155834051		Aspfu1|7152|Afu5g13790_mRNA	Aspnid1|8802|AN3300	123330	A_niger_CBS_513_88_current_orf_trans_all|An04g04690	Aspor1|6439|AO090012000885_mRNA
PF00172																Aspcl1|2873|7000001156844538	Aspfl1|25692|7000001155853466			Aspnid1|9506|AN2673	41900	A_niger_CBS_513_88_current_orf_trans_all|An14g05670					255946425|XP_002563980.1|	URET_02965
PF00172																Aspcl1|2881|7000001156844573	Aspfl1|31958|7000001155799352		Aspfu1|7198|Afu5g14290_mRNA		120084, 43132	A_niger_CBS_513_88_current_orf_trans_all|An08g10880, A_niger_CBS_513_88_current_orf_trans_all|An09g06210	Aspor1|11881|AO090010000159_mRNA	Aspte1|4107|ATET_09969, Aspte1|7730|ATET_04167		Neofi1|6446|7000001156992441
PF00172																	Aspfl1|28047|7000001155803374			Aspnid1|2376|AN3768	209619	A_niger_CBS_513_88_current_orf_trans_all|An07g05640	Aspor1|8631|AO090113000141_mRNA	Aspte1|951|ATET_00951
PF00172																Aspcl1|3028|7000001156845267	Aspfl1|34212|7000001155847714		Aspfu1|3530|Afu3g02680_mRNA				Aspor1|1680|AO090005000401_mRNA	Aspte1|9978|ATET_06415
PF00172																	Aspfl1|34007|7000001155847051		Aspfu1|8876|Afu7g04740_mRNA	Aspnid1|2377|AN10467		A_niger_CBS_513_88_current_orf_trans_all|An13g01290		Aspte1|7924|ATET_04361					BcT4_6559T1	Botci1|9049|BC1T_06443
PF00172																				Aspnid1|10443|AN5464				Aspte1|2615|ATET_08477, Aspte1|2730|ATET_08592			255952532|XP_002567019.1|
PF00172																	Aspfl1|34016|7000001155846467		Aspfu1|8883|Afu7g04820_mRNA	Aspnid1|2375|AN3769	133306	A_niger_CBS_513_88_current_orf_trans_all|An13g01420	Aspor1|1868|AO090005000179_mRNA	Aspte1|7934|ATET_04371
PF00172																Aspcl1|3719|7000001156848688	Aspfl1|38008|7000001155807019		Aspfu1|2160|Afu2g05380_mRNA	Aspnid1|3326|AN7507				Aspte1|10291|ATET_06728			255947816|XP_002564675.1|, 255948340|XP_002564937.1|
PF00172																Aspcl1|3918|7000001156849685
PF00172																			Aspfu1|8702|Afu7g01960_mRNA	Aspnid1|8554|AN11165	189824	A_niger_CBS_513_88_current_orf_trans_all|An12g00680		Aspte1|5387|ATET_01825			255955013|XP_002568259.1|, 255931441|XP_002557277.1|		BcT4_6788T1		Sclsc1|8832|SS1G_02247T0
PF00172																Aspcl1|609|7000001156822345, Aspcl1|4337|7000001156851900, Aspcl1|4338|7000001156851908	Aspfl1|28773|7000001155793662, Aspfl1|26135|7000001155852861, Aspfl1|26136|7000001155852866		Aspfu1|8687|Afu7g01810_mRNA	Aspnid1|2963|AN10906, Aspnid1|8508|AN11185, Aspnid1|8509|AN11169	128821, 124413	A_niger_CBS_513_88_current_orf_trans_all|An04g09760, A_niger_CBS_513_88_current_orf_trans_all|An12g00830, A_niger_CBS_513_88_current_orf_trans_all|An12g00840	Aspor1|4019|AO090003001521_mRNA, Aspor1|9369|AO090038000555_mRNA	Aspte1|5373|ATET_01811, Aspte1|5374|ATET_01812		Neofi1|5017|7000001156985368	255955109|XP_002568307.1|, 255955111|XP_002568308.1|
PF00172																	Aspfl1|34347|7000001155845636		Aspfu1|8583|Afu7g00770_mRNA	Aspnid1|9386|AN2782
PF00172																Aspcl1|484|7000001156821654	Aspfl1|35845|7000001155842840		Aspfu1|6181|Afu5g02800_mRNA	Aspnid1|1571|AN8129	37273	A_niger_CBS_513_88_current_orf_trans_all|An02g09780	Aspor1|6717|AO090102000477_mRNA	Aspte1|3387|ATET_09249	HCEG_08567T0		255956191|XP_002568848.1|
PF00172																	Aspfl1|29015|7000001155793460		Aspfu1|5437|Afu4g09860_mRNA	Aspnid1|8179|AN2422, Aspnid1|9382|AN2785	57320	A_niger_CBS_513_88_current_orf_trans_all|An04g07190	Aspor1|3778|AO090003001246_mRNA, Aspor1|5514|AO090026000205_mRNA	Aspte1|757|ATET_00757		Neofi1|736|7000001156964009	255948734|XP_002565134.1|, 255932489|XP_002557801.1|		BcT4_9892T1		Sclsc1|8656|SS1G_14079T0
PF00172																Aspcl1|4935|7000001156854824	Aspfl1|29042|7000001155794308		Aspfu1|5463|Afu4g10120_mRNA		57330	A_niger_CBS_513_88_current_orf_trans_all|An04g06940	Aspor1|3752|AO090003001211_mRNA	Aspte1|725|ATET_00725
PF00172																Aspcl1|528|7000001156821907	Aspfl1|36669|7000001155820133			Aspnid1|10393|AN5510	134257	A_niger_CBS_513_88_current_orf_trans_all|An07g01690	Aspor1|10987|AO090103000422_mRNA
PF00172																Aspcl1|5426|7000001156868994			Aspfu1|3777|Afu3g06290_mRNA	Aspnid1|409|AN4744	48140	A_niger_CBS_513_88_current_orf_trans_all|An11g10050		Aspte1|2938|ATET_08800			255945013|XP_002563274.1|
PF00172																	Aspfl1|26299|7000001155826122, Aspfl1|29601|7000001155795379		Aspfu1|4196|Afu3g10550_mRNA, Aspfu1|4197|Afu3g10560_mRNA	Aspnid1|184|AN4933	183991	A_niger_CBS_513_88_current_orf_trans_all|An16g04530		Aspte1|8148|ATET_04585
PF00172																			Aspfu1|4359|Afu3g12230_mRNA
PF00172																	Aspfl1|28911|7000001155793447		Aspfu1|6070|Afu5g01700_mRNA	Aspnid1|1513|AN8079		A_niger_CBS_513_88_current_orf_trans_all|An16g01020	Aspor1|3881|AO090003001363_mRNA	Aspte1|3924|ATET_09786
PF00172																	Aspfl1|31446|7000001155831110		Aspfu1|4591|Afu3g14600_mRNA	Aspnid1|8312|AN11962	43473	A_niger_CBS_513_88_current_orf_trans_all|An09g01540	Aspor1|7572|AO090701000482_mRNA	Aspte1|7082|ATET_03519
PF00172						Hyspu1|6465|NODE_396_length_76853_cov_25.1.g5026.t1										Aspcl1|6231|7000001156873396	Aspfl1|28753|7000001155793619, Aspfl1|26535|7000001155836029		Aspfu1|7480|Afu6g03110_mRNA		120801	A_niger_CBS_513_88_current_orf_trans_all|An16g06780	Aspor1|5784|AO090012000105_mRNA				255937005|XP_002559529.1|
PF00172																								Aspte1|2554|ATET_08416
PF00172																Aspcl1|6306|7000001156875295, Aspcl1|6305|7000001156875290			Aspfu1|4758|Afu4g01010_mRNA	Aspnid1|8890|AN3217	49807	A_niger_CBS_513_88_current_orf_trans_all|An18g01840	Aspor1|3897|AO090003001379_mRNA	Aspte1|1461|ATET_07323		Neofi1|110|7000001156960884	255933572|XP_002558165.1|
PF00172																Aspcl1|6577|7000001156876695	Aspfl1|25625|7000001155853287				42345	A_niger_CBS_513_88_current_orf_trans_all|An04g06290				Neofi1|9624|7000001157008273
PF00172																	Aspfl1|27575|7000001155803829		Aspfu1|7399|Afu6g02330_mRNA	Aspnid1|1130|AN8694	53946		Aspor1|8183|AO090120000115_mRNA	Aspte1|1357|ATET_07219	HCEG_08272T0		255950978|XP_002566256.1|	URET_04492
PF00172																	Aspfl1|36956|7000001155827405		Aspfu1|7352|Afu6g01840_mRNA	Aspnid1|1196|AN8636	53918	A_niger_CBS_513_88_current_orf_trans_all|An12g09580	Aspor1|436|AO090009000520_mRNA	Aspte1|1415|ATET_07277
PF00172																	Aspfl1|26707|7000001155835155					A_niger_CBS_513_88_current_orf_trans_all|An05g01040
PF00172																Aspcl1|7782|7000001156882918			Aspfu1|9769|Afu8g07280_mRNA	Aspnid1|10619|AN10659		A_niger_CBS_513_88_current_orf_trans_all|An01g00260		Aspte1|4456|ATET_10318					BcT4_1944T1	Botci1|4829|BC1T_15241
PF00172																Aspcl1|8261|7000001156885335	Aspfl1|28981|7000001155793452		Aspfu1|138|Afu1g01590_mRNA	Aspnid1|866|AN10550, Aspnid1|6374|AN0388	194806	A_niger_CBS_513_88_current_orf_trans_all|An04g08600		Aspte1|8472|ATET_04909		Neofi1|3660|7000001156978696	255950766|XP_002566150.1|
PF00172																	Aspfl1|28979|7000001155794159		Aspfu1|135|Afu1g01560_mRNA		131561	A_niger_CBS_513_88_current_orf_trans_all|An04g08620	Aspor1|3818|AO090003001294_mRNA	Aspte1|8474|ATET_04911
PF00172				Cocsa1|139008|estExt_Genewise1Plus.C_5_t10018										Settu1|81226|gw1.3.2529.1	CIHT_03254, CIHT_03255	Aspcl1|8355|7000001156885817	Aspfl1|37540|7000001155807430, Aspfl1|30930|7000001155812900			Aspnid1|9389|AN2780, Aspnid1|4454|AN5859	42507	A_niger_CBS_513_88_current_orf_trans_all|An05g00720	Aspor1|9832|AO090138000201_mRNA, Aspor1|10754|AO090011000890_mRNA	Aspte1|3791|ATET_09653			255935749|XP_002558901.1|	URET_00846				Tubme1|5561|GSTUMT00009120001
PF00172																Aspcl1|8543|7000001156886783			Aspfu1|3452|Afu3g01880_mRNA	Aspnid1|8835|AN3269						Neofi1|8711|7000001157003718	255953605|XP_002567555.1|
PF00172																Aspcl1|8557|7000001156886861	Aspfl1|28138|7000001155815048			Aspnid1|7844|AN10262	39100		Aspor1|4327|AO090023000305_mRNA	Aspte1|9512|ATET_05949		Neofi1|9920|7000001157009726	255946491|XP_002564013.1|		BcT4_899T1	Botci1|16328|BC1T_12677						PGUT_00013			Cante1|92616|fgenesh2_pg.00008_#_171		294654403|XP_456458.2|				Picst3|68010|estExt_fgenesh1_pg.C_chr_6.10116
PF00172			Clafu1|190338|scf7180000130321_G1743												CIHT_01565	Aspcl1|8637|7000001156887264	Aspfl1|37667|7000001155807840		Aspfu1|7871|Afu6g07950_mRNA	Aspnid1|1916|AN4175, Aspnid1|8067|AN2324	208716	A_niger_CBS_513_88_current_orf_trans_all|An11g02870	Aspor1|9727|AO090038000124_mRNA, Aspor1|2833|AO090003000139_mRNA, Aspor1|9726|AO090038000125_mRNA, Aspor1|9728|AO090038000123_mRNA	Aspte1|9428|ATET_05865		Neofi1|9705|7000001157008682	255939980|XP_002560759.1|, 255940920|XP_002561229.1|	URET_01251
PF00172																Aspcl1|8733|7000001156887746			Aspfu1|7927|Afu6g08540_mRNA	Aspnid1|2210|AN3911		A_niger_CBS_513_88_current_orf_trans_all|An11g01490		Aspte1|9360|ATET_05797			255932985|XP_002557963.1|
PF00172																	Aspfl1|32695|7000001155822949		Aspfu1|8087|Afu6g10140_mRNA	Aspnid1|2981|AN7189	130472	A_niger_CBS_513_88_current_orf_trans_all|An11g01060	Aspor1|4285|AO090023000255_mRNA	Aspte1|6054|ATET_02491
PF00172																Aspcl1|8804|7000001156888118	Aspfl1|26576|7000001155836189		Aspfu1|8156|Afu6g10850_mRNA	Aspnid1|3835|AN6392	133158	A_niger_CBS_513_88_current_orf_trans_all|An02g07170	Aspor1|5825|AO090012000153_mRNA	Aspte1|4470|ATET_10332			255948894|XP_002565214.1|
PF00172																			Aspfu1|9732|Afu8g06930_mRNA	Aspnid1|1247|AN8590				Aspte1|2980|ATET_08842
PF00172																	Aspfl1|33487|7000001155789153		Aspfu1|8433|Afu6g13770_mRNA	Aspnid1|10520|AN5390	177656	A_niger_CBS_513_88_current_orf_trans_all|An08g08340	Aspor1|11028|AO090103000377_mRNA	Aspte1|7025|ATET_03462
PF00172						Hyspu1|10573|NODE_714_length_240679_cov_27..g7523.t1											Aspfl1|25576|7000001155853110			Aspnid1|3649|AN7776			Aspor1|2115|AO090001000090_mRNA				255943933|XP_002562734.1|, 255932483|XP_002557798.1|		BcT4_3559T1	Botci1|15144|BC1T_10974	Sclsc1|5161|SS1G_11617T0
PF00172																	Aspfl1|25608|7000001155853212					A_niger_CBS_513_88_current_orf_trans_all|An16g00150										Tubme1|2787|GSTUMT00005621001
PF00172							Lepmu1|1262|Lema_T012620.1, Lepmu1|437|Lema_T004370.1		SNOT_07257								Aspfl1|25752|7000001155853646		Aspfu1|6636|Afu5g08440_mRNA		194089, 126686	A_niger_CBS_513_88_current_orf_trans_all|An03g01870, A_niger_CBS_513_88_current_orf_trans_all|An11g05900	Aspor1|2280|AO090001000271_mRNA, Aspor1|2281|AO090001000272_mRNA	Aspte1|6037|ATET_02474					BcT4_1477T1	Botci1|5219|BC1T_15285	Sclsc1|5256|SS1G_12039T0
PF00172																	Aspfl1|25838|7000001155853880			Aspnid1|3171|AN12064	37555	A_niger_CBS_513_88_current_orf_trans_all|An11g00290, A_niger_CBS_513_88_current_orf_trans_all|An02g13700	Aspor1|2366|AO090001000372_mRNA	Aspte1|919|ATET_00919								Tubme1|2654|GSTUMT00000482001
PF00172																	Aspfl1|26168|7000001155854689		Aspfu1|8721|Afu7g02150_mRNA	Aspnid1|8571|AN9096	225707	A_niger_CBS_513_88_current_orf_trans_all|An12g00500	Aspor1|9336|AO090038000593_mRNA	Aspte1|5411|ATET_01849			255954953|XP_002568229.1|
PF00172																	Aspfl1|26445|7000001155835756, Aspfl1|26444|7000001155835747			Aspnid1|4890|AN11986	35640	A_niger_CBS_513_88_current_orf_trans_all|An01g11510	Aspor1|5704|AO090012000003_mRNA	Aspte1|6367|ATET_02804			255931037|XP_002557075.1|
PF00172																					39009	A_niger_CBS_513_88_current_orf_trans_all|An11g04050							BcT4_1479T1	Botci1|8668|BC1T_16219
PF00172									SNOT_15159								Aspfl1|28181|7000001155814914, Aspfl1|26554|7000001155836112		Aspfu1|9347|Afu8g01990_mRNA	Aspnid1|9512|AN2667	35652, 39358, 179975	A_niger_CBS_513_88_current_orf_trans_all|An01g11370, A_niger_CBS_513_88_current_orf_trans_all|An11g08930, A_niger_CBS_513_88_current_orf_trans_all|An07g01280	Aspor1|5803|AO090012000128_mRNA, Aspor1|8764|AO090020000636_mRNA	Aspte1|3975|ATET_09837		Neofi1|129|7000001156960973, Neofi1|5563|7000001156988133	255956405|XP_002568955.1|		BcT4_7691T1	Botci1|14818|BC1T_02559, Botci1|14817|BC1T_02558
PF00172																	Aspfl1|26705|7000001155836479			Aspnid1|6811|AN0007
PF00172																	Aspfl1|26813|7000001155835236											URET_01039		Botci1|12701|BC1T_02136
PF00172																	Aspfl1|27611|7000001155803895						Aspor1|8218|AO090120000160_mRNA, Aspor1|8219|AO090120000161_mRNA
PF00172																	Aspfl1|27959|7000001155804518						Aspor1|8546|AO090113000043_mRNA	Aspte1|8255|ATET_04692
PF00172																						A_niger_CBS_513_88_current_orf_trans_all|An16g03840	Aspor1|8686|AO090113000204_mRNA
PF00172										Pyrtt1|5490|PTTG_12689.1				Settu1|26474|gm1.8600_g			Aspfl1|28112|7000001155814549			Aspnid1|539|AN4626			Aspor1|7205|AO090166000118_mRNA	Aspte1|897|ATET_00897			255940816|XP_002561177.1|		BcT4_6839T1	Botci1|4953|BC1T_15540	Sclsc1|8247|SS1G_13670T0
PF00172																	Aspfl1|28168|7000001155815160					A_niger_CBS_513_88_current_orf_trans_all|An14g02410
PF00172											PTRG_05260						Aspfl1|28403|7000001155815732						Aspor1|8973|AO090020000384_mRNA						BcT4_4934T1	Botci1|3451|BC1T_14774, Botci1|15228|BC1T_11135	Sclsc1|3721|SS1G_10177T0			241956814|XP_002421127.1|								Dekbr2|8714|gm1.5123_g
[truncated: 1,914 more rows]
[truncated: 59 more columns]
