# Supplementary material for: Prevalence of transcription factors in ascomycete and basidiomycete fungi
Source: BMC Genomics. 2014 Mar 20;15:214. doi: 10.1186/1471-2164-15-214 (PMC3998117; doi:10.1186/1471-2164-15-214)
Supplement: Additional file 6 — Presence of homologs of the 64 selected regulators in 108 fungal genomes. Presence or absence of homologs of each regulator are tabulated for the 108 fungal genomes analysed. [file 1471-2164-15-214-S6.xlsx]

## Sheet: add 5
Additional file 6. Presence of homologs of the 64 selected regulators in 108 fungal genomes.
Red: no homolog, Yellow: 1 homolog, Green: 2 or more homologs. The regulators are ordered by regulator type.
Gene IDs of the homologs can be found in Supplemental Table 4.
			Ascomycota	Ascomycota	Ascomycota	Ascomycota	Ascomycota	Ascomycota	Ascomycota	Ascomycota	Ascomycota	Ascomycota	Ascomycota	Ascomycota	Ascomycota	Ascomycota	Ascomycota	Ascomycota	Ascomycota	Ascomycota	Ascomycota	Ascomycota	Ascomycota	Ascomycota	Ascomycota	Ascomycota	Ascomycota	Ascomycota	Ascomycota	Ascomycota	Ascomycota	Ascomycota	Ascomycota	Ascomycota	Ascomycota	Ascomycota	Ascomycota	Ascomycota	Ascomycota	Ascomycota	Ascomycota	Ascomycota	Ascomycota	Ascomycota	Ascomycota	Ascomycota	Ascomycota	Ascomycota	Ascomycota
			Saccharomycotina	Saccharomycotina	Saccharomycotina	Saccharomycotina	Saccharomycotina	Saccharomycotina	Saccharomycotina	Saccharomycotina	Saccharomycotina	Saccharomycotina	Saccharomycotina	Saccharomycotina	Saccharomycotina	Saccharomycotina	Saccharomycotina	Saccharomycotina	Saccharomycotina	Saccharomycotina	Saccharomycotina	Saccharomycotina	Saccharomycotina	Schizosaccharomyces	Schizosaccharomycetes	Schizosaccharomyces	Dothideomycetes	Dothideomycetes	Dothideomycetes	Dothideomycetes	Dothideomycetes	Dothideomycetes	Dothideomycetes	Dothideomycetes	Dothideomycetes	Dothideomycetes	Dothideomycetes	Dothideomycetes	Dothideomycetes	Dothideomycetes	Euascomycetes	Eurotiomycetes	Eurotiomycetes	Eurotiomycetes	Eurotiomycetes	Eurotiomycetes	Eurotiomycetes	Eurotiomycetes	Eurotiomycetes
Regulator	Type	Gene Name	candida albicans wo-1 1	Candida dubliniensis CD36 uid38659	Candida glabrata CBS138 uid12376	candida guilliermondii	candida lusitaniae	candida parapsilosis	Candida tenuis	candida tropicalis	Debaryomyces hansenii CBS767 uid12410	Dekkera bruxellensis CBS 2499	Kluyveromyces lactis NRRL Y-1140	Pichia pastoris S115 uid39439	Pichia stipitis CBS 6054	Saccharomyces cerevisiae M3707 v1.0	Saccharomyces cerevisiae M3836 v1.0	Saccharomyces cerevisiae M3837 v1.0	Saccharomyces cerevisiae M3838 v1.0	Saccharomyces cerevisiae M3839 v1.0	Saccharomyces cerevisiae S288C	Yarrowia lipolytica (strain CLIB122)	Zygosaccharomyces rouxii CBS 732 uid39573	schizosaccharomyces cryophilus	schizosaccharomyces japonicus yfs275 5	schizosaccharomyces octosporus	Alternaria brassicicola	Baudoinia compniacensis UAMH 10762	Cladosporium fulvum v1.0	Cochliobolus sativus ND90Pr	Dothistroma septosporum NZE10 v1.0	Hysterium pulicare	Leptosphaeria maculans	Mycosphaerella graminicola	phaeosphaeria nodorum	Pyrenophora teres f. teres	Pyrenophora tritici-repentis	Septoria musiva SO2202 v1.0	Septoria populicola v1.0	Setosphaeria turcica Et28A	coccidioides immitis h538.4 1	Aspergillus clavatus NRRL 1	Aspergillus flavus NRRL 3557	Aspergillus fumigatus Af293	Aspergillus nidulans from AspGD	Aspergillus niger	Aspergillus niger CBS 513.88	Aspergillus oryzae RIB40	Aspergillus terreus NIH 2624
stuA	APSES	AN5836	1	1	2	1	2	1	1	0	1	2	1	1	1	0	0	0	0	0	0	1	1	0	0	0	1	1	1	1	1	1	1	1	1	1	1	1	1	1	1	1	1	1	1	1	1	1	1
hacA	BRLZ	AN9397	0	0	0	0	0	0	0	0	0	0	0	0	0	0	0	0	0	0	0	0	0	0	0	0	0	0	0	0	0	0	0	0	0	0	0	0	0	0	1	1	1	1	1	0	1	1	1
meaB	BRLZ	AN4900	0	0	0	0	0	0	0	0	0	0	0	0	0	0	0	0	0	0	0	0	0	0	0	0	0	1	1	0	1	0	0	1	0	0	0	1	1	0	1	1	1	1	1	1	1	1	1
cpcA	bZIP	AN3675	0	0	0	0	0	0	0	0	0	0	0	0	0	0	0	0	0	0	0	0	0	0	0	0	1	1	1	1	1	1	1	1	0	1	1	1	1	1	1	1	1	1	1	1	1	1	1
metR	bZIP	AN4361	0	0	0	0	0	0	0	0	0	0	0	0	0	0	0	0	0	0	0	1	0	0	1	0	1	1	0	1	1	1	1	1	1	1	1	1	1	1	1	1	1	1	1	1	0	1	1
aceI	C2H2	jgi|Trire2|75418|estExt_GeneWisePlus.C_30644	0	0	0	0	0	0	0	0	0	0	0	0	0	0	0	0	0	0	0	0	0	0	0	0	1	1	1	1	1	1	1	1	1	1	1	1	1	1	1	1	1	1	1	1	1	1	1
amdA	C2H2	AN2270	0	0	0	0	0	0	0	0	0	0	0	0	0	0	0	0	0	0	0	0	0	0	0	0	0	0	0	1	0	1	1	0	1	1	1	0	0	1	2	1	1	1	1	1	1	1	1
amdX	C2H2	AN9492	0	0	0	0	0	0	0	0	0	0	0	0	0	0	0	0	0	0	0	0	0	0	0	0	1	1	1	1	1	1	1	1	1	1	1	1	1	1	1	1	1	1	1	1	1	1	1
brlA	C2H2	AN0973	0	0	0	0	0	0	0	0	0	0	0	0	0	0	0	0	0	0	0	0	0	0	0	0	0	0	0	0	0	0	0	0	0	0	0	0	0	0	0	1	1	1	1	1	1	1	1
con7	C2H2	MGG_05287	0	0	0	1	1	0	0	0	0	1	0	0	1	0	0	0	0	0	0	1	0	0	1	0	0	1	1	1	1	1	1	1	1	1	1	1	1	1	1	1	1	1	1	1	1	1	1
pacC	C2H2	AN2855	0	0	0	0	0	0	0	0	0	0	0	0	0	0	0	0	0	0	0	0	0	0	0	0	2	1	1	1	1	1	1	1	1	1	1	1	1	1	1	0	1	0	1	1	1	1	0
steA	C2H2	AN2290	1	1	2	1	1	1	1	1	1	1	1	1	1	1	1	1	1	1	1	1	0	0	0	0	1	1	1	1	1	1	1	1	1	1	1	1	1	1	3	1	1	1	1	1	1	1	1
hapB	CBF	AN7545	1	1	1	0	1	1	1	1	1	0	1	1	1	1	1	1	1	1	1	1	1	1	1	1	1	1	1	1	1	1	1	1	1	1	1	1	1	1	1	1	1	1	1	1	1	1	1
hapC	CBF	AN4034	1	1	1	1	2	1	2	1	2	2	1	2	2	1	1	1	1	1	1	1	1	1	1	1	1	1	1	1	1	1	0	1	1	1	1	1	1	1	1	1	1	1	1	1	1	1	1
hapE	CBF	AN6492	1	1	1	1	1	1	1	1	1	1	1	1	1	1	1	1	1	1	1	1	1	1	1	1	1	1	0	1	1	1	1	1	1	1	1	1	1	1	1	1	1	1	1	1	0	1	1
creA	FOG Zn finger	AN6195	1	1	0	1	1	1	1	1	1	2	0	2	1	0	0	0	0	0	0	1	0	1	1	1	1	1	1	1	1	1	1	1	1	1	1	1	1	1	0	1	1	1	1	1	1	1	1
mig1	FOG Zn finger	jgi|Sacce1|2534|YGL035C	0	0	0	0	0	0	0	0	0	0	0	0	0	1	1	1	1	1	1	0	0	0	0	0	0	0	0	0	0	0	0	0	0	0	0	0	0	0	0	0	0	0	0	0	0	0	0
Fst3	fungal-trans	jgi|Schco2|257422|Schco1.estExt_fgenesh2_pg.C_60206	0	0	0	0	0	0	0	0	0	0	0	0	0	0	0	0	0	0	0	0	0	0	0	0	0	0	0	0	0	0	0	0	0	0	0	0	0	0	0	0	0	0	0	0	0	0	0
Fst4	fungal-trans	jgi|Schco2|66861|Schco1.estExt_Genewise1Plus.C_30945	0	0	0	0	0	0	0	0	0	0	0	0	0	0	0	0	0	0	0	0	0	0	0	0	0	0	0	0	0	0	0	0	0	0	0	0	0	0	0	0	0	0	0	0	0	0	0
aceII	GAL4	jgi|Trire2|78445|estExt_GeneWisePlus.C_100483	0	0	0	0	0	0	0	0	0	0	0	0	0	0	0	0	0	0	0	0	0	0	0	0	0	0	0	0	0	0	0	0	0	0	0	0	0	0	0	0	0	0	0	0	0	0	0
aflR	GAL4	jgi|Aspfl1|36756|7000001155820892	0	0	0	0	0	0	0	0	0	0	0	0	0	0	0	0	0	0	0	0	0	0	0	0	0	0	1	0	1	0	0	0	0	0	0	1	1	1	0	0	1	0	1	0	0	1	0
alcR	GAL4	AN8978	0	0	0	0	0	0	0	0	0	0	0	0	0	0	0	0	0	0	0	0	0	0	0	0	1	0	1	2	1	0	1	0	1	1	1	0	0	2	0	1	1	1	1	0	0	1	0
araR	GAL4	AN0388	0	0	0	0	0	0	0	0	0	0	0	0	0	0	0	0	0	0	0	0	0	0	0	0	0	0	0	0	0	0	0	0	0	0	0	0	0	0	0	1	1	1	2	1	1	1	1
leuB	GAL4	AN4486	1	1	1	1	1	1	1	1	1	2	1	1	1	1	1	1	1	1	1	1	1	0	0	0	1	1	1	1	1	1	1	1	1	1	1	1	1	1	1	1	1	1	1	1	1	1	1
prtT	GAL4	AO090003001211_mRNA	0	0	0	0	0	0	0	0	0	0	0	0	0	0	0	0	0	0	0	0	0	0	0	0	0	0	0	0	0	0	0	0	0	0	0	0	0	0	0	1	1	1	0	1	1	1	1
rosA	GAL4	AN1848	0	0	0	0	0	0	0	0	0	0	0	0	0	0	0	0	0	0	0	0	0	0	0	0	1	1	1	1	1	1	1	1	1	1	1	1	1	1	1	1	1	1	1	1	0	1	1
argRII	GAL4	jgi|Sacce1|4567|YML099C	1	1	1	1	1	1	1	1	1	1	1	1	1	1	1	1	1	1	1	1	1	0	0	0	0	0	0	0	0	0	0	0	0	0	0	0	0	0	0	0	0	0	0	0	0	0	0
amdR	GAL4-Fungal-trans	AN4035	0	0	0	0	0	0	0	0	0	0	0	0	0	0	0	0	0	0	0	0	0	0	0	0	0	1	0	0	0	0	0	0	0	0	0	0	0	0	1	1	1	1	1	1	1	1	1
amyR	GAL4-Fungal-trans	AN2016	0	0	0	0	0	0	0	0	0	0	0	0	0	0	0	0	0	0	0	0	0	0	0	0	0	1	1	0	1	0	0	1	0	0	0	1	1	0	0	1	1	1	1	1	1	1	1
facB	GAL4-Fungal-trans	AN0689	0	0	0	0	0	0	0	0	0	0	0	0	0	0	0	0	0	0	0	0	0	0	0	0	0	1	1	1	1	1	1	1	1	1	1	1	1	1	1	1	1	1	1	1	1	1	1
farA	GAL4-Fungal-trans	AN7050	0	0	0	0	0	0	0	0	0	0	0	0	0	0	0	0	0	0	0	0	0	0	0	0	2	1	1	1	1	1	1	1	1	1	1	1	1	1	1	1	1	1	1	1	1	2	1
farB	GAL4-Fungal-trans	AN1425	0	0	0	0	0	0	0	0	0	0	0	0	0	0	0	0	0	0	0	0	0	0	0	0	1	1	1	1	1	1	1	1	1	1	1	1	1	1	1	1	1	2	1	1	1	1	1
galR	GAL4-Fungal-trans	AN10550	0	0	0	0	0	0	0	0	0	0	0	0	0	0	0	0	0	0	0	0	0	0	0	0	0	0	0	0	0	0	0	0	0	0	0	0	0	0	0	0	0	0	1	0	0	0	0
galX	GAL4-Fungal-trans	AN10543	0	0	0	0	0	0	0	0	0	0	0	0	0	0	0	0	0	0	0	0	0	0	0	0	0	0	1	0	0	0	0	0	0	0	0	0	0	0	0	0	1	1	1	1	1	1	0
inuR	GAL4-Fungal-trans	AN3835	0	0	0	0	0	0	0	0	0	0	0	0	0	0	0	0	0	0	0	0	0	0	0	0	0	0	1	1	0	0	0	1	0	0	0	1	1	0	0	1	1	1	1	0	1	1	1
nirA	GAL4-Fungal-trans	AN0098	0	0	0	1	0	0	0	0	0	0	0	0	0	0	0	0	0	0	0	0	0	0	0	0	1	1	1	1	1	1	1	1	1	1	1	1	1	1	1	1	1	1	1	0	1	0	1
prnA	GAL4-Fungal-trans	AN1729	0	0	0	0	0	0	0	0	0	0	0	0	0	0	0	0	0	0	0	0	0	0	0	0	0	0	0	0	0	0	0	0	0	0	0	0	0	0	0	1	1	1	2	1	1	1	1
qutA	GAL4-Fungal-trans	AN1134	0	0	0	0	0	0	0	0	0	0	0	0	0	0	0	0	0	0	0	0	0	0	0	0	2	1	1	2	1	0	1	0	1	2	2	1	1	2	0	1	1	1	1	1	1	1	1
rhaR	GAL4-Fungal-trans	An13g00910	0	0	0	0	0	0	0	0	0	0	0	0	0	0	0	0	0	0	0	0	0	0	0	0	1	1	1	1	1	1	1	1	1	1	1	1	1	1	0	1	1	1	0	1	1	1	1
scfA	GAL4-Fungal-trans	AN1303	0	0	0	0	0	0	0	0	0	0	0	0	0	0	0	0	0	0	0	0	0	0	0	0	0	0	0	0	0	0	0	0	0	0	0	0	0	0	0	0	0	0	1	1	1	0	0
tamA	GAL4-Fungal-trans	AN2944	1	1	1	1	1	1	1	1	1	1	1	1	1	1	1	1	1	1	1	1	1	0	0	0	0	0	1	0	1	1	0	0	0	0	1	1	1	1	1	1	1	1	1	1	1	1	1
uaY	GAL4-Fungal-trans	AN0891	1	1	1	1	1	1	1	1	1	1	1	1	1	1	1	0	1	1	1	1	1	0	0	0	1	1	1	1	1	1	2	1	1	1	1	1	1	1	1	1	1	1	1	1	1	1	1
xlnR	GAL4-Fungal-trans	AN7610	0	0	0	0	0	0	0	0	0	0	0	0	0	0	0	0	0	0	0	0	0	0	0	0	1	1	1	1	1	2	1	1	1	1	1	1	1	2	0	1	1	1	1	1	1	1	1
areA	GATA	AN8667	0	0	0	0	0	0	0	0	0	0	0	0	0	0	0	0	0	0	0	0	0	0	0	0	1	1	1	1	1	1	1	1	1	1	1	1	1	1	1	1	1	1	1	2	1	1	1
areB alpha	GATA	AN6221	0	0	1	1	1	1	1	1	1	1	1	1	1	0	0	0	0	0	0	1	1	0	0	0	1	1	1	1	1	1	1	1	1	1	1	1	1	1	1	1	1	1	1	1	1	1	1
Gat1	GATA	jgi|Schco2|255004|Schco1.estExt_fgenesh2_pg.C_10301	0	0	0	0	0	0	0	0	0	0	0	0	0	0	0	0	0	0	0	0	0	0	0	0	0	0	0	0	0	0	0	0	0	0	0	0	0	0	0	0	0	0	0	0	0	0	0
nsdD	GATA	AN3152	0	0	0	0	0	0	0	0	0	0	0	0	0	0	0	0	0	0	0	0	0	0	0	0	1	0	1	1	1	1	1	1	0	0	1	1	1	1	1	1	1	1	1	1	1	1	1
nut1	GATA	MGG_02755	1	1	0	1	1	1	1	1	1	1	1	0	1	0	0	0	0	0	0	1	1	0	0	0	1	1	1	1	1	1	1	1	1	1	1	1	1	1	1	1	1	1	1	2	1	1	1
sreA	GATA	AN0176	0	0	0	0	0	0	0	0	0	0	0	0	0	0	0	0	0	0	0	0	0	0	0	0	0	0	0	0	0	0	0	1	0	0	0	1	0	0	1	1	1	1	1	1	1	1	1
WC2	GATA	jgi|Schco2|13988|Schco1.fgenesh1_pm.C_scaffold_2000088	0	0	0	0	0	0	0	0	0	0	0	0	0	0	0	0	0	0	0	0	0	0	0	0	1	1	1	1	1	1	1	1	1	1	1	1	1	1	0	1	1	1	1	1	1	1	1
devR	HLH	AN7553	0	0	0	0	0	0	0	0	0	0	0	0	0	0	0	0	0	0	0	0	0	0	0	0	1	1	1	1	1	1	1	1	1	1	1	1	1	1	1	1	1	1	1	1	1	1	1
PenR2	HLH	AN7734	0	0	0	0	0	0	0	0	0	0	0	0	0	0	0	0	0	0	0	0	0	0	0	0	1	1	1	1	1	1	1	1	1	1	1	1	1	1	1	1	1	1	1	1	1	1	1
Hom1	Homeodomain	jgi|Schco2|257652|Schco1.estExt_fgenesh2_pg.C_70155	0	0	0	0	0	1	0	0	0	0	0	0	0	0	0	0	0	0	0	1	0	0	0	0	0	0	0	0	0	0	0	0	0	0	0	0	0	0	0	0	0	0	0	0	0	0	0
Hom2	Homeodomain	jgi|Schco2|1034289|fgenesh1_pg.8_#_286	0	0	0	0	0	0	0	0	0	0	0	0	0	0	0	0	0	0	0	0	0	0	0	0	0	0	0	0	0	0	0	0	0	0	0	0	0	0	0	0	0	0	0	0	0	0	0
hsf2	HSF	AN8035	0	0	0	0	0	0	0	0	0	0	0	0	0	0	0	0	0	0	0	0	0	0	0	0	1	1	1	1	1	0	1	1	1	1	1	1	1	1	1	1	1	1	1	1	1	1	1
srrA	HSF	AN3688	0	0	0	0	0	0	0	0	0	0	0	0	0	0	0	0	0	0	0	0	0	1	1	1	1	1	1	1	1	1	1	1	1	1	1	1	1	1	1	1	1	1	1	1	1	1	1
dopA	Leucine zipper	AN2094	0	0	0	0	0	0	0	0	0	0	0	0	0	0	1	1	0	0	1	0	0	1	1	1	2	1	1	1	1	1	1	1	1	1	1	1	1	1	2	1	1	1	1	1	1	1	1
flbD	Myb-like	AN0279	1	1	0	1	1	1	0	1	1	2	1	1	1	0	0	0	0	0	0	1	0	0	0	0	1	1	1	1	1	1	2	1	1	1	1	1	1	1	0	1	1	1	1	1	1	1	1
nmrA	NMRA	AN8168	0	0	0	0	0	0	0	0	0	0	0	0	0	0	0	0	0	0	0	0	0	0	0	0	1	1	1	1	1	1	1	1	1	1	2	1	1	1	1	1	1	1	1	1	1	1	1
rlmA	SRF-type	AN2984	1	1	1	1	1	1	1	1	1	1	1	1	1	0	0	0	0	0	0	1	1	0	0	0	1	1	1	1	1	1	1	1	1	2	1	1	1	1	0	1	1	1	1	1	1	1	1
abaA	TEA/ATTS	AN0422	0	0	0	0	0	0	0	0	0	0	0	0	0	0	0	0	0	0	0	0	0	0	0	0	0	1	0	0	0	0	0	0	0	0	0	0	0	0	0	1	1	1	1	1	1	2	1
medA	unknown(medA)	AN6230	1	1	0	1	1	1	1	1	1	0	0	0	0	0	0	0	0	0	0	1	0	0	0	0	1	1	1	1	1	1	1	1	1	1	1	1	1	1	1	1	1	1	1	1	1	1	1
veA	unknown(veA)	AN1052	0	0	0	0	0	0	0	0	0	0	0	0	0	0	0	0	0	0	0	0	0	0	0	0	0	1	1	1	1	1	1	1	1	1	1	1	1	1	1	1	1	1	1	1	1	1	1
C2H2	zf-C2H2	jgi|Schco2|114363|Schco1.augustus-scaffold_15.g109	0	0	0	1	0	0	0	0	0	0	0	1	0	0	0	0	0	0	0	0	0	0	0	0	0	0	0	0	0	0	0	0	0	0	0	0	0	0	0	0	0	0	0	0	0	0	0
[truncated: 60 more columns]
