# Supplementary material for: Prevalence of transcription factors in ascomycete and basidiomycete fungi
Source: BMC Genomics. 2014 Mar 20;15:214. doi: 10.1186/1471-2164-15-214 (PMC3998117; doi:10.1186/1471-2164-15-214)
Supplement: Additional file 7 — Gene IDs of the homologs of the 64 regulators. Gene IDs are displayed as indicated in the genome downloads. In the case of mutiple homologs, the gene ID’s are in the same cell separated by a comma. [file 1471-2164-15-214-S7.xlsx]

## Sheet: add 6
Additional file 7. Gene IDs of the homologs of the 64 regulators.
Gene IDs are displayed as indicated in the genome downloads. In the case of mutiple homologs, the gene id's are in the same cell separated by a comma.
			Ascomycota	Ascomycota	Ascomycota	Ascomycota	Ascomycota	Ascomycota	Ascomycota	Ascomycota	Ascomycota	Ascomycota	Ascomycota	Ascomycota	Ascomycota	Ascomycota	Ascomycota	Ascomycota	Ascomycota	Ascomycota	Ascomycota	Ascomycota	Ascomycota	Ascomycota	Ascomycota	Ascomycota	Ascomycota	Ascomycota	Ascomycota	Ascomycota	Ascomycota	Ascomycota	Ascomycota	Ascomycota	Ascomycota	Ascomycota	Ascomycota	Ascomycota	Ascomycota	Ascomycota	Ascomycota	Ascomycota	Ascomycota	Ascomycota	Ascomycota	Ascomycota	Ascomycota	Ascomycota	Ascomycota
			Saccharomycotina	Saccharomycotina	Saccharomycotina	Saccharomycotina	Saccharomycotina	Saccharomycotina	Saccharomycotina	Saccharomycotina	Saccharomycotina	Saccharomycotina	Saccharomycotina	Saccharomycotina	Saccharomycotina	Saccharomycotina	Saccharomycotina	Saccharomycotina	Saccharomycotina	Saccharomycotina	Saccharomycotina	Saccharomycotina	Saccharomycotina	Schizosaccharomyces	Schizosaccharomycetes	Schizosaccharomyces	Dothideomycetes	Dothideomycetes	Dothideomycetes	Dothideomycetes	Dothideomycetes	Dothideomycetes	Dothideomycetes	Dothideomycetes	Dothideomycetes	Dothideomycetes	Dothideomycetes	Dothideomycetes	Dothideomycetes	Dothideomycetes	Euascomycetes	Eurotiomycetes	Eurotiomycetes	Eurotiomycetes	Eurotiomycetes	Eurotiomycetes	Eurotiomycetes	Eurotiomycetes	Eurotiomycetes
Regulator	Type	Gene Name	candida albicans wo-1 1	Candida dubliniensis CD36 uid38659	Candida glabrata CBS138 uid12376	candida guilliermondii	candida lusitaniae	candida parapsilosis	Candida tenuis	candida tropicalis	Debaryomyces hansenii CBS767 uid12410	Dekkera bruxellensis CBS 2499	Kluyveromyces lactis NRRL Y-1140	Pichia pastoris S115 uid39439	Pichia stipitis CBS 6054	Saccharomyces cerevisiae M3707 v1.0	Saccharomyces cerevisiae M3836 v1.0	Saccharomyces cerevisiae M3837 v1.0	Saccharomyces cerevisiae M3838 v1.0	Saccharomyces cerevisiae M3839 v1.0	Saccharomyces cerevisiae S288C	Yarrowia lipolytica (strain CLIB122)	Zygosaccharomyces rouxii CBS 732 uid39573	schizosaccharomyces cryophilus	schizosaccharomyces japonicus yfs275 5	schizosaccharomyces octosporus	Alternaria brassicicola	Baudoinia compniacensis UAMH 10762	Cladosporium fulvum v1.0	Cochliobolus sativus ND90Pr	Dothistroma septosporum NZE10 v1.0	Hysterium pulicare	Leptosphaeria maculans	Mycosphaerella graminicola	phaeosphaeria nodorum	Pyrenophora teres f. teres	Pyrenophora tritici-repentis	Septoria musiva SO2202 v1.0	Septoria populicola v1.0	Setosphaeria turcica Et28A	coccidioides immitis h538.4 1	Aspergillus clavatus NRRL 1	Aspergillus flavus NRRL 3557	Aspergillus fumigatus A1163	Aspergillus fumigatus Af293	Aspergillus nidulans from AspGD	Aspergillus niger	Aspergillus niger CBS 513.88	Aspergillus oryzae RIB40
stuA	APSES	AN5836	CAWT_02083	241959150|XP_002422294.1|	50292829|XP_448847.1|, 50294538|XP_449680.1|	PGUT_03651	CLUT_02047, CLUT_01623	CPAG_00178.1	Cante1|113421|fgenesh2_kg.00009_#_209_#_isotig04142		294657480|XP_459785.2|	Dekbr2|33766|gw1.3.985.1, Dekbr2|30898|gw1.1.836.1	50310559|XP_455299.1|	254567105|XP_002490663.1|	Picst3|67427|estExt_fgenesh1_pg.C_chr_3.10654							Yarli1|67103|YALI0D01573g	254582925|XP_002499194.1|				AB08377.1	Bauco1|71613|e_gw1.7.966.1	Clafu1|194867|scf7180000130789_G8350	Cocsa1|302496|CE97937_17407	Dotse1|45737|fgenesh1_kg.7_#_193_#_isotig00077	Hyspu1|5870|NODE_3321_length_330971_cov_26.g10325.t1	Lepmu1|1191|Lema_T011910.1	Mycgr3|93828|fgenesh1_pg.C_chr_6000228	SNOT_14941	Pyrtt1|10995|PTTG_19958.1	PTRG_01883	Sepmu1|149389|estExt_fgenesh1_kg.C_5_t10345	Seppo1|94564|e_gw1.9.147.1	Settu1|91357|e_gw1.3.2708.1	CIHT_03270	Aspcl1|8341|7000001156885735	Aspfl1|30943|7000001155813515		Aspfu1|2308|Afu2g07900_mRNA	Aspnid1|4481|AN5836	49747	A_niger_CBS_513_88_current_orf_trans_all|An05g00480	Aspor1|10765|AO090011000905_mRNA
hacA	BRLZ	AN9397																																							CIHT_08378	Aspcl1|2934|7000001156844839	Aspfl1|27399|7000001155802634		Aspfu1|3664|Afu3g04070_mRNA	Aspnid1|5246|AN9397		A_niger_CBS_513_88_current_orf_trans_all|An01g00160	Aspor1|8013|AO090124000074_mRNA
meaB	BRLZ	AN4900																										Bauco1|62407|e_gw1.1.638.1	Clafu1|196136|scf7180000130900_G11350		Dotse1|68942|estExt_fgenesh1_kg.C_1_t40139			Mycgr3|107152|estExt_fgenesh1_pg.C_chr_10720				Sepmu1|145695|estExt_fgenesh1_kg.C_1_t10183	Seppo1|30582|fgenesh1_kg.17_#_29_#_isotig06017		CIHT_03015	Aspcl1|5872|7000001156871495	Aspfl1|29569|7000001155793195		Aspfu1|4234|Afu3g10930_mRNA	Aspnid1|222|AN4900	206914	A_niger_CBS_513_88_current_orf_trans_all|An02g06700	Aspor1|3259|AO090003000635_mRNA
cpcA	bZIP	AN3675																									AB10360.1	Bauco1|194898|CE33795_158313	Clafu1|196902|scf7180000130936_G13426	Cocsa1|230771|CE26212_67723	Dotse1|30380|fgenesh1_pg.1_#_597	Hyspu1|11524|NODE_859_length_53829_cov_25.5.g8081.t1	Lepmu1|10164|Lema_T054930.1	Mycgr3|102725|estExt_fgenesh1_kg.C_chr_10806		Pyrtt1|3742|PTTG_10495.1	PTRG_00426	Sepmu1|161038|estExt_fgenesh1_pm.C_1_t30498	Seppo1|46922|fgenesh1_pm.31_#_47	Settu1|23496|gm1.5622_g	CIHT_05003	Aspcl1|5146|7000001156855902	Aspfl1|37003|7000001155826527		Aspfu1|5681|Afu4g12470_mRNA	Aspnid1|2485|AN3675	51873	A_niger_CBS_513_88_current_orf_trans_all|An01g07900	Aspor1|388|AO090009000459_mRNA
metR	bZIP	AN4361																				Yarli1|67214|YALI0D04466g			SJAG_04749T0		AB03920.1	Bauco1|33466|fgenesh1_kg.5_#_845_#_Locus3708v1rpkm45.34		Cocsa1|100235|e_gw1.15.833.1	Dotse1|72123|estExt_fgenesh1_kg.C_5_t20120	Hyspu1|9874|NODE_680_length_239718_cov_25..g7159.t1	Lepmu1|10457|Lema_T046430.1	Mycgr3|106319|estExt_fgenesh1_kg.C_chr_120089	SNOT_04964	Pyrtt1|11602|PTTG_02196.1	PTRG_04359	Sepmu1|152092|estExt_fgenesh1_kg.C_120135	Seppo1|15074|gm1.681_g	Settu1|111166|e_gw1.24.57.1	CIHT_04727	Aspcl1|4589|7000001156853113	Aspfl1|33319|7000001155821707		Aspfu1|5113|Afu4g06530_mRNA	Aspnid1|836|AN4361	190193		Aspor1|4886|AO090023000937_mRNA
aceI	C2H2	jgi|Trire2|75418|estExt_GeneWisePlus.C_30644																									AB02848.1	Bauco1|113280|estExt_Genewise1Plus.C_11_t10106	Clafu1|184599|scf7180000127212_G7051	Cocsa1|161815|gm1.6631_g	Dotse1|40082|fgenesh1_kg.1_#_358_#_isotig00673	Hyspu1|6531|NODE_3985_length_173492_cov_26.g10468.t1	Lepmu1|7670|Lema_T025640.1	Mycgr3|107598|estExt_fgenesh1_pg.C_chr_11362	SNOT_15249	Pyrtt1|4906|PTTG_11966.1	PTRG_07931	Sepmu1|146274|estExt_fgenesh1_kg.C_1_t20311	Seppo1|89960|e_gw1.1.606.1	Settu1|160143|fgenesh1_pm.14_#_266	CIHT_07276	Aspcl1|5595|7000001156869959	Aspfl1|35220|7000001155849929		Aspfu1|3946|Afu3g08010_mRNA	Aspnid1|9231|AN2919	210722	A_niger_CBS_513_88_current_orf_trans_all|An16g02040	Aspor1|734|AO090005001502_mRNA
amdA	C2H2	AN2270																												Cocsa1|75725|e_gw1.1.3472.1		Hyspu1|12068|NODE_916_length_195294_cov_26..g8356.t1	Lepmu1|200|Lema_T002000.1		SNOT_05707	Pyrtt1|10065|PTTG_18756.1	PTRG_02703			Settu1|27878|gm1.10004_g	CIHT_08541, CIHT_04330	Aspcl1|2161|7000001156840935	Aspfl1|36879|7000001155829148		Aspfu1|6439|Afu5g06410_mRNA	Aspnid1|8009|AN2270	45152	A_niger_CBS_513_88_current_orf_trans_all|An17g01300	Aspor1|514|AO090009000612_mRNA
amdX	C2H2	AN9492																									AB00218.1	Bauco1|86213|estExt_Genewise1.C_4_t10475	Clafu1|196819|scf7180000130934_G2472	Cocsa1|176125|fgenesh1_pm.18_#_112	Dotse1|69682|estExt_fgenesh1_kg.C_2_t20154	Hyspu1|9411|NODE_639_length_133601_cov_26..g6713.t1	Lepmu1|2545|Lema_T078460.1	Mycgr3|90980|fgenesh1_pg.C_chr_2000670	SNOT_10626	Pyrtt1|5002|PTTG_12094.1	PTRG_09820	Sepmu1|147395|estExt_fgenesh1_kg.C_2_t20018	Seppo1|43591|fgenesh1_pm.4_#_4	Settu1|37086|fgenesh1_pg.11_#_426	CIHT_03370	Aspcl1|1532|7000001156827992	Aspfl1|35531|7000001155843040		Aspfu1|3196|Afu2g17220_mRNA	Aspnid1|2915|AN9492	55156	A_niger_CBS_513_88_current_orf_trans_all|An04g09290	Aspor1|7019|AO090102000098_mRNA
brlA	C2H2	AN0973																																								Aspcl1|6899|7000001156878358	Aspfl1|34819|7000001155851104		Aspfu1|1523|Afu1g16590_mRNA	Aspnid1|5742|AN0973	35716	A_niger_CBS_513_88_current_orf_trans_all|An01g10540	Aspor1|1131|AO090005001041_mRNA
con7	C2H2	MGG_05287				PGUT_01346	CLUT_02259					Dekbr2|23074|fgenesh1_pg.18_#_16			Picst3|66227|estExt_fgenesh1_pg.C_chr_1.10028							Yarli1|70428|YALI0F19822g			SJAG_01553T0			Bauco1|37550|fgenesh1_kg.12_#_105_#_Locus2254v2rpkm69.54	Clafu1|189074|scf7180000130132_G10891	Cocsa1|98164|e_gw1.13.1108.1	Dotse1|46348|fgenesh1_kg.8_#_142_#_isotig00150	Hyspu1|175|NODE_10_length_147012_cov_26.6.g174.t1	Lepmu1|1432|Lema_T074570.1	Mycgr3|67865|estExt_Genewise1Plus.C_chr_20359	SNOT_08362	Pyrtt1|11767|PTTG_03225.1	PTRG_08593	Sepmu1|126710|fgenesh1_kg.7_#_102_#_isotig00465	Seppo1|93720|e_gw1.7.20.1	Settu1|22773|gm1.4899_g	CIHT_09236	Aspcl1|903|7000001156824734	Aspfl1|30638|7000001155813291		Aspfu1|2568|Afu2g10770_mRNA	Aspnid1|4375|AN5929	197079	A_niger_CBS_513_88_current_orf_trans_all|An02g02600	Aspor1|10469|AO090011000553_mRNA
pacC	C2H2	AN2855																									AB04090.1, AB10568.1	Bauco1|135551|estExt_fgenesh1_pm.C_1_t10379	Clafu1|189565|scf7180000130264_G1322	Cocsa1|184320|estExt_Genemark1.C_140219	Dotse1|68527|estExt_fgenesh1_kg.C_1_t30198	Hyspu1|2606|NODE_164_length_229190_cov_25..g2346.t1	Lepmu1|11344|Lema_T072550.1	Mycgr3|40797|e_gw1.4.120.1	SNOT_11739	Pyrtt1|7036|PTTG_14738.1	PTRG_00091	Sepmu1|145881|estExt_fgenesh1_kg.C_1_t10386	Seppo1|18550|gm1.4157_g	Settu1|167089|fgenesh1_kg.11_#_118_#_isotig01228	CIHT_02945		Aspfl1|29457|7000001155796693			Aspnid1|9302|AN2855	47049	A_niger_CBS_513_88_current_orf_trans_all|An02g07890	Aspor1|3364|AO090003000758_mRNA
steA	C2H2	AN2290	CAWT_00682	241949245|XP_002417345.1|	50288917|XP_446888.1|, 50293975|XP_449399.1|	PGUT_03108	CLUT_02576	CPAG_01041.1	Cante1|127609|estExt0_Genewise2Plus0.C_00022_t30086	CTRT_04159	294659125|XP_461465.2|	Dekbr2|29960|gw1.2.527.1	50309429|XP_454722.1|	254573126|XP_002493672.1|	Picst3|84653|estExt_gwp_genewisePlus_worm.C_chr_6.10823	SacceM3707_1|35433|fgenesh1_kg.9_#_187_#_NP_011952.1	SacceM3836_1|113552|fgenesh1_kg.10_#_183_#_NP_011952.1	SacceM3837_1|35714|fgenesh1_kg.9_#_186_#_NP_011952.1	SacceM3838_1|36603|fgenesh1_kg.11_#_187_#_NP_011952.1	SacceM3839_1|113688|fgenesh1_kg.9_#_187_#_NP_011952.1	Sacce1|3046|YHR084W	Yarli1|68799|YALI0E16236g					AB09132.1	Bauco1|130293|estExt_fgenesh1_pg.C_5_t10105	Clafu1|192013|scf7180000130502_G1785	Cocsa1|292626|CE88067_16132	Dotse1|72706|estExt_fgenesh1_kg.C_6_t10415	Hyspu1|11892|NODE_893_length_292342_cov_26..g8180.t1	Lepmu1|6309|Lema_T022830.1	Mycgr3|46840|e_gw1.8.87.1	SNOT_09292	Pyrtt1|7888|PTTG_15938.1	PTRG_01095	Sepmu1|118041|gm1.5780_g	Seppo1|95092|e_gw1.10.52.1	Settu1|105656|e_gw1.13.1261.1	CIHT_02490, CIHT_02491, CIHT_02492	Aspcl1|2139|7000001156840799	Aspfl1|36856|7000001155826235		Aspfu1|6419|Afu5g06190_mRNA	Aspnid1|8030|AN2290	57283	A_niger_CBS_513_88_current_orf_trans_all|An17g01580	Aspor1|535|AO090009000638_mRNA
hapB	CBF	AN7545	CAWT_00649	241949299|XP_002417372.1|	50289415|XP_447139.1|		CLUT_05888	CPAG_01070.1	Cante1|116468|fgenesh2_kg.00022_#_513_#_isotig06359	CTRT_03974	50425789|XP_461491.1|		50302209|XP_451038.1|	254571773|XP_002492996.1|	Picst3|61386|e_gww1.6.1.1022.1	SacceM3707_1|34248|fgenesh1_kg.6_#_558_#_NP_011277.1	SacceM3836_1|111556|fgenesh1_kg.5_#_558_#_NP_011277.1	SacceM3837_1|34469|fgenesh1_kg.6_#_558_#_NP_011277.1	SacceM3838_1|33686|fgenesh1_kg.5_#_64_#_NP_011277.1	SacceM3839_1|110049|fgenesh1_kg.2_#_743_#_NP_011277.1	Sacce1|2326|YGL237C	Yarli1|70565|YALI0F23111g	254583207|XP_002499335.1|	SPOG_04316T0	SJAG_00698T0	SOCG_03424T0	AB03151.1	Bauco1|76416|e_gw1.11.803.1	Clafu1|192369|scf7180000130571_G5471	Cocsa1|336507|CE131948_11533	Dotse1|68866|estExt_fgenesh1_kg.C_1_t40060	Hyspu1|10612|NODE_7550_length_111839_cov_26.g11070.t1	Lepmu1|7948|Lema_T028420.1	Mycgr3|83804|fgenesh1_pm.C_chr_1000514	SNOT_15220	Pyrtt1|4326|PTTG_11232.1	PTRG_08051	Sepmu1|121871|fgenesh1_kg.1_#_77_#_isotig00613	Seppo1|94284|e_gw1.8.384.1	Settu1|148331|estExt_Genewise1Plus.C_14_t10404	CIHT_07312	Aspcl1|1200|7000001156826330	Aspfl1|36042|7000001155821037		Aspfu1|2949|Afu2g14720_mRNA	Aspnid1|3373|AN7545	35358	A_niger_CBS_513_88_current_orf_trans_all|An15g03650	Aspor1|4995|AO090026000807_mRNA
hapC	CBF	AN4034	CAWT_01766	241958546|XP_002421992.1|	50290929|XP_447897.1|	PGUT_00343	CLUT_01970, CLUT_05637	CPAG_05690.1	Cante1|116725|fgenesh2_kg.00022_#_770_#_isotig06024, Cante1|112948|fgenesh2_kg.00006_#_491_#_isotig07155	CTRT_00393	294658937|XP_002770868.1|, 50423321|XP_460243.1|	Dekbr2|24817|fgenesh1_kg.3_#_184_#_Locus1938v1rpkm78.65, Dekbr2|59319|estExt_Genewise1Plus.C_5_t20286	50308833|XP_454421.1|	254573530|XP_002493874.1|, 254573936|XP_002494077.1|	Picst3|39006|e_gwh1.1.1.1123.1, Picst3|68494|estExt_fgenesh1_pg.C_chr_8.10200	SacceM3707_1|33219|fgenesh1_kg.5_#_154_#_NP_009532.1	SacceM3836_1|116857|fgenesh1_kg.32_#_29_#_NP_009532.1	SacceM3837_1|33440|fgenesh1_kg.5_#_155_#_NP_009532.1	SacceM3838_1|33470|fgenesh1_kg.4_#_474_#_NP_009532.1	SacceM3839_1|111688|fgenesh1_kg.5_#_154_#_NP_009532.1	Sacce1|221|YBL021C	Yarli1|70308|YALI0F17072g	254585627|XP_002498381.1|	SPOG_00177T0	SJAG_05247T0	SOCG_04362T0	AB02969.1	Bauco1|149448|gm1.5410_g	Clafu1|190694|scf7180000130343_G8520	Cocsa1|172706|fgenesh1_pm.9_#_511	Dotse1|71840|estExt_fgenesh1_kg.C_5_t10315	Hyspu1|12188|NODE_962_length_174830_cov_26..g8475.t1		Mycgr3|41913|e_gw1.5.1504.1	SNOT_04446	Pyrtt1|4948|PTTG_12033.1	PTRG_07945	Sepmu1|148924|estExt_fgenesh1_kg.C_4_t20028	Seppo1|78425|gw1.3.560.1	Settu1|183753|estExt_fgenesh1_pg.C_140295	CIHT_04087	Aspcl1|8047|7000001156884248	Aspfl1|29268|7000001155797464		Aspfu1|358|Afu1g03840_mRNA	Aspnid1|2074|AN4034	196788	A_niger_CBS_513_88_current_orf_trans_all|An01g02620	Aspor1|3538|AO090003000963_mRNA
hapE	CBF	AN6492	CAWT_04487	241955435|XP_002420438.1|	50292433|XP_448649.1|	PGUT_00699	CLUT_01315	CPAG_02544.1	Cante1|92057|fgenesh2_pg.00006_#_156	CTRT_05339	294656634|XP_458929.2|	Dekbr2|32988|gw1.6.405.1	50302457|XP_451163.1|	254571513|XP_002492866.1|	Picst3|50486|e_gwh1.8.1.692.1	SacceM3707_1|31040|fgenesh1_kg.2_#_50_#_NP_015003.1	SacceM3836_1|108963|fgenesh1_kg.1_#_697_#_NP_015003.1	SacceM3837_1|31273|fgenesh1_kg.2_#_57_#_NP_015003.1	SacceM3838_1|31643|fgenesh1_kg.2_#_50_#_NP_015003.1	SacceM3839_1|110175|fgenesh1_kg.3_#_52_#_NP_015003.1	Sacce1|6023|YOR358W	Yarli1|65285|YALI0B03322g	254581332|XP_002496651.1|	SPOG_01215T0	SJAG_01062T0	SOCG_01833T0	AB09063.1	Bauco1|462958|CE301855_14386		Cocsa1|289898|CE85339_4599	Dotse1|72361|estExt_fgenesh1_kg.C_6_t10054	Hyspu1|10982|NODE_791_length_160280_cov_25..g7755.t1	Lepmu1|5900|Lema_T018740.1	Mycgr3|105508|estExt_fgenesh1_kg.C_chr_80203	SNOT_09026	Pyrtt1|219|PTTG_04394.1	PTRG_01281	Sepmu1|149690|estExt_fgenesh1_kg.C_6_t10149	Seppo1|42400|fgenesh1_pg.140_#_7	Settu1|105007|e_gw1.13.742.1	CIHT_04486	Aspcl1|6383|7000001156875687	Aspfl1|31003|7000001155833693		Aspfu1|7699|Afu6g05300_mRNA	Aspnid1|4531|AN6492	51629		Aspor1|7990|AO090701000005_mRNA
creA	FOG Zn finger	AN6195	CAWT_06116	241952462|XP_002418953.1|		PGUT_04840	CLUT_00195	CPAG_02486.1	Cante1|121320|estExt0_Genewise2Plus0.C_00015_t10033	CTRT_01933	294658179|XP_460516.2|	Dekbr2|27194|gw1.5.26.1, Dekbr2|27799|gw1.3.131.1		254573292|XP_002493755.1|, 254567095|XP_002490658.1|	Picst3|48819|e_gwh1.6.1.920.1							Yarli1|68461|YALI0E07942g		SPOG_04680T0	SJAG_03473T0	SOCG_03212T0	AB01819.1	Bauco1|41705|gw1.11.95.1	Clafu1|195369|scf7180000130835_G12057	Cocsa1|314954|CE110395_28514	Dotse1|71762|estExt_fgenesh1_kg.C_5_t10232	Hyspu1|12271|NODE_97_length_301247_cov_26.4.g1555.t1	Lepmu1|11608|Lema_T058600.1	Mycgr3|100278|estExt_fgenesh1_pm.C_chr_50253	SNOT_13619	Pyrtt1|4516|PTTG_11464.1	PTRG_11185	Sepmu1|148917|estExt_fgenesh1_kg.C_4_t20020	Seppo1|91971|e_gw1.3.164.1	Settu1|92951|e_gw1.4.626.1		Aspcl1|997|7000001156825262	Aspfl1|36343|7000001155820809		Aspfu1|2665|Afu2g11780_mRNA	Aspnid1|4071|AN6195	206681	A_niger_CBS_513_88_current_orf_trans_all|An02g03830	Aspor1|5292|AO090026000464_mRNA
mig1	FOG Zn finger	jgi|Sacce1|2534|YGL035C														SacceM3707_1|33962|fgenesh1_kg.6_#_272_#_NP_011480.1	SacceM3836_1|111272|fgenesh1_kg.5_#_274_#_NP_011480.1	SacceM3837_1|34185|fgenesh1_kg.6_#_274_#_NP_011480.1	SacceM3838_1|33972|fgenesh1_kg.5_#_350_#_NP_011480.1	SacceM3839_1|109763|fgenesh1_kg.2_#_457_#_NP_011480.1	Sacce1|2534|YGL035C
Fst3	fungal-trans	jgi|Schco2|257422|Schco1.estExt_fgenesh2_pg.C_60206
Fst4	fungal-trans	jgi|Schco2|66861|Schco1.estExt_Genewise1Plus.C_30945
aceII	GAL4	jgi|Trire2|78445|estExt_GeneWisePlus.C_100483
aflR	GAL4	jgi|Aspfl1|36756|7000001155820892																											Clafu1|184394|scf7180000126987_G8646		Dotse1|75566|estExt_fgenesh1_kg.C_120212							Sepmu1|34261|e_gw1.1.3748.1	Seppo1|89497|e_gw1.1.1007.1	Settu1|163409|fgenesh1_kg.2_#_641_#_isotig05897			Aspfl1|36756|7000001155820892			Aspnid1|1186|AN8645			Aspor1|5689|AO090026000014_mRNA
alcR	GAL4	AN8978																									AB04282.1		Clafu1|196699|scf7180000130931_G4504	Cocsa1|192962|estExt_fgenesh1_pg.C_130385, Cocsa1|181150|estExt_Genemark1.C_6_t20077	Dotse1|71199|estExt_fgenesh1_kg.C_4_t10447		Lepmu1|4785|Lema_T108100.1		SNOT_10328	Pyrtt1|6686|PTTG_14243.1	PTRG_05495			Settu1|140552|estExt_Genewise1Plus.C_6_t10200, Settu1|163241|fgenesh1_kg.2_#_473_#_isotig06730		Aspcl1|2261|7000001156841426	Aspfl1|26470|7000001155835850		Aspfu1|6548|Afu5g07510_mRNA	Aspnid1|6901|AN8978			Aspor1|5731|AO090012000035_mRNA
araR	GAL4	AN0388																																								Aspcl1|8261|7000001156885335	Aspfl1|28981|7000001155793452		Aspfu1|138|Afu1g01590_mRNA	Aspnid1|6374|AN0388	194806	A_niger_CBS_513_88_current_orf_trans_all|An04g08600	Aspor1|3816|AO090003001292_mRNA
leuB	GAL4	AN4486	CAWT_04602	241955569|XP_002420505.1|	50288771|XP_446815.1|	PGUT_05411	CLUT_05153	CPAG_00528.1	Cante1|103499|gwp2.e_gw0.00009.75.1	CTRT_03202	294657436|XP_002770457.1|	Dekbr2|32998|gw1.3.876.1, Dekbr2|6271|gm1.2680_g	50307109|XP_453533.1|	254571757|XP_002492988.1|	Picst3|60934|e_gww1.5.1.126.1	SacceM3707_1|35935|fgenesh1_kg.10_#_292_#_NP_013556.1	SacceM3836_1|115420|fgenesh1_kg.18_#_19_#_NP_013556.1	SacceM3837_1|37672|fgenesh1_kg.17_#_31_#_NP_013556.1	SacceM3838_1|35816|fgenesh1_kg.9_#_31_#_NP_013556.1	SacceM3839_1|114523|fgenesh1_kg.11_#_286_#_NP_013556.1	Sacce1|4507|YLR451W	Yarli1|67607|YALI0D13904g	254581038|XP_002496504.1|				AB00864.1	Bauco1|50680|gw1.2.1055.1	Clafu1|192653|scf7180000130656_G8116	Cocsa1|116952|estExt_Genewise1.C_7_t10146	Dotse1|70728|estExt_fgenesh1_kg.C_3_t20222	Hyspu1|50|NODE_1005_length_211229_cov_27.g8573.t1	Lepmu1|10845|Lema_T067560.1	Mycgr3|65005|estExt_Genewise1Plus.C_chr_10224	SNOT_00452	Pyrtt1|6336|PTTG_13781.1	PTRG_10320	Sepmu1|148394|estExt_fgenesh1_kg.C_3_t20094	Seppo1|96497|e_gw1.14.20.1	Settu1|134649|estExt_Genewise1Plus.C_2_t10045	CIHT_06821	Aspcl1|3887|7000001156849537	Aspfl1|27682|7000001155805140		Aspfu1|1976|Afu2g03460_mRNA	Aspnid1|693|AN4486	181503	A_niger_CBS_513_88_current_orf_trans_all|An07g07930	Aspor1|8287|AO090120000240_mRNA
prtT	GAL4	AO090003001211_mRNA																																								Aspcl1|4935|7000001156854824	Aspfl1|29042|7000001155794308		Aspfu1|5463|Afu4g10120_mRNA		57330	A_niger_CBS_513_88_current_orf_trans_all|An04g06940	Aspor1|3752|AO090003001211_mRNA
rosA	GAL4	AN1848																									AB07871.1	Bauco1|39381|fgenesh1_kg.15_#_204_#_Locus4670v1rpkm26.98	Clafu1|189910|scf7180000130297_G534	Cocsa1|95191|e_gw1.11.947.1	Dotse1|138917|e_gw1.11.343.1	Hyspu1|6282|NODE_37_length_216752_cov_26.3.g391.t1	Lepmu1|12230|Lema_T064820.1	Mycgr3|73671|estExt_Genewise1Plus.C_chr_70131	SNOT_03490	Pyrtt1|6941|PTTG_14613.1	PTRG_02861	Sepmu1|151232|estExt_fgenesh1_kg.C_90351	Seppo1|31712|fgenesh1_kg.33_#_45_#_isotig04524	Settu1|166291|fgenesh1_kg.9_#_154_#_isotig04429	CIHT_09258	Aspcl1|3668|7000001156848452	Aspfl1|27308|7000001155835722		Aspfu1|7777|Afu6g07010_mRNA	Aspnid1|9977|AN5170	130502		Aspor1|6495|AO090012000945_mRNA
argRII	GAL4	jgi|Sacce1|4567|YML099C	CAWT_00520	241949559|XP_002417502.1|	50289329|XP_447095.1|	PGUT_00229	CLUT_05051	CPAG_04295.1	Cante1|94289|fgenesh2_pg.00021_#_40	CTRT_03264	294654437|XP_456495.2|	Dekbr2|29531|gw1.5.208.1	50307073|XP_453515.1|	254567597|XP_002490909.1|	Picst3|30827|fgenesh1_pg.C_chr_3.1000414	SacceM3707_1|32358|fgenesh1_kg.3_#_621_#_NP_013610.1	SacceM3836_1|109061|fgenesh1_kg.2_#_46_#_NP_013610.1	SacceM3837_1|32583|fgenesh1_kg.3_#_614_#_NP_013610.1	SacceM3838_1|38713|fgenesh1_kg.20_#_50_#_NP_013610.1	SacceM3839_1|115308|fgenesh1_kg.14_#_208_#_NP_013610.1	Sacce1|4567|YML099C	Yarli1|67430|YALI0D09647g	254576815|XP_002494394.1|
amdR	GAL4-Fungal-trans	AN4035																										Bauco1|124682|fgenesh1_pm.10_#_205													CIHT_04090	Aspcl1|8046|7000001156884244	Aspfl1|29269|7000001155797646		Aspfu1|359|Afu1g03860_mRNA	Aspnid1|2073|AN4035	52032	A_niger_CBS_513_88_current_orf_trans_all|An01g02630	Aspor1|3537|AO090003000962_mRNA
amyR	GAL4-Fungal-trans	AN2016																										Bauco1|48224|gw1.6.613.1	Clafu1|184622|scf7180000127224_G3269		Dotse1|146525|estExt_Genewise1.C_2_t30448			Mycgr3|111096|estExt_fgenesh1_pg.C_chr_100311				Sepmu1|147399|estExt_fgenesh1_kg.C_2_t20022	Seppo1|103817|e_gw1.43.197.1			Aspcl1|4939|7000001156854855	Aspfl1|29045|7000001155790663		Aspfu1|5467|Afu4g10160_mRNA	Aspnid1|7725|AN2016	139793	A_niger_CBS_513_88_current_orf_trans_all|An04g06910	Aspor1|3749|AO090003001208_mRNA
facB	GAL4-Fungal-trans	AN0689																										Bauco1|120474|fgenesh1_pm.3_#_584	Clafu1|184587|scf7180000127212_G7039	Cocsa1|243527|CE38968_4209	Dotse1|67755|estExt_fgenesh1_kg.C_1_t10369	Hyspu1|1791|NODE_140_length_234351_cov_27..g1809.t1	Lepmu1|2679|Lema_T079800.1	Mycgr3|66501|estExt_Genewise1Plus.C_chr_12372	SNOT_10771	Pyrtt1|4750|PTTG_11750.1	PTRG_09927	Sepmu1|146690|estExt_fgenesh1_kg.C_1_t30271	Seppo1|46029|fgenesh1_pm.21_#_83	Settu1|182790|estExt_fgenesh1_pg.C_11_t10298	CIHT_09903	Aspcl1|7185|7000001156879803	Aspfl1|26919|7000001155834889		Aspfu1|1218|Afu1g13510_mRNA	Aspnid1|6053|AN0689	139020	A_niger_CBS_513_88_current_orf_trans_all|An08g06580	Aspor1|6142|AO090012000525_mRNA
farA	GAL4-Fungal-trans	AN7050																									AB02376.1, AB02377.1	Bauco1|76471|e_gw1.11.917.1	Clafu1|195620|scf7180000130849_G10307	Cocsa1|191370|estExt_fgenesh1_pg.C_9_t10323	Dotse1|71663|estExt_fgenesh1_kg.C_5_t10129	Hyspu1|12312|NODE_97_length_301247_cov_26.4.g1596.t1	Lepmu1|11539|Lema_T057910.1	Mycgr3|92834|fgenesh1_pg.C_chr_4000614	SNOT_12765	Pyrtt1|10664|PTTG_19556.1	PTRG_11097	Sepmu1|148866|estExt_fgenesh1_kg.C_4_t10464	Seppo1|29214|fgenesh1_kg.3_#_146_#_isotig01725	Settu1|155346|fgenesh1_pm.4_#_291	CIHT_09817	Aspcl1|1904|7000001156839564	Aspfl1|30439|7000001155810812		Aspfu1|4956|Afu4g03960_mRNA	Aspnid1|3134|AN7050	56530	A_niger_CBS_513_88_current_orf_trans_all|An14g00920	Aspor1|10271|AO090011000321_mRNA, Aspor1|10272|AO090011000322_mRNA
farB	GAL4-Fungal-trans	AN1425																									AB07610.1	Bauco1|29699|fgenesh1_kg.1_#_995_#_Locus2216v1rpkm85.80	Clafu1|193759|scf7180000130733_G11423	Cocsa1|201838|estExt_fgenesh1_pm.C_120116	Dotse1|67989|estExt_fgenesh1_kg.C_1_t20124	Hyspu1|1779|NODE_1381_length_309888_cov_26.g9236.t1	Lepmu1|9813|Lema_T051420.1	Mycgr3|20893|gw1.1.2094.1	SNOT_07131	Pyrtt1|2854|PTTG_09368.1	PTRG_00830	Sepmu1|145995|estExt_fgenesh1_kg.C_1_t20007	Seppo1|108829|e_gw1.78.38.1	Settu1|181417|estExt_fgenesh1_pg.C_7_t10398	CIHT_08200	Aspcl1|28|7000001156819356	Aspfl1|33795|7000001155788813		Aspfu1|27|Afu1g00410_mRNA, Aspfu1|9463|Afu8g04130_mRNA	Aspnid1|7061|AN1425	55052	A_niger_CBS_513_88_current_orf_trans_all|An16g08980	Aspor1|11322|AO090103000027_mRNA
galR	GAL4-Fungal-trans	AN10550																																												Aspnid1|866|AN10550
galX	GAL4-Fungal-trans	AN10543																											Clafu1|197245|scf7180000130985_G334														Aspfl1|36914|7000001155827399		Aspfu1|964|Afu1g11000_mRNA	Aspnid1|867|AN10543	183287	A_niger_CBS_513_88_current_orf_trans_all|An16g01640	Aspor1|480|AO090009000571_mRNA
inuR	GAL4-Fungal-trans	AN3835																											Clafu1|197320|scf7180000130987_G5025	Cocsa1|150909|estExt_Genewise1Plus.C_14_t30062				Mycgr3|39259|e_gw1.3.1231.1				Sepmu1|16250|gw1.9.531.1	Seppo1|61543|gw1.12.41.1			Aspcl1|6412|7000001156875884	Aspfl1|31030|7000001155831068		Aspfu1|7669|Afu6g05010_mRNA	Aspnid1|2303|AN3835		A_niger_CBS_513_88_current_orf_trans_all|An15g00300	Aspor1|7963|AO090701000036_mRNA
nirA	GAL4-Fungal-trans	AN0098				PGUT_04602																					AB00597.1	Bauco1|39053|fgenesh1_kg.14_#_429_#_Locus1690v4rpkm2.55_PRE	Clafu1|185135|scf7180000127461_G6244	Cocsa1|155567|gm1.383_g	Dotse1|74135|estExt_fgenesh1_kg.C_9_t10035	Hyspu1|2865|NODE_166_length_614710_cov_26..g2605.t1	Lepmu1|8670|Lema_T034890.1	Mycgr3|75413|estExt_Genewise1Plus.C_chr_90305	SNOT_08725	Pyrtt1|7176|PTTG_14925.1	PTRG_08828	Sepmu1|151303|estExt_fgenesh1_kg.C_100009	Seppo1|33208|fgenesh1_kg.68_#_29_#_isotig03857	Settu1|135369|estExt_Genewise1Plus.C_2_t30027	CIHT_05749	Aspcl1|2676|7000001156843545	Aspfl1|27754|7000001155805243		Aspfu1|6978|Afu5g12020_mRNA	Aspnid1|6714|AN0098		A_niger_CBS_513_88_current_orf_trans_all|An18g02330
prnA	GAL4-Fungal-trans	AN1729																																								Aspcl1|8708|7000001156887618	Aspfl1|37916|7000001155806355		Aspfu1|7952|Afu6g08790_mRNA	Aspnid1|7409|AN1729, Aspnid1|1341|AN7919	208882	A_niger_CBS_513_88_current_orf_trans_all|An11g06180	Aspor1|2530|AO090001000551_Mrna
qutA	GAL4-Fungal-trans	AN1134																									AB02139.1, AB01155.1	Bauco1|151152|gm1.7114_g	Clafu1|186399|scf7180000128372_G9865	Cocsa1|76883|e_gw1.1.1607.1, Cocsa1|149418|estExt_Genewise1Plus.C_13_t20134	Dotse1|73784|estExt_fgenesh1_kg.C_8_t10261		Lepmu1|11975|Lema_T062270.1		SNOT_07941	Pyrtt1|902|PTTG_06800.1, Pyrtt1|3990|PTTG_10798.1	PTRG_08665, PTRG_09130	Sepmu1|150184|estExt_fgenesh1_kg.C_70161	Seppo1|106691|e_gw1.60.130.1	Settu1|140992|estExt_Genewise1Plus.C_6_t20330, Settu1|158138|fgenesh1_pm.9_#_470		Aspcl1|7394|7000001156880885	Aspfl1|25873|7000001155852042		Aspfu1|1027|Afu1g11620_Mrna	Aspnid1|5562|AN1134	47586	A_niger_CBS_513_88_current_orf_trans_all|An03g06810	Aspor1|9620|AO090038000260_Mrna
rhaR	GAL4-Fungal-trans	An13g00910																									AB03516.1	Bauco1|30968|fgenesh1_kg.3_#_138_#_Locus1863v5rpkm0.30_PRE	Clafu1|188629|scf7180000130092_G3156	Cocsa1|184965|estExt_Genemark1.C_160216	Dotse1|147895|estExt_Genewise1.C_3_t10265	Hyspu1|6136|NODE_361_length_60725_cov_25.7.g4800.t1	Lepmu1|3822|Lema_T093350.1	Mycgr3|65129|estExt_Genewise1Plus.C_chr_10409	SNOT_11601	Pyrtt1|7627|PTTG_15551.1	PTRG_04631	Sepmu1|124778|fgenesh1_kg.3_#_511_#_isotig04412	Seppo1|96883|e_gw1.15.344.1	Settu1|113089|estExt_Genewise1.C_1_t10473		Aspcl1|3349|7000001156846855	Aspfl1|33962|7000001155846460		Aspfu1|8837|Afu7g04340_mRNA		50844	A_niger_CBS_513_88_current_orf_trans_all|An13g00910	Aspor1|1916|AO090005000121_mRNA
scfA	GAL4-Fungal-trans	AN1303																																												Aspnid1|5375|AN1303	130681	A_niger_CBS_513_88_current_orf_trans_all|An16g01390
tamA	GAL4-Fungal-trans	AN2944	CAWT_01456	241957960|XP_002421699.1|	50287663|XP_446261.1|	PGUT_03240	CLUT_03038	CPAG_04432.1	Cante1|136150|estExt0_fgenesh2_pg0.C_00021_t20355	CTRT_00983	294657744|XP_460042.2|	Dekbr2|187274|MIX1271_929_15	50309523|XP_454771.1|	254566375|XP_002490298.1|	Picst3|24259|gww1.6.1.1349.1	SacceM3707_1|35994|fgenesh1_kg.11_#_45_#_NP_012289.1	SacceM3836_1|116313|fgenesh1_kg.25_#_27_#_NP_012289.1	SacceM3837_1|38100|fgenesh1_kg.19_#_137_#_NP_012289.1	SacceM3838_1|36391|fgenesh1_kg.10_#_290_#_NP_012289.1	SacceM3839_1|114189|fgenesh1_kg.10_#_308_#_NP_012289.1	Sacce1|1811|YIR023W	Yarli1|67150|YALI0D02783g	254582485|XP_002498974.1|						Clafu1|193026|scf7180000130675_G6870		Dotse1|69828|estExt_fgenesh1_kg.C_2_t20307	Hyspu1|155|NODE_10_length_147012_cov_26.6.g154.t1					PTRG_11636	Sepmu1|154548|estExt_fgenesh1_pg.C_2_t20323	Seppo1|107278|e_gw1.64.113.1	Settu1|32374|fgenesh1_pg.3_#_618	CIHT_07846	Aspcl1|5601|7000001156869994	Aspfl1|35198|7000001155850856		Aspfu1|3950|Afu3g08050_mRNA	Aspnid1|9205|AN2944	55626	A_niger_CBS_513_88_current_orf_trans_all|An02g11480	Aspor1|758|AO090005001475_mRNA
uaY	GAL4-Fungal-trans	AN0891	CAWT_04863	241956061|XP_002420751.1|	50286227|XP_445542.1|	PGUT_03019	CLUT_01805	CPAG_00496.1	Cante1|103057|gwp2.e_gw0.00008.465.1	CTRT_06105	294659990|XP_462447.2|	Dekbr2|35183|gw1.8.288.1	50305455|XP_452687.1|	254569336|XP_002491778.1|	Picst3|10913|gwh1.2.1.1791.1	SacceM3707_1|36668|fgenesh1_kg.13_#_113_#_NP_013114.1	SacceM3836_1|114095|fgenesh1_kg.12_#_118_#_NP_013114.1		SacceM3838_1|37188|fgenesh1_kg.13_#_145_#_NP_013114.1	SacceM3839_1|114957|fgenesh1_kg.13_#_114_#_NP_013114.1	Sacce1|4033|YLR014C	Yarli1|65523|YALI0B09713g	254577715|XP_002494844.1|				AB05039.1	Bauco1|144135|gm1.97_g	Clafu1|184032|scf7180000126609_G5525	Cocsa1|33134|fgenesh1_kg.2_#_270_#_Locus4848v2rpkm5.57	Dotse1|168469|estExt_Genewise1Plus.C_3_t10470	Hyspu1|7696|NODE_451_length_688610_cov_26..g5793.t1	Lepmu1|11197|Lema_T071080.1, Lepmu1|11198|Lema_T071090.1	Mycgr3|31719|e_gw1.1.122.1	SNOT_06526	Pyrtt1|4024|PTTG_10835.1	PTRG_02401	Sepmu1|148320|estExt_fgenesh1_kg.C_3_t20018	Seppo1|33361|fgenesh1_kg.75_#_8_#_isotig03861	Settu1|86552|e_gw1.1.1766.1	CIHT_00401	Aspcl1|6989|7000001156878807	Aspfl1|34917|7000001155850852		Aspfu1|1411|Afu1g15470_mRNA	Aspnid1|5830|AN0891	171799	A_niger_CBS_513_88_current_orf_trans_all|An01g13890	Aspor1|1035|AO090005001153_mRNA
xlnR	GAL4-Fungal-trans	AN7610																									AB04096.1	Bauco1|304562|CE143459_12258	Clafu1|196891|scf7180000130935_G12000	Cocsa1|243860|CE39301_3521	Dotse1|74570|estExt_fgenesh1_kg.C_9_t10485	Hyspu1|10519|NODE_714_length_240679_cov_27..g7469.t1, Hyspu1|2836|NODE_166_length_614710_cov_26..g2576.t1	Lepmu1|11352|Lema_T072630.1	Mycgr3|47382|e_gw1.9.639.1	SNOT_11733	Pyrtt1|4998|PTTG_12090.1	PTRG_00020	Sepmu1|151346|estExt_fgenesh1_kg.C_100054	Seppo1|47898|fgenesh1_pm.44_#_17	Settu1|31256|fgenesh1_pg.2_#_436, Settu1|145735|estExt_Genewise1Plus.C_11_t10421		Aspcl1|1377|7000001156827220	Aspfl1|26684|7000001155834881		Aspfu1|3040|Afu2g15620_mRNA	Aspnid1|3454|AN7610	48811	A_niger_CBS_513_88_current_orf_trans_all|An15g05810	Aspor1|5924|AO090012000267_mRNA
areA	GATA	AN8667																									AB07230.1	Bauco1|35909|fgenesh1_kg.9_#_419_#_Locus2204v1rpkm86.48	Clafu1|193392|scf7180000130687_G10551	Cocsa1|89695|e_gw1.7.1312.1	Dotse1|41021|fgenesh1_kg.1_#_1297_#_isotig04914	Hyspu1|735|NODE_12063_length_768649_cov_2.g11836.t1	Lepmu1|9113|Lema_T039320.1	Mycgr3|109392|estExt_fgenesh1_pg.C_chr_50131	SNOT_07400	Pyrtt1|6356|PTTG_13807.1	PTRG_06164	Sepmu1|34698|e_gw1.1.1722.1	Seppo1|107946|e_gw1.69.67.1	Settu1|158222|fgenesh1_pm.10_#_83	CIHT_06274	Aspcl1|6706|7000001156877371	Aspfl1|36971|7000001155826242		Aspfu1|7365|Afu6g01970_mRNA	Aspnid1|1159|AN8667	120062, 53926	A_niger_CBS_513_88_current_orf_trans_all|An12g08960	Aspor1|422|AO090009000502_mRNA
areB alpha	GATA	AN6221			50288243|XP_446550.1|	PGUT_05296	CLUT_00424	CPAG_04366.1	Cante1|132166|estExt0_fgenesh2_pm0.C_00022_t10342	CTRT_00818	294655727|XP_457916.2|	Dekbr2|31235|gw1.2.737.1	50312009|XP_456036.1|	254566337|XP_002490279.1|	Picst3|43119|e_gwh1.3.1.1148.1							Yarli1|66959|YALI0C22682g	254581234|XP_002496602.1|				AB05899.1	Bauco1|472800|CE311697_5604	Clafu1|188531|scf7180000130050_G1055	Cocsa1|220844|CE16285_14113	Dotse1|69643|estExt_fgenesh1_kg.C_2_t20111	Hyspu1|83|NODE_10298_length_13662_cov_29.g11545.t1	Lepmu1|2364|Lema_T085960.1	Mycgr3|110922|estExt_fgenesh1_pg.C_chr_100036	SNOT_13332	Pyrtt1|6845|PTTG_14475.1	PTRG_05029	Sepmu1|36665|e_gw1.2.687.1	Seppo1|32600|fgenesh1_kg.52_#_2_#_isotig05866	Settu1|168912|fgenesh1_kg.18_#_95_#_isotig07253	CIHT_03759	Aspcl1|1143|7000001156826037	Aspfl1|36477|7000001155818509		Aspfu1|2816|Afu2g13380_mRNA	Aspnid1|4032|AN6221	36739	A_niger_CBS_513_88_current_orf_trans_all|An02g02240	Aspor1|5416|AO090026000315_mRNA
Gat1	GATA	jgi|Schco2|255004|Schco1.estExt_fgenesh2_pg.C_10301
nsdD	GATA	AN3152																									AB00812.1		Clafu1|196222|scf7180000130902_G11587	Cocsa1|262372|CE57813_4573	Dotse1|68310|estExt_fgenesh1_kg.C_1_t20467	Hyspu1|9424|NODE_639_length_133601_cov_26..g6726.t1	Lepmu1|2580|Lema_T078810.1	Mycgr3|107643|estExt_fgenesh1_pg.C_chr_11429			PTRG_09890	Sepmu1|78069|estExt_Genewise1.C_1_t80039	Seppo1|97702|e_gw1.18.44.1	Settu1|75179|gw1.11.1359.1	CIHT_06135	Aspcl1|6136|7000001156872925	Aspfl1|27131|7000001155834808		Aspfu1|4520|Afu3g13870_mRNA	Aspnid1|8968|AN3152	37268	A_niger_CBS_513_88_current_orf_trans_all|An02g09610	Aspor1|6339|AO090012000768_mRNA
nut1	GATA	MGG_02755	CAWT_03234	241954936|XP_002420189.1|		PGUT_01885	CLUT_05531	CPAG_05307.1	Cante1|113880|fgenesh2_kg.00015_#_143_#_isotig06167	CTRT_03831	294657093|XP_459410.2|	Dekbr2|26194|fgenesh1_kg.9_#_67_#_Locus4148v1rpkm7.77	50312349|XP_456208.1|		Picst3|28094|fgenesh1_pg.C_chr_1.1000108							Yarli1|67861|YALI0D20482g	254583566|XP_002497351.1|				AB07230.1	Bauco1|35909|fgenesh1_kg.9_#_419_#_Locus2204v1rpkm86.48	Clafu1|193392|scf7180000130687_G10551	Cocsa1|89695|e_gw1.7.1312.1	Dotse1|41021|fgenesh1_kg.1_#_1297_#_isotig04914	Hyspu1|735|NODE_12063_length_768649_cov_2.g11836.t1	Lepmu1|9113|Lema_T039320.1	Mycgr3|109392|estExt_fgenesh1_pg.C_chr_50131	SNOT_07400	Pyrtt1|6356|PTTG_13807.1	PTRG_06164	Sepmu1|34698|e_gw1.1.1722.1	Seppo1|107946|e_gw1.69.67.1	Settu1|158222|fgenesh1_pm.10_#_83	CIHT_06274	Aspcl1|6706|7000001156877371	Aspfl1|36971|7000001155826242		Aspfu1|7365|Afu6g01970_mRNA	Aspnid1|1159|AN8667	120062, 53926	A_niger_CBS_513_88_current_orf_trans_all|An12g08960	Aspor1|422|AO090009000502_mRNA
sreA	GATA	AN0176																																Mycgr3|110870|estExt_fgenesh1_pg.C_chr_90446				Sepmu1|72436|estExt_Genewise1Plus.C_10_t20404			CIHT_07378	Aspcl1|2605|7000001156843161	Aspfl1|36128|7000001155820882		Aspfu1|6903|Afu5g11260_mRNA	Aspnid1|6617|AN0176	52040	A_niger_CBS_513_88_current_orf_trans_all|An01g02370	Aspor1|5076|AO090026000719_mRNA
WC2	GATA	jgi|Schco2|13988|Schco1.fgenesh1_pm.C_scaffold_2000088																									AB03217.1	Bauco1|64704|e_gw1.3.1165.1	Clafu1|186128|scf7180000128058_G12093	Cocsa1|101039|e_gw1.16.772.1	Dotse1|70543|estExt_fgenesh1_kg.C_3_t20028	Hyspu1|4430|NODE_244_length_406169_cov_26..g3568.t1	Lepmu1|3627|Lema_T091400.1	Mycgr3|32587|e_gw1.1.843.1	SNOT_14196	Pyrtt1|2719|PTTG_09209.1	PTRG_04513	Sepmu1|148350|estExt_fgenesh1_kg.C_3_t20050	Seppo1|21989|gm1.7596_g	Settu1|85575|e_gw1.1.2163.1		Aspcl1|5168|7000001156856018	Aspfl1|37141|7000001155829298		Aspfu1|5700|Afu4g12690_mRNA	Aspnid1|2567|AN3607	171067	A_niger_CBS_513_88_current_orf_trans_all|An01g08210	Aspor1|249|AO090009000297_mRNA
devR	HLH	AN7553																									AB02840.1	Bauco1|75925|e_gw1.11.265.1	Clafu1|196042|scf7180000130884_G4926	Cocsa1|340084|CE135525_4771	Dotse1|164634|estExt_Genewise1Plus.C_1_t70318	Hyspu1|6528|NODE_3985_length_173492_cov_26.g10465.t1	Lepmu1|7929|Lema_T028230.1	Mycgr3|89727|fgenesh1_pg.C_chr_1001144	SNOT_15257	Pyrtt1|6534|PTTG_14037.1	PTRG_07916	Sepmu1|121884|fgenesh1_kg.1_#_90_#_isotig02030	Seppo1|29832|fgenesh1_kg.8_#_72_#_isotig02030	Settu1|183743|estExt_fgenesh1_pg.C_140284	CIHT_04290	Aspcl1|1192|7000001156826297	Aspfl1|36052|7000001155821105		Aspfu1|2957|Afu2g14800_mRNA	Aspnid1|3381|AN7553	181931	A_niger_CBS_513_88_current_orf_trans_all|An15g03490	Aspor1|5005|AO090026000797_mRNA
PenR2	HLH	AN7734																									AB06119.1	Bauco1|69437|e_gw1.6.1489.1	Clafu1|196458|scf7180000130908_G10400	Cocsa1|259169|CE54610_7373	Dotse1|69861|estExt_fgenesh1_kg.C_2_t20340	Hyspu1|2114|NODE_142_length_210243_cov_26..g2013.t1	Lepmu1|12345|Lema_T065970.1	Mycgr3|37366|e_gw1.2.2378.1	SNOT_01210	Pyrtt1|5444|PTTG_12639.1	PTRG_03601	Sepmu1|147069|estExt_fgenesh1_kg.C_2_t10180	Seppo1|16763|gm1.2370_g	Settu1|151606|estExt_Genewise1Plus.C_220227	CIHT_02651	Aspcl1|2432|7000001156842291	Aspfl1|31639|7000001155832732		Aspfu1|6594|Afu5g08020_mRNA	Aspnid1|3601|AN7734	44432	A_niger_CBS_513_88_current_orf_trans_all|An03g04180	Aspor1|7375|AO090701000716_mRNA
Hom1	Homeodomain	jgi|Schco2|257652|Schco1.estExt_fgenesh2_pg.C_70155						CPAG_00635.1														Yarli1|68771|YALI0E15510g
Hom2	Homeodomain	jgi|Schco2|1034289|fgenesh1_pg.8_#_286
hsf2	HSF	AN8035																									AB09304.1	Bauco1|33067|fgenesh1_kg.5_#_446_#_Locus1892v1rpkm101.53	Clafu1|197571|scf7180000131020_G1491	Cocsa1|293960|CE89401_3502	Dotse1|72541|estExt_fgenesh1_kg.C_6_t10245		Lepmu1|6347|Lema_T023210.1	Mycgr3|45761|e_gw1.8.1452.1	SNOT_09038	Pyrtt1|8619|PTTG_16950.1	PTRG_00596	Sepmu1|126550|fgenesh1_kg.6_#_460_#_isotig01792	Seppo1|48929|fgenesh1_pm.61_#_37	Settu1|26712|gm1.8838_g	CIHT_00794	Aspcl1|583|7000001156822211	Aspfl1|28941|7000001155792401		Aspfu1|6090|Afu5g01900_mRNA	Aspnid1|1465|AN8035	53684	A_niger_CBS_513_88_current_orf_trans_all|An16g01760	Aspor1|3851|AO090003001329_mRNA
srrA	HSF	AN3688																						SPOG_04721T0	SJAG_02472T0	SOCG_03169T0	AB08549.1	Bauco1|43903|gw1.7.192.1	Clafu1|192863|scf7180000130663_G7072	Cocsa1|113317|estExt_Genewise1.C_4_t30425	Dotse1|73261|estExt_fgenesh1_kg.C_7_t10371	Hyspu1|3413|NODE_197_length_293255_cov_26..g2883.t1	Lepmu1|830|Lema_T008300.1	Mycgr3|109990|estExt_fgenesh1_pg.C_chr_60498	SNOT_02697	Pyrtt1|5961|PTTG_13287.1	PTRG_01827	Sepmu1|149100|estExt_fgenesh1_kg.C_5_t10039	Seppo1|111755|e_gw1.119.30.1	Settu1|32020|fgenesh1_pg.3_#_264	CIHT_05838	Aspcl1|8921|7000001156888708	Aspfl1|29826|7000001155792320		Aspfu1|8312|Afu6g12522_mRNA	Aspnid1|2469|AN3688	37857	A_niger_CBS_513_88_current_orf_trans_all|An06g01690	Aspor1|3017|AO090003000362.1_mRNA
dopA	Leucine zipper	AN2094															SacceM3836_1|110513|fgenesh1_kg.4_#_180_#_NP_010425.1	SacceM3837_1|30891|fgenesh1_kg.1_#_556_#_NP_010425.1			Sacce1|1165|YDR141C			SPOG_01539T0	SJAG_06386T0	SOCG_02462T0	AB02312.1, AB02311.1	Bauco1|62777|e_gw1.2.639.1	Clafu1|184871|scf7180000127310_G13792	Cocsa1|134469|estExt_Genewise1Plus.C_2_t40200	Dotse1|56330|estExt_Genemark1.C_10_t10245	Hyspu1|9134|NODE_57_length_70869_cov_26.59.g1135.t1	Lepmu1|3087|Lema_T095540.1	Mycgr3|96615|fgenesh1_pg.C_chr_11000178	SNOT_12056	Pyrtt1|253|PTTG_04509.1	PTRG_06352	Sepmu1|136257|estExt_Genemark1.C_110239	Seppo1|133383|estExt_Genewise1Plus.C_670063	Settu1|159264|fgenesh1_pm.12_#_125	CIHT_01281, CIHT_01280	Aspcl1|3751|7000001156848847	Aspfl1|29878|7000001155796762		Aspfu1|2124|Afu2g05020_mRNA	Aspnid1|7807|AN2094	128777	A_niger_CBS_513_88_current_orf_trans_all|An11g04750	Aspor1|2973|AO090003000304_mRNA
flbD	Myb-like	AN0279	CAWT_04310	241951530|XP_002418487.1|		PGUT_01009	CLUT_00032	CPAG_01194.1		CTRT_01548	294656110|XP_458353.2|	Dekbr2|38535|gw1.12.287.1, Dekbr2|37394|gw1.12.275.1	50306551|XP_453249.1|	254566205|XP_002490213.1|	Picst3|67483|estExt_fgenesh1_pg.C_chr_4.10127							Yarli1|67891|YALI0D21230g					AB06078.1	Bauco1|34049|fgenesh1_kg.6_#_581_#_Locus5971v2rpkm9.49	Clafu1|183977|scf7180000126554_G5246	Cocsa1|221816|CE17257_16294	Dotse1|69606|estExt_fgenesh1_kg.C_2_t20064	Hyspu1|963|NODE_12186_length_385532_cov_2.g12058.t1	Lepmu1|2145|Lema_T083770.1, Lepmu1|2146|Lema_T083780.1	Mycgr3|62856|estExt_Genewise1.C_chr_100086	SNOT_13398	Pyrtt1|4477|PTTG_11410.1	PTRG_05162	Sepmu1|147483|estExt_fgenesh1_kg.C_2_t20110	Seppo1|70205|gw1.4.402.1	Settu1|150444|estExt_Genewise1Plus.C_180350		Aspcl1|8099|7000001156884523	Aspfl1|34568|7000001155850830		Aspfu1|297|Afu1g03210_mRNA	Aspnid1|6506|AN0279	51962	A_niger_CBS_513_88_current_orf_trans_all|An01g04830	Aspor1|1361|AO090005000765_mRNA
nmrA	NMRA	AN8168																									AB00997.1	Bauco1|150423|gm1.6385_g	Clafu1|192744|scf7180000130659_G5900	Cocsa1|83484|e_gw1.3.543.1	Dotse1|63565|fgenesh1_pm.6_#_415	Hyspu1|7421|NODE_44_length_893767_cov_26.1.g741.t1	Lepmu1|446|Lema_T004460.1	Mycgr3|75077|estExt_Genewise1Plus.C_chr_81153	SNOT_15498	Pyrtt1|3079|PTTG_09651.1	PTRG_09555, PTRG_09556	Sepmu1|88019|estExt_Genewise1.C_6_t40097	Seppo1|21472|gm1.7079_g	Settu1|92742|e_gw1.4.1659.1	CIHT_00891	Aspcl1|472|7000001156821585	Aspfl1|35855|7000001155838802		Aspfu1|6192|Afu5g02920_mRNA	Aspnid1|1616|AN8168	50094	A_niger_CBS_513_88_current_orf_trans_all|An09g04910	Aspor1|6706|AO090102000489_mRNA
rlmA	SRF-type	AN2984	CAWT_03658	241954142|XP_002419792.1|	50289219|XP_447040.1|	PGUT_02571	CLUT_04340	CPAG_01728.1	Cante1|125008|estExt0_Genewise2Plus0.C_00021_t30147	CTRT_00027	294655006|XP_457090.2|	Dekbr2|34504|gw1.1.1544.1	50310041|XP_455034.1|	254572780|XP_002493499.1|	Picst3|68747|estExt_genewise1_human.C_chr_1.10329							Yarli1|70385|YALI0F18788g	254577915|XP_002494944.1|				AB03118.1	Bauco1|25460|fgenesh1_pg.8_#_401	Clafu1|195623|scf7180000130849_G10310	Cocsa1|191180|estExt_fgenesh1_pg.C_9_t10116	Dotse1|71657|estExt_fgenesh1_kg.C_5_t10123	Hyspu1|3616|NODE_205_length_14078_cov_26.1.g3035.t1	Lepmu1|7965|Lema_T028590.1	Mycgr3|71585|estExt_Genewise1Plus.C_chr_41457	SNOT_15194	Pyrtt1|7856|PTTG_15886.1, Pyrtt1|7025|PTTG_14716.1	PTRG_08080	Sepmu1|148874|estExt_fgenesh1_kg.C_4_t10472	Seppo1|15322|gm1.929_g	Settu1|183592|estExt_fgenesh1_pg.C_140091		Aspcl1|5649|7000001156870275	Aspfl1|35151|7000001155850581		Aspfu1|3997|Afu3g08520_mRNA	Aspnid1|9154|AN2984	51606	A_niger_CBS_513_88_current_orf_trans_all|An02g12210	Aspor1|802|AO090005001424_mRNA
abaA	TEA/ATTS	AN0422																										Bauco1|41355|gw1.3.66.1														Aspcl1|7958|7000001156883808	Aspfl1|29365|7000001155791724		Aspfu1|451|Afu1g04830_mRNA	Aspnid1|6340|AN0422	55447	A_niger_CBS_513_88_current_orf_trans_all|An01g03750	Aspor1|3447|AO090003000856.1_mRNA, Aspor1|7195|AO090166000101_mRNA
medA	unknown(medA)	AN6230	CAWT_02452	241952665|XP_002419054.1|		PGUT_03450	CLUT_04231	CPAG_02583.1	Cante1|135965|estExt0_fgenesh2_pg0.C_00021_t20167	CTRT_02194	294658815|XP_461146.2|											Yarli1|67421|YALI0D09339g					AB10420.1	Bauco1|108761|estExt_Genewise1Plus.C_6_t30339	Clafu1|187408|scf7180000129117_G3171	Cocsa1|219901|CE15342_547	Dotse1|69633|estExt_fgenesh1_kg.C_2_t20096	Hyspu1|4062|NODE_224_length_282649_cov_26..g3221.t1	Lepmu1|2203|Lema_T084350.1	Mycgr3|96263|fgenesh1_pg.C_chr_10000269	SNOT_05885	Pyrtt1|6835|PTTG_14465.1	PTRG_05022	Sepmu1|146983|estExt_fgenesh1_kg.C_2_t10089	Seppo1|48421|fgenesh1_pm.52_#_47	Settu1|110368|e_gw1.21.8.1	CIHT_03789	Aspcl1|1130|7000001156825973	Aspfl1|36499|7000001155817575		Aspfu1|2802|Afu2g13260_mRNA	Aspnid1|4018|AN6230	197039	A_niger_CBS_513_88_current_orf_trans_all|An02g02150	Aspor1|5442|AO090026000285_mRNA
veA	unknown(veA)	AN1052																										Bauco1|467987|CE306884_33891	Clafu1|188542|scf7180000130050_G1066	Cocsa1|258482|CE53923_12395	Dotse1|69562|estExt_fgenesh1_kg.C_2_t20018	Hyspu1|8479|NODE_50_length_318014_cov_25.9.g981.t1	Lepmu1|4442|Lema_T101140.1	Mycgr3|37276|e_gw1.2.779.1	SNOT_01807	Pyrtt1|10905|PTTG_19846.1	PTRG_03646	Sepmu1|147500|estExt_fgenesh1_kg.C_2_t20128	Seppo1|35540|fgenesh1_pg.4_#_169	Settu1|177499|estExt_fgenesh1_pm.C_220032	CIHT_04005	Aspcl1|7285|7000001156880341	Aspfl1|25717|7000001155852319		Aspfu1|1114|Afu1g12490_mRNA	Aspnid1|5654|AN1052	55789	A_niger_CBS_513_88_current_orf_trans_all|An08g05100	Aspor1|2248|AO090001000237_mRNA
C2H2	zf-C2H2	jgi|Schco2|114363|Schco1.augustus-scaffold_15.g109				PGUT_01805								254568068|XP_002491144.1|
[truncated: 61 more columns]
